# Supplementary material for: Alternative 3′ UTR polyadenylation is disrupted in the rNLS8 mouse model of ALS/FTLD
Source: Mol Brain. 2025 Jan 14;18:1. doi: 10.1186/s13041-025-01174-1 (PMC11734424; doi:10.1186/s13041-025-01174-1)
Supplement: Supplementary file 2 — Supplementary Material 2: Additional file 2. Table S1. APAlyzer analysis of rNLS8 mice. Table S2. REPAC analysis of rNLS8 mice. Table S3. APAlyzer analysis of TDP-43ΔNLS mice. Table S4. REPAC analysis of TDP-43ΔNLS mice. Table S5. DAVID analysis of APA genes in rNLS8 mice. Table S6. APAlyzer analysis of mice targeted with TDP-43 ASOs. Table S7. REPAC analysis mice targeted with TDP-43 ASOs. Table S8. CLIP-seq analysis of mouse TDP-43 binding sites. Table S9. APAlyzer analysis of TDP-43 Tg mice. Table S10. REPAC analysis of TDP-43 Tg mice. Table S11. APAlyzer analysis of microglia from rNLS8 mice. Table S12. REPAC analysis of microglia from rNLS8 mice. Table S13. Gene expression of APA genes in rNLS8 mice. Table S14. Protein levels of APA genes from a proteomic database. Table S15. APAlyzer analysis of TDP-43(M337V) iPSC motor neurons. Table S16. REPAC analysis of TDP-43(M337V) iPSC motor neurons. Table S17. APAlyzer analysis of TDP-43(K263E) iPSC cortical neurons. Table S18. REPAC analysis of TDP-43(K263E) iPSC cortical neurons. Table S19. APAlyzer analysis of TDP-43 RNAi knock-down in human motor neurons. Table S20. REPAC analysis of TDP-43 RNAi knock-down in human motor neurons. Table S21. A comparison of APA genes identified by APAlyzer in rNLS8 mice with list of APA genes in iNeurons from 3′-end sequencing. Table S22. A list of APA genes identified by APAlyzer in rNLS8 mice with evidence of conservation in human disease models. Table S23. A table summarizing the methodological details and results for each set of RNA sequencing data utilized [file 13041_2025_1174_MOESM2_ESM.xlsx]

## Sheet: Key
Table	Description
S1	APAlyzer analysis of rNLS8 mice.
S2	REPAC analysis of rNLS8 mice.
S3	APAlyzer analysis of TDP-43ΔNLS mice.
S4	REPAC analysis of TDP-43ΔNLS mice.
S5	DAVID analysis of APA genes in rNLS8 mice.
S6	APAlyzer analysis of mice targeted with TDP-43 ASOs.
S7	REPAC analysis mice targeted with TDP-43 ASOs.
S8	CLIP-seq analysis of mouse TDP-43 binding sites.
S9	APAlyzer analysis of TDP-43 Tg mice.
S10	REPAC analysis of TDP-43 Tg mice.
S11	APAlyzer analysis of microglia from rNLS8 mice.
S12	REPAC analysis of microglia from rNLS8 mice.
S13	Gene expression of APA genes in rNLS8 mice.
S14	Protein levels of APA genes from a proteomic database.
S15	APAlyzer analysis of TDP-43(M337V) iPSC motor neurons.
S16	REPAC analysis of TDP-43(M337V) iPSC motor neurons.
S17	APAlyzer analysis of TDP-43(K263E) iPSC cortical neurons.
S18	REPAC analysis of TDP-43(K263E) iPSC cortical neurons.
S19	APAlyzer analysis of TDP-43 RNAi knock-down in human motor neurons.
S20	REPAC analysis of TDP-43 RNAi knock-down in human motor neurons.
S21	A comparison of APA genes identified by APAlyzer in rNLS8 mice with list of APA genes in iNeurons from 3′-end sequencing.
S22	A list of APA genes identified by APAlyzer in rNLS8 mice with evidence of conservation in human disease models.
S23	A table summarizing the methodological details and results for each set of RNA sequencing data utilized.

## Sheet: Table S1
Gene Symbol	Homolog	RED	p value	DEXseq RED	DEXseq adjusted p value	Significance
Ttc9b	TTC9B	0.732846	2.58916e-07	0.724609	0	Lengthen
Smyd5	SMYD5	-1.13009	5.11568e-12	-1.14472	0	Shorten
Smim14	SMIM14	0.477922	7.06034e-10	0.476563	0	Lengthen
Nelfcd	NELFCD	0.985711	3.51134e-07	0.97954	0	Lengthen
Map3k10	MAP3K10	-0.755831	1.41925e-06	-0.750212	0	Shorten
Lrrc75a	LRRC75A	1.48982	2.13249e-07	1.49708	0	Lengthen
Lmtk3	LMTK3	-0.836263	5.88709e-06	-0.854711	0	Shorten
Kcnk9	KCNK9	-0.86563	3.72253e-10	-0.851961	0	Shorten
Eif2s1	EIF2S1	0.878244	4.29424e-09	0.868434	0	Lengthen
Dvl1	DVL1	1.17549	6.08503e-10	1.17648	0	Lengthen
Ctsz	CTSZ	-1.10758	7.00517e-11	-1.10952	0	Shorten
Btbd17	BTBD17	1.37603	4.00876e-09	1.37135	0	Lengthen
Amph	AMPH	1.38784	9.87126e-10	1.39016	0	Lengthen
Rpl15	RPL15	-0.857194	1.08829e-07	-0.861645	1.56e-13	Shorten
Plin4	PLIN4	-2.80077	1.20468e-06	-2.92302	4.38e-13	Shorten
Ppip5k1	PPIP5K1	0.703383	1.74586e-07	0.705518	5.48e-13	Lengthen
Pradc1	PRADC1	1.15691	1.01188e-08	1.18134	5.15e-12	Lengthen
Arpp19	ARPP19	0.514881	1.57142e-07	0.510249	6.21e-12	Lengthen
Pld3	PLD3	-0.747389	2.52349e-07	-0.756587	6.57e-12	Shorten
Tmem132a	TMEM132A	1.89303	2.87123e-07	1.79233	1.05e-10	Lengthen
Slc30a9	SLC30A9	-0.56654	3.54937e-09	-0.571857	2.03e-10	Shorten
Arhgef4	ARHGEF4	-0.423123	7.95429e-07	-0.420943	4.77e-10	Shorten
Fdft1	FDFT1	0.791085	1.5464e-06	0.782612	7.4e-10	Lengthen
Atp5l	ATP5MG	1.11484	2.08386e-06	1.08892	1.15e-08	Lengthen
Csnk2a2	CSNK2A2	0.986419	4.60793e-07	0.981441	2.78e-08	Lengthen
Rps24	RPS24	1.16048	2.65015e-06	1.13186	3.93e-08	Lengthen
Galnt16	GALNT16	-0.826912	3.84571e-05	-0.81338	4.06e-08	Shorten
Mical1	MICAL1	-1.34118	1.61906e-07	-1.2814	4.84e-08	Shorten
Rps20	RPS20	-0.706016	3.63235e-05	-0.715678	1.27e-07	Shorten
Nrgn	NRGN	-0.527704	1.71732e-06	-0.539225	1.34e-07	Shorten
Kcnj4	KCNJ4	-0.535601	1.51053e-06	-0.516289	1.87e-07	Shorten
Trim41	TRIM41	0.623269	1.69191e-07	0.617793	1.93e-07	Lengthen
Rpl12	RPL12	-0.882238	3.97866e-07	-0.873606	3.27e-07	Shorten
Ubl5	UBL5	0.839895	3.16579e-06	0.829095	3.67e-07	Lengthen
Cuedc2	CUEDC2	-0.561761	2.71635e-05	-0.567048	4.44e-07	Shorten
Rps25	RPS25	-0.806873	7.93581e-05	-0.755691	5.89e-07	Shorten
Scube1	SCUBE1	-0.480508	2.61292e-07	-0.476855	7.21e-07	Shorten
Zfyve27	ZFYVE27	-0.332985	4.73241e-06	-0.329725	1.22e-06	Shorten
Stxbp5l	STXBP5L	-0.411904	4.31713e-06	-0.415587	1.38e-06	Shorten
Tmem134	TMEM134	-0.702	5.01014e-07	-0.689783	1.63e-06	Shorten
Rasl10a	RASL10A	0.867505	7.59933e-07	0.856499	6.37e-06	Lengthen
Rpl30	RPL30	-0.698061	4.16698e-05	-0.689213	6.65e-06	Shorten
Rnf207	RNF207	0.77079	1.49435e-06	0.785806	9.47e-06	Lengthen
Ap2a1	AP2A1	-0.593834	4.02992e-06	-0.599862	2.18e-05	Shorten
Stk16	STK16	-0.747579	1.88763e-06	-0.719139	2.19e-05	Shorten
1110008P14Rik	BBLN	0.367062	5.82899e-06	0.374724	2.66e-05	Lengthen
Arl3	ARL3	-0.48042	8.27479e-07	-0.466767	2.86e-05	Shorten
Usp14	USP14	0.344341	4.44773e-06	0.343624	2.9e-05	Lengthen
Ppp2r5a	PPP2R5A	1.00467	1.35297e-05	0.969905	4.26e-05	Lengthen
Incenp	INCENP	1.19612	1.30931e-05	1.23358	4.61e-05	Lengthen
Cox19	COX19	0.580955	9.00328e-07	0.569948	5.41e-05	Lengthen
Agbl5	AGBL5	0.550289	3.65962e-05	0.569846	7.02e-05	Lengthen
Lamp2	LAMP2	-0.682612	1.61404e-05	-0.714321	8.04e-05	Shorten
Hspa12b	HSPA12B	-0.620238	9.62396e-05	-0.631848	8.94e-05	Shorten
Ost4	OST4	-0.467992	1.60651e-05	-0.475064	9.04e-05	Shorten
Dcun1d5	DCUN1D5	0.795455	1.13183e-05	0.829645	0.000124573	Lengthen
Eml6	EML6	-0.627442	1.01624e-05	-0.643607	0.000136292	Shorten
Ptprs	PTPRS	-0.680554	2.30094e-06	-0.710118	0.000148351	Shorten
Fndc9	FNDC9	-1.05702	0.000194569	-0.998553	0.000165893	Shorten
Zfhx2	ZFHX2	0.446082	7.07211e-06	0.443485	0.000184758	Lengthen
Vti1b	VTI1B	0.601738	1.11827e-05	0.595194	0.000257484	Lengthen
Anxa7	ANXA7	-0.420225	1.42811e-05	-0.425679	0.000317242	Shorten
Fbxl15	FBXL15	0.647353	2.32393e-05	0.668841	0.00033449	Lengthen
Rps2	RPS2	-0.786051	6.93783e-05	-0.781236	0.000337501	Shorten
Zfpm1	ZFPM1	-0.728012	0.00212958	-0.775607	0.000359042	Shorten
Ppm1a	PPM1A	-0.302662	4.29721e-05	-0.29768	0.000376073	Shorten
Sf3b5	SF3B5	0.667068	1.03422e-05	0.670001	0.000509306	Lengthen
Rps12	RPS12	-0.888469	4.72198e-05	-0.891391	0.000528746	Shorten
Tnfrsf12a	TNFRSF12A	-1.21059	3.78433e-05	-1.00333	0.000544106	Shorten
Ephb6	EPHB6	-0.600789	2.47053e-05	-0.604047	0.000557639	Shorten
Inpp5e	INPP5E	-0.317241	2.24067e-05	-0.306695	0.000569281	Shorten
Rpl13a	RPL13A	-0.596234	0.000520577	-0.565463	0.000630055	Shorten
Lin37	LIN37	0.944415	0.000157757	0.92418	0.000724751	Lengthen
Rnaseh2c	RNASEH2C	0.65117	0.000246187	0.650354	0.000729692	Lengthen
Rpl31	RPL31	-0.548988	0.000338879	-0.554659	0.000772409	Shorten
Ttc33	TTC33	0.660201	0.00147005	0.614633	0.00104758	Lengthen
Hdac7	HDAC7	0.298369	6.50778e-05	0.299276	0.00113426	Lengthen
Aak1	AAK1	-0.322521	0.000156062	-0.324958	0.00115097	Shorten
Rit1	RIT1	0.612037	0.000120683	0.605385	0.00115704	Lengthen
Syn1	SYN1	0.699983	5.54151e-05	0.675932	0.00123964	Lengthen
Stk11	STK11	0.346075	0.000119807	0.355971	0.00125296	Lengthen
Atp9a	ATP9A	-0.812543	0.000208732	-0.80522	0.00131154	Shorten
Zbtb9	ZBTB9	-0.522173	0.0005608	-0.506315	0.00131221	Shorten
Stx3	STX3	-0.357245	2.66805e-05	-0.357172	0.00132152	Shorten
Mcts1	MCTS1	0.930438	0.000200402	0.901797	0.0013246	Lengthen
Luzp2	LUZP2	-0.458244	0.00155942	-0.437488	0.00132565	Shorten
Ddx41	DDX41	-1.476	0.000490191	-1.31554	0.00137045	Shorten
Nefl	NEFL	-0.305353	4.87024e-06	-0.300846	0.00146118	Shorten
Gabra4	GABRA4	0.43067	0.000126877	0.42115	0.00160653	Lengthen
Kctd2	KCTD2	0.522035	0.000741247	0.536381	0.0016767	Lengthen
Las1l	LAS1L	-0.491248	0.000413075	-0.494262	0.00168921	Shorten
1500009L16Rik	C12orf75	0.638669	0.000196572	0.653935	0.001737	Lengthen
Ltbp3	LTBP3	0.50188	0.000114843	0.506633	0.00173807	Lengthen
Stub1	STUB1	0.426774	0.000319113	0.427312	0.00179276	Lengthen
Esyt1	ESYT1	-1.37571	0.000844925	-1.37803	0.00180183	Shorten
Fam3a	FAM3A	-0.823329	8.23851e-05	-0.858256	0.00188715	Shorten
Galk1	GALK1	-0.88732	0.000585563	-0.890167	0.00199327	Shorten
Sssca1	ZNRD2	-0.791283	0.000429051	-0.75977	0.0020022	Shorten
Enpp5	ENPP5	-0.689272	0.0006934	-0.646779	0.00214255	Shorten
Trpc4ap	TRPC4AP	-0.571233	0.00110511	-0.567727	0.00221136	Shorten
Emx2	EMX2	0.656624	6.55331e-05	0.629242	0.00221214	Lengthen
Asap1	ASAP1	0.324821	1.03715e-05	0.318946	0.00261527	Lengthen
Itfg2	ITFG2	-0.380604	1.91629e-05	-0.369281	0.00295053	Shorten
Kcng2	KCNG2	0.790478	0.000197854	0.769484	0.00304315	Lengthen
Rdh14	RDH14	0.707169	4.06543e-05	0.67489	0.00306953	Lengthen
Iqsec1	IQSEC1	-0.51512	0.000262713	-0.522165	0.00310669	Shorten
Capn3	CAPN3	-0.956576	7.26677e-05	-1.04563	0.00350479	Shorten
Lsm6	LSM6	0.598847	0.00187366	0.541804	0.0040994	Lengthen
Idnk	IDNK	-0.573848	0.000119101	-0.539013	0.00421231	Shorten
Add2	ADD2	-0.315444	0.00063825	-0.327246	0.00426522	Shorten
Mmadhc	MMADHC	0.893408	8.40487e-06	0.798017	0.00440235	Lengthen
Trappc2l	TRAPPC2L	0.919245	0.000304921	0.874902	0.00461257	Lengthen
Trp53bp1	TP53BP1	0.589985	0.00156332	0.580243	0.00476372	Lengthen
Cdip1	CDIP1	0.342762	5.48052e-05	0.344031	0.00511128	Lengthen
Atp1a2	ATP1A2	-0.303091	0.000432444	-0.301759	0.00556373	Shorten
Sf3a1	SF3A1	0.49698	0.00130661	0.504353	0.00595303	Lengthen
Mustn1	MUSTN1	-0.996646	0.000375752	-1.20972	0.00639394	Shorten
Araf	ARAF	-0.636332	0.000230214	-0.598718	0.00687474	Shorten
Gpr173	GPR173	-0.520587	0.00107682	-0.510898	0.00690873	Shorten
Ackr1	ACKR1	-0.742798	0.00101077	-0.736221	0.00698633	Shorten
Snx27	SNX27	0.322181	0.000210809	0.319959	0.00861598	Lengthen
Plxdc2	PLXDC2	-0.401001	0.00141468	-0.391611	0.0088017	Shorten
Gpsm1	GPSM1	0.850859	0.000452512	0.899252	0.00923693	Lengthen
Nrcam	NRCAM	-0.348387	0.003623	-0.337269	0.0100138	Shorten
Gfm1	GFM1	0.40833	2.67919e-05	0.40942	0.0100895	Lengthen
Lrrc55	LRRC55	0.886214	0.000284452	0.826367	0.0101524	Lengthen
Mutyh	MUTYH	0.948278	0.000525368	0.91961	0.0103523	Lengthen
Shank2	SHANK2	-0.311211	0.00137116	-0.32627	0.0110434	Shorten
Rfwd2	COP1	0.551569	0.00201052	0.548252	0.0111876	Lengthen
Pmpca	PMPCA	0.240033	0.000230046	0.231479	0.0112487	Lengthen
Mpp6	MPHOSPH6	0.621128	0.00123778	0.595403	0.0122824	Lengthen
Nmt1	NMT1	0.272815	3.54787e-05	0.2762	0.0125407	Lengthen
Slc7a4	SLC7A4	0.523101	0.0006978	0.539437	0.012731	Lengthen
Smarcc2	SMARCC2	-0.221572	0.00148107	-0.223491	0.0136154	Shorten
Tcta	TCTA	-0.340676	0.00287934	-0.339283	0.0139799	Shorten
Cog5	COG5	0.404544	0.000376135	0.402629	0.0139843	Lengthen
Cdh10	CDH10	0.506815	0.00126487	0.528486	0.0160313	Lengthen
Hmgb1	HMGB1	-0.365149	0.00037163	-0.356783	0.0160725	Shorten
Soat1	SOAT1	-0.488874	0.00038833	-0.467777	0.0160743	Shorten
Lin54	LIN54	-0.95951	0.000314921	-0.835326	0.0160846	Shorten
Evi5l	EVI5L	-0.326874	0.00108455	-0.32155	0.0161152	Shorten
Mest	MEST	-0.367196	0.000330133	-0.351624	0.0161266	Shorten
Ddit3	DDIT3	-0.828533	0.00277573	-0.789635	0.0161451	Shorten
St8sia5	ST8SIA5	-0.468751	0.000716427	-0.472344	0.0161913	Shorten
Pkig	PKIG	1.15109	0.000708233	1.07163	0.0165367	Lengthen
Nova1	NOVA1	0.309672	0.00119684	0.299448	0.0165671	Lengthen
1110032A03Rik	CFAP68	0.832044	0.000314218	0.788832	0.0177894	Lengthen
Baalc	BAALC	0.546706	0.00358315	0.570267	0.0178793	Lengthen
Ndufc1	NDUFC1	0.692723	0.00255565	0.726371	0.0188474	Lengthen
Tmem184b	TMEM184B	0.369806	0.00356912	0.37421	0.0196486	Lengthen
Dlg4	DLG4	0.509569	0.00108411	0.518058	0.0208202	Lengthen
Snrnp35	SNRNP35	-0.283454	0.0005634	-0.283017	0.0211455	Shorten
Gp1bb	GP1BB	1.06742	0.0023409	1.01729	0.0212493	Lengthen
AI314180	ECPAS	0.438524	0.000685478	0.456755	0.0217447	Lengthen
Mrpl16	MRPL16	0.54357	0.00078104	0.534768	0.0218612	Lengthen
Dkc1	DKC1	0.393056	0.000859428	0.395123	0.0222951	Lengthen
Pex5l	PEX5L	-0.332506	0.00147399	-0.324118	0.0227635	Shorten
Pex6	PEX6	0.804864	0.00662209	0.845842	0.0228546	Lengthen
Rpl36a	RPL36A	0.805071	0.000680089	0.720032	0.0228925	Lengthen
Mon2	MON2	0.51522	0.00180345	0.520844	0.0230053	Lengthen
Mtdh	MTDH	-0.530986	6.24417e-05	-0.4897	0.024546	Shorten
Mrps5	MRPS5	-0.37138	0.000178866	-0.354615	0.0245853	Shorten
Nipal2	NIPAL2	0.615772	0.00755821	0.656027	0.0245991	Lengthen
Nubpl	NUBPL	1.4489	0.00294603	1.34813	0.0250596	Lengthen
Tbc1d8	TBC1D8	0.460395	0.00110565	0.477705	0.0252998	Lengthen
Hip1r	HIP1R	-0.263363	0.000926739	-0.262353	0.0262624	Shorten
Asphd2	ASPHD2	0.405422	0.00430207	0.421256	0.0264204	Lengthen
Csnk1a1	CSNK1A1	-0.259205	0.000218617	-0.255843	0.026518	Shorten
Cwf19l1	CWF19L1	-0.789735	0.00422375	-0.709669	0.0265304	Shorten
Mars	MARS1	0.528876	0.000966268	0.481703	0.0267344	Lengthen
Slc7a10	SLC7A10	0.679843	0.00279071	0.669592	0.0290749	Lengthen
Polr2f	POLR2F	-0.677908	0.00191733	-0.686161	0.0291038	Shorten
Ttll1	TTLL1	-0.40477	0.00297223	-0.40199	0.0291176	Shorten
Mtch2	MTCH2	0.428502	0.00113076	0.421695	0.0300223	Lengthen
Hnrnpu	HNRNPU	0.430393	0.000346476	0.404886	0.0316094	Lengthen
Clcn4	CLCN4	-0.295315	0.00199352	-0.288177	0.031674	Shorten
Syt13	SYT13	0.524491	0.00232482	0.518468	0.031875	Lengthen
Mras	MRAS	-0.281139	0.000541842	-0.277566	0.032655	Shorten
Pcsk2	PCSK2	0.16417	0.00231999	0.164219	0.0332311	Lengthen
Dpp10	DPP10	-0.272789	0.00106968	-0.263125	0.0332449	Shorten
Tmem151a	TMEM151A	0.743165	0.000236805	0.643307	0.0337481	Lengthen
Srl	SRL	0.606134	0.000696493	0.59701	0.0341287	Lengthen
Rps27a	RPS27A	-0.276804	0.000655616	-0.282961	0.0348045	Shorten
Zfp292	ZNF292	-0.619713	0.00097352	-0.605551	0.0350017	Shorten
Tnrc18	TNRC18	-0.318604	0.00193193	-0.323805	0.035403	Shorten
Med28	MED28	0.460698	0.000844936	0.440749	0.0354751	Lengthen
Creld1	CRELD1	-0.484164	0.00346068	-0.480215	0.0355503	Shorten
Apc	APC	0.239513	0.00193289	0.241403	0.0355561	Lengthen
Gpr162	GPR162	-0.844927	0.00315091	-1.01879	0.035637	Shorten
Phb	PHB1	0.358866	0.000372971	0.354103	0.0357061	Lengthen
Dock3	DOCK3	0.219461	0.000167421	0.213785	0.0357647	Lengthen
Rad9a	RAD9A	-0.512305	0.00615835	-0.52208	0.0357934	Shorten
Jmjd8	JMJD8	0.174404	0.000207909	0.17679	0.036143	Lengthen
Fezf2	FEZF2	0.61349	0.00856921	0.641305	0.0392404	Lengthen
Snx19	SNX19	0.253226	0.00516949	0.247714	0.039643	Lengthen
Pltp	PLTP	0.385058	0.00143704	0.393514	0.0396911	Lengthen
Klhl29	KLHL29	-0.292771	0.000266819	-0.294743	0.0404171	Shorten
Epha5	EPHA5	0.457061	0.00896903	0.4504	0.0405539	Lengthen
Mterf4	MTERF4	-0.777066	0.000305757	-0.681762	0.04072	Shorten
Urb2	URB2	-0.744083	0.0013461	-0.79275	0.0407564	Shorten
Ano8	ANO8	0.401273	0.00112898	0.415086	0.0412093	Lengthen
Mn1	MN1	-0.453226	0.00184116	-0.474648	0.0416295	Shorten
Sall3	SALL3	-0.807408	0.00321899	-0.838509	0.0417576	Shorten
Ints1	INTS1	0.794825	0.000632798	0.747762	0.0417729	Lengthen
Zdhhc2	ZDHHC2	-0.367747	0.00255687	-0.360751	0.0418256	Shorten
Eml5	EML5	0.261679	0.000137078	0.269385	0.0418365	Lengthen
Rapgefl1	RAPGEFL1	0.520883	0.00145524	0.514687	0.0418911	Lengthen
Pcdh10	PCDH10	0.395792	0.0038657	0.419159	0.0419654	Lengthen
Ddx39b	DDX39B	-1.18266	0.00477904	-0.99634	0.0444948	Shorten
Rita1	RITA1	-0.534472	0.00177151	-0.511232	0.0446895	Shorten
Rps15a	RPS15A	-0.57075	0.00335523	-0.587562	0.044859	Shorten
Gng3	GNG3	0.371326	0.00237754	0.377858	0.0457651	Lengthen
Sh2b3	SH2B3	0.292183	0.00168202	0.292941	0.0477937	Lengthen
Pkn1	PKN1	-0.535973	0.000606679	-0.5182	0.0478864	Shorten
Rexo2	REXO2	-0.532573	0.00182771	-0.541872	0.0481382	Shorten
Cmpk2	CMPK2	-1.14999	0.00466522	-0.911539	0.0485973	Shorten
Syn2	SYN2	-0.565252	0.0027222	-0.563672	0.0490882	Shorten
Pias3		-0.5602	0.00287882	-0.547279	0.0507365
Actr1b		-0.556939	0.00285298	-0.59273	0.0509782
Rpain		0.808418	0.00879817	0.806262	0.0518655
Dhx35		-0.965127	0.0154579	-0.888413	0.0525681
Wdr41		-0.308831	0.000416854	-0.299367	0.0529695
Prkrip1		0.661826	0.00243334	0.666073	0.0529898
H3f3a		-0.282854	0.00315531	-0.281337	0.0536606
Ssr4		-0.336072	0.00142581	-0.335403	0.0566847
Pomp		0.3762	0.00292024	0.36783	0.0577042
Aip		0.198897	0.00039985	0.196564	0.0583755
Egr4		0.624316	0.00156343	0.621864	0.0585042
Ptgs1		-0.511294	0.00400797	-0.513426	0.0629615
Glo1		-0.408461	0.0026093	-0.393565	0.0635133
Agk		0.553714	0.0015147	0.541988	0.0637112
Med29		0.485644	0.00437571	0.443705	0.0657067
Dpp6		-0.219187	0.00601812	-0.220705	0.0657463
Ric8b		0.268722	0.00337384	0.26359	0.0658491
Elmo1		-0.430777	0.00247488	-0.437925	0.0661266
Jade1		0.394321	0.00234431	0.389229	0.0663687
Scn8a		-0.183092	0.00510562	-0.194138	0.0687054
Mapre1		0.494752	0.00310395	0.478319	0.0688378
Vkorc1		-0.579371	0.00751017	-0.565959	0.0688427
Cdkn1b		-0.303028	0.00419906	-0.282052	0.0697003
Aldoc		0.465772	0.00164062	0.443604	0.0706079
Mboat7		-0.342298	0.000747135	-0.330384	0.0706573
Tmem160		-0.586208	0.00466885	-0.573397	0.0706917
Nop9		-0.681976	0.00511605	-0.66712	0.0708757
Zfp445		-0.467192	0.000849987	-0.491375	0.0710349
Rnf115		0.282008	0.00135607	0.277709	0.0710489
Tubb3		-0.320708	0.0132255	-0.31719	0.0715712
Lpl		0.298083	0.000108614	0.293516	0.072603
Slc43a2		-0.234654	0.000787511	-0.226936	0.0726341
Pea15a		0.167763	0.000390954	0.17233	0.0734602
Raver1		0.255565	0.00235116	0.26568	0.07612
Grasp		0.449074	0.00153551	0.422337	0.0775086
Sgip1		-0.219574	0.00255464	-0.229469	0.0785931
Foxp2		0.478331	0.00249307	0.487586	0.0802854
Scrg1		-0.322244	0.0141634	-0.341271	0.0831269
Pet100		-0.459247	0.00147826	-0.464061	0.0834075
Spen		-0.434716	0.00141559	-0.441664	0.084257
Nfkb2		-1.32566	0.00529361	-1.08163	0.0844778
Reep5		-0.320621	0.00499607	-0.318352	0.0845016
Tor1a		-0.536667	0.00174231	-0.490809	0.085721
Srsf6		0.313881	0.00653829	0.306585	0.0864632
Htt		-0.239294	0.000658108	-0.239045	0.0866712
Dhps		-0.288611	0.00589632	-0.309862	0.0877394
Mrrf		0.350677	0.00928428	0.353732	0.0891666
Sac3d1		0.677982	0.00721648	0.613153	0.0892114
Chrm4		-0.307104	0.00397964	-0.313962	0.0892741
Sec62		-0.231981	0.00124998	-0.229697	0.0893137
Pmepa1		-0.295177	0.000778732	-0.287716	0.0893743
Sf3b1		0.269502	0.00505646	0.275091	0.0894591
Ncor1		-0.24087	0.00133618	-0.234283	0.0895091
Fam120a		-0.24249	0.0042814	-0.232259	0.0896056
Gfod1		1.08978	0.00234337	0.936084	0.0916097
Tbc1d10a		-0.624624	0.0134416	-0.647068	0.093549
Sptlc2		-0.435041	0.00363288	-0.40719	0.0968123
1700003E16Rik		0.545193	0.00167229	0.518398	0.0970431
45356		0.283101	0.000958366	0.289442	0.0974635
Wasf1		0.9104	0.00681144	0.866163	0.0978391
2900011O08Rik		-0.446381	0.00373247	-0.452702	0.099286
Taok2		-0.326005	0.000625941	-0.324713	0.100894
Btf3l4		0.324459	0.00154854	0.314461	0.101062
Ube3c		0.269089	0.000134145	0.253311	0.102726
Fbxo31		-0.327744	0.00179832	-0.307407	0.102886
Ikzf4		0.343653	0.00982834	0.315826	0.103552
Glra1		-0.74982	0.0069382	-0.721015	0.103677
Asrgl1		-0.347647	0.0113049	-0.347866	0.103865
Il17ra		-0.454016	0.00315806	-0.43426	0.105859
Lrp12		-0.849091	0.00407445	-0.72923	0.106917
Tmem200a		0.565806	0.000439831	0.520322	0.111485
Rab11a		-0.211359	0.00177566	-0.209496	0.113511
Mmd2		-0.966103	0.0137373	-0.885415	0.114354
Chmp4b		-0.303047	0.0032756	-0.293866	0.117198
Timm22		0.423557	0.00291236	0.430521	0.117524
Arid3b		-0.423965	0.00392329	-0.439952	0.119972
Fbxo8		0.508442	0.0082677	0.512523	0.123214
Ywhaq		-0.33138	0.0105696	-0.308805	0.124132
Msantd3		0.425843	0.00578959	0.428843	0.124655
Cc2d1b		0.326638	0.00442075	0.332302	0.128314
Sap30l		-0.403721	0.00355441	-0.394675	0.129056
Rpl36		-0.440803	0.00641362	-0.435416	0.132936
Ino80e		-0.276968	0.00627764	-0.27375	0.134314
Eif4e3		-0.591312	0.00832881	-0.615743	0.135432
Erh		0.719559	0.00186006	0.664349	0.140728
Bcl2l13		-0.261504	0.00077862	-0.265538	0.141555
Sugp2		0.419947	0.00144794	0.394224	0.142759
Papd4		0.703878	0.00456119	0.733264	0.147354
Larp1b		-0.501298	0.0156935	-0.473855	0.15061
Mfsd1		0.591066	0.00439464	0.577061	0.151656
Bcat1		-0.289065	0.00295084	-0.290777	0.151886
Calcoco1		0.376012	0.00670353	0.372075	0.154308
Trnt1		0.313183	0.0118212	0.320705	0.154683
Nucb1		-0.292028	0.00236781	-0.295692	0.155022
Pdhb		0.263677	0.00470524	0.268716	0.157364
Pex16		-0.704109	0.0192461	-0.668976	0.1597
Cul3		0.213195	0.00174952	0.202691	0.159788
Mad2l2		-0.372447	0.00356509	-0.343603	0.159976
Rfx1		-0.184857	0.00783873	-0.191231	0.165273
Utp18		0.867509	0.00512535	0.807155	0.165387
Sec61g		0.560473	0.00233951	0.497006	0.165541
Pin1		-0.275213	0.00869644	-0.283142	0.165808
Zbtb21		0.779281	0.00734618	0.693547	0.165892
Ddit4l		0.371433	0.00634706	0.301952	0.16695
Mcm7		-0.663963	0.0196931	-0.674737	0.16917
Mrps26		0.479869	0.00367261	0.455877	0.170543
Pdik1l		0.461447	0.00626512	0.441162	0.170648
Ipo9		-0.188374	0.00779654	-0.196853	0.170793
Rfx3		-0.685561	0.00249475	-0.561782	0.174525
Clic5		-0.41214	0.00244839	-0.404399	0.176061
Wrap73		0.623128	0.00566784	0.663008	0.178585
Clock		0.244025	0.00896649	0.237022	0.178651
Ube2ql1		1.06911	0.0032951	0.780396	0.178903
Dolpp1		-0.19052	0.00321478	-0.189303	0.180116
Mgst3		-0.537064	0.0107568	-0.534376	0.180464
Kcnb1		-0.243914	0.00624633	-0.257147	0.183747
Mapk1		0.117217	0.00180901	0.115196	0.185152
Fam189a1		0.295483	0.0071523	0.28898	0.186973
Daam2		0.279746	0.00912586	0.268382	0.187451
Pdcd6ip		-0.212472	0.010663	-0.215538	0.190235
Chrna5		-0.796694	0.00472856	-0.721497	0.190921
Dpp4		-0.683676	0.0118392	-0.622995	0.191229
Atg5		-0.492882	0.00959314	-0.49284	0.191656
Pnpla6		-0.371203	0.00149176	-0.363192	0.195494
Btbd9		-0.231958	0.00239057	-0.23803	0.19856
Pgp		-0.212543	0.00220438	-0.205058	0.201782
Zfp236		0.339326	0.0274039	0.315286	0.203706
Laptm4b		0.423879	0.00330601	0.408085	0.203825
Tube1		1.52487	0.0262782	1.39155	0.203858
Gabrg1		-0.441586	0.00672325	-0.4656	0.204792
Mettl16		-0.400774	0.00951866	-0.421018	0.208229
Taok1		-0.687246	0.00759271	-0.572345	0.20896
Fndc4		0.246306	0.00207885	0.244006	0.209341
Usp31		-0.345097	0.00341955	-0.362716	0.2111
C2cd2l		0.501168	0.0197158	0.519764	0.213505
Pipox		0.962031	0.00811359	0.807875	0.215913
Tmsb10		0.305753	0.00660692	0.311994	0.215991
Dmxl2		0.314783	0.00531876	0.306166	0.225471
Rad52		-0.601139	0.00666765	-0.606857	0.225741
Kdm4b		-0.407154	0.00757111	-0.407519	0.2259
Yars		0.258117	0.00486954	0.261052	0.226709
Gmpr2		0.34266	0.0134032	0.349648	0.226927
Ptms		-0.332093	0.0133639	-0.320614	0.226936
BC017643		-0.716423	0.00693365	-0.831793	0.227197
Eef1d		-0.704354	0.00748506	-0.654164	0.228766
Dgcr14		0.305494	0.00187337	0.301897	0.237386
Mib2		-0.538352	0.0171134	-0.571151	0.237811
Doc2a		0.248702	0.00184105	0.252615	0.238893
Dtx3		0.24377	0.0137432	0.23761	0.244897
Ssc4d		1.41861	0.0242105	1.36901	0.245226
Tmem38b		-0.672347	0.0055404	-0.631785	0.245402
Ski		0.163111	0.0139975	0.157944	0.245657
Wdr12		0.426502	0.0121505	0.445234	0.245862
Pias2		0.228034	0.00248129	0.238014	0.24678
Mllt6		-0.165557	0.0182583	-0.171097	0.252289
Cpsf6		0.31314	0.0237538	0.294984	0.252319
Zfp148		-0.234158	0.00277659	-0.229485	0.254105
Phax		-0.452367	0.00258513	-0.460194	0.254252
Sugp1		-0.661133	0.0154769	-0.673527	0.256181
Lin52		-0.527641	0.0109404	-0.508248	0.256578
Cdc14b		0.357187	0.00285346	0.384482	0.256828
Mapk11		-0.207042	0.00472204	-0.210743	0.257099
Arpc3		0.371534	0.00935735	0.368468	0.257366
Dpy19l1		-0.193808	0.00337295	-0.198588	0.257612
Dnlz		0.258213	0.0202892	0.261397	0.257671
Pak2		0.212364	0.00188243	0.214481	0.258242
Rab18		-0.288305	0.00453435	-0.275253	0.258343
Vps9d1		-0.694609	0.0108238	-0.719558	0.258549
Gramd3		-0.592355	0.0274372	-0.614855	0.259492
Fxr1		0.361901	0.00873329	0.386003	0.261445
Ypel1		0.354768	0.00249204	0.3654	0.261479
Xab2		-0.315621	0.0113852	-0.325071	0.261789
Malt1		0.661481	0.00767249	0.617164	0.262235
Ppp6r2		0.232239	0.00343739	0.240492	0.264722
Mpp1		-0.243667	0.00216939	-0.248444	0.266459
Comt		0.479583	0.00515382	0.466049	0.270125
Dbndd2		0.353187	0.00469922	0.326143	0.271088
Tmem97		0.291074	0.0172597	0.298109	0.271763
Naa16		-0.535276	0.000602097	-0.459968	0.272426
Stt3a		0.321074	0.00904464	0.326166	0.274805
Elk4		-0.254118	0.0177336	-0.261244	0.275411
Ppdpf		-0.486067	0.0205633	-0.507664	0.27567
Ube2k		-0.208453	0.00650656	-0.208861	0.275863
Fahd2a		0.859767	0.0344381	0.863541	0.275929
Chst12		0.582027	0.00130967	0.480813	0.276357
Jph3		-0.157468	0.0134709	-0.156915	0.277284
Mpg		-0.6161	0.00724711	-0.579914	0.277954
Nlgn3		0.21898	0.00367747	0.219601	0.284217
Slc24a4		-0.522379	0.00351106	-0.593308	0.286286
Rpa1		0.501401	0.00358223	0.421742	0.286758
Phf24		-0.136113	0.0116087	-0.145489	0.286787
Pfas		-0.94152	0.0136574	-0.77099	0.287334
Slc8a2		-0.1868	0.00673731	-0.199558	0.291121
Zmat5		-0.467644	0.00916882	-0.471362	0.292182
Dyrk1b		-0.353934	0.00999607	-0.356139	0.294639
Pfdn1		0.706374	0.0587504	0.708536	0.295933
Fgf1		0.191942	0.00454826	0.196944	0.298569
Tmem44		0.213814	0.0184815	0.212587	0.299579
Tardbp		0.194131	0.00180305	0.20137	0.299769
Phf1		-0.181943	0.00562643	-0.184188	0.300197
Ltn1		0.330707	0.00800836	0.31172	0.300253
Echdc1		-0.260136	0.00684645	-0.260699	0.300401
Ddb2		0.344179	0.00903951	0.331557	0.306808
Rpl7a		-0.276031	0.00597012	-0.266643	0.308169
Akap10		-0.225797	0.00490582	-0.220758	0.308338
Npc2		-0.492928	0.029404	-0.469132	0.308971
H6pd		-0.409178	0.00704442	-0.401691	0.308996
Dis3l2		-0.49416	0.0163681	-0.469647	0.309423
Arhgap10		0.47815	0.0056102	0.493096	0.309489
Actr10		-0.343164	0.0251355	-0.335027	0.309683
Ubxn8		-0.24904	0.00168089	-0.227735	0.309916
Tapbp		-0.248504	0.00396608	-0.239227	0.31013
Plaa		0.651458	0.0154222	0.60177	0.310704
Rpl17		-0.512508	0.0162243	-0.484489	0.312366
Lsm14b		0.259113	0.0270365	0.258804	0.313996
1110004E09Rik		-0.527609	0.0111595	-0.539315	0.314125
Serf2		0.199471	0.00908123	0.191661	0.314296
Eif4g2		-0.213422	0.0132296	-0.211174	0.314643
Rnf217		0.405755	0.0229073	0.405378	0.315202
Tlk2		-0.315079	0.0299168	-0.289976	0.315265
Ddx19b		-0.474973	0.0154512	-0.453585	0.31675
Med20		-0.772542	0.0373627	-0.73027	0.317006
Fbxo6		0.376558	0.0200911	0.372663	0.317067
Gas1		0.404069	0.0483283	0.373119	0.317767
Sar1b		0.264736	0.00616347	0.260498	0.318015
Pias1		0.449834	0.0208833	0.422735	0.318192
Rims2		0.172038	0.00383029	0.171592	0.323454
Per1		0.800365	0.0125421	0.699236	0.324388
Ctbs		-0.910872	0.0111692	-0.825613	0.324402
Csf1r		-0.321988	0.0138587	-0.327457	0.324847
Polr2c		-0.457633	0.0197816	-0.447915	0.326947
Slain2		0.342832	0.02222	0.353202	0.327329
Atp1a1		0.38262	0.0119015	0.400943	0.327956
Gpr22		0.301043	0.00971225	0.293653	0.331516
Tnik		0.223362	0.00858721	0.218481	0.332009
Homer2		0.351885	0.022923	0.313173	0.335255
Lrsam1		0.278974	0.0371484	0.279124	0.340513
Wnt2b		0.574238	0.00953532	0.528597	0.340692
Ap1g1		-0.204616	0.0094762	-0.204482	0.341248
Kcnb2		0.303771	0.0236261	0.304743	0.34173
Ggnbp2		0.340931	0.0130624	0.384937	0.341858
Minos1		0.271146	0.0105137	0.266981	0.34356
Tctn3		0.261114	0.0137798	0.260401	0.34523
Letmd1		-0.201662	0.00677336	-0.203029	0.349246
Man1c1		0.214943	0.00516974	0.213778	0.3499
Adcy1		-0.236567	0.0286031	-0.279224	0.35462
Mrpl3		-0.423631	0.0322578	-0.431999	0.359797
Rapgef5		-0.235432	0.00908597	-0.227321	0.360272
Cyb561a3		-0.415753	0.0316813	-0.392186	0.362054
Gnb1l		0.780381	0.0159658	0.840103	0.362165
Sez6l2		-0.115513	0.00882414	-0.117304	0.362174
Rilpl1		0.244007	0.00442107	0.236729	0.362186
Srr		-0.209873	0.0036036	-0.207772	0.362534
Zc3h14		-0.205722	0.00876342	-0.204583	0.362805
Map6d1		-0.700919	0.030474	-0.685795	0.362878
Samd12		0.484095	0.0224676	0.437795	0.363498
Vapa		-0.250544	0.00506546	-0.245141	0.364156
Fbxl18		0.258543	0.0176989	0.246658	0.366047
Ppp1r37		-0.730811	0.0365101	-0.582752	0.36729
Lonrf1		-0.340945	0.0110321	-0.375118	0.369588
Ubp1		-0.214436	0.00263668	-0.204449	0.371108
Atg7		0.247968	0.011288	0.238214	0.371168
Diablo		-0.444546	0.0157164	-0.436004	0.380421
Phlda1		0.546979	0.0155733	0.46824	0.380428
Wwp2		-0.451164	0.036294	-0.469844	0.380454
Lyl1		0.182121	0.0186986	0.19543	0.380908
Dhx9		-0.870111	0.0353449	-0.792166	0.380945
Vps37b		-0.211537	0.0202451	-0.209073	0.380987
Zc3h10		0.686363	0.00653218	0.583758	0.381535
Srrd		-0.165244	0.00906736	-0.169611	0.382542
Neurod2		0.141963	0.0184773	0.152205	0.382547
Jmy		0.267183	0.0336706	0.255463	0.382819
H3f3b		0.280757	0.00505972	0.289241	0.382882
Cln6		-0.535864	0.00323226	-0.521273	0.382929
Rnasek		0.216724	0.0056262	0.223002	0.38297
Fech		0.243184	0.0197052	0.248045	0.383456
Bckdha		-0.403133	0.00762359	-0.409239	0.383484
Kri1		-0.280193	0.0108753	-0.270768	0.383782
Crbn		0.174294	0.0260805	0.17892	0.384321
Fermt3		-0.570316	0.019449	-0.528434	0.386155
Eif3m		0.618319	0.0114323	0.482686	0.387396
Prr7		0.455572	0.0168387	0.462179	0.389337
Bnip3l		-0.21661	0.0493311	-0.219701	0.395134
Zbtb37		-0.591697	0.0195195	-0.513632	0.395347
Rrp12		0.342403	0.0435025	0.340537	0.39535
Pfkp		0.293966	0.0359673	0.306515	0.395363
Tpp2		-0.54574	0.0270894	-0.577407	0.395736
Tead2		0.553211	0.0220212	0.563466	0.397903
Thnsl1		-0.532445	0.0379794	-0.561747	0.398427
Rogdi		0.226562	0.00455174	0.23124	0.402833
Hnrnpc		-0.202117	0.0202149	-0.178791	0.402847
Klf11		0.732162	0.0290057	0.637613	0.403643
Rbm15b		0.332165	0.0251173	0.353656	0.405545
Prkcz		0.117806	0.00674579	0.121009	0.405696
P2rx4		-1.02282	0.039463	-0.835808	0.407608
Kctd17		-0.199406	0.00382285	-0.192827	0.407627
Lingo1		-0.198954	0.00907434	-0.206451	0.415777
Crhr1		-0.559518	0.0470482	-0.481809	0.416045
Xylt2		-0.507312	0.0215083	-0.497198	0.418868
Plekhg5		-0.918453	0.0493977	-0.941702	0.418886
Fads6		0.307726	0.00776447	0.289195	0.422931
Syf2		-0.454941	0.0229342	-0.41478	0.423069
Eef2		0.122513	0.0208284	0.123776	0.424443
Ddx42		0.215626	0.0147139	0.210393	0.431814
Glrx3		-0.525447	0.0312295	-0.559184	0.431866
Ppox		0.346653	0.0213361	0.357582	0.434989
Pik3ca		0.208352	0.0246468	0.192133	0.435145
Snx5		-0.281334	0.00311096	-0.280283	0.43536
Tceal8		-0.322887	0.0256807	-0.319162	0.435567
Irf2bpl		0.35136	0.0114241	0.343827	0.441498
Ddx5		-0.194426	0.0296985	-0.189704	0.442165
Gorasp1		-0.154809	0.0137843	-0.159162	0.44336
Rasgef1b		0.288102	0.0160428	0.299635	0.446682
Col27a1		0.404269	0.0538022	0.415109	0.446811
Ube2v2		0.203903	0.0532427	0.212188	0.447183
Prdm15		0.427146	0.0133664	0.390322	0.447695
Tnip1		0.459711	0.0224184	0.454883	0.449236
Cox8a		-0.123181	0.0236367	-0.128258	0.449561
Ccdc59		0.569665	0.0119613	0.494719	0.450586
Wac		0.230584	0.0103416	0.229884	0.450764
Mpdu1		0.516188	0.0125041	0.475363	0.451227
Grik4		0.469175	0.0291607	0.446542	0.451422
Fasn		0.958545	0.00958757	0.811127	0.451834
Ly6h		0.390289	0.0235419	0.373686	0.452341
Isy1		-0.376548	0.0170788	-0.369105	0.453731
Pde8b		0.383502	0.0406857	0.414527	0.453955
Irf8		-0.624466	0.0138332	-0.53393	0.45577
Eef2k		-0.419244	0.0769629	-0.426321	0.456196
Sumo2		0.509603	0.017944	0.469507	0.456202
Foxk2		0.179947	0.0197919	0.169389	0.456759
Znrf2		-0.478063	0.0323622	-0.453636	0.4568
Kif17		-0.561007	0.0306717	-0.521356	0.456857
Tusc3		0.29474	0.00915179	0.291224	0.457507
Bbip1		0.301228	0.0140442	0.307297	0.459842
Cdk13		0.188769	0.0307312	0.196079	0.460961
Tmem189		-0.312497	0.0193818	-0.312617	0.460996
Heatr1		0.515752	0.0109326	0.509153	0.461381
Abcg1		-0.198844	0.00869451	-0.191994	0.462819
Tnfrsf19		-0.34216	0.0240435	-0.347911	0.462825
Ftl1		0.246302	0.00980453	0.231695	0.463056
Trim8		0.217863	0.0271614	0.219459	0.463074
Slc2a12		-0.509116	0.0204465	-0.524366	0.463312
S100pbp		0.393235	0.0271608	0.335989	0.463508
Flrt1		0.243654	0.0283216	0.251744	0.46389
Pes1		-0.358286	0.0130163	-0.343079	0.46438
Iars2		0.336561	0.021427	0.339091	0.465267
Nova2		-0.280395	0.0448872	-0.301369	0.465489
Smad2		0.408433	0.0271059	0.399296	0.465632
Rhot1		-0.309269	0.0298864	-0.322845	0.465821
Sp1		-0.655419	0.0226917	-0.624113	0.466059
Gdi2		0.235474	0.0182152	0.235716	0.467174
Nkx6-2		-0.573199	0.0346024	-0.540762	0.473938
Ndufb9		0.210859	0.017746	0.21904	0.474035
C530008M17Rik		-0.317707	0.0271141	-0.34042	0.476472
Rpap2		-0.838331	0.0281084	-0.655875	0.476536
Rara		-0.276075	0.0197918	-0.298439	0.476661
Morn2		-0.782485	0.0408769	-0.641132	0.476708
Mdga1		-0.325351	0.0494366	-0.307053	0.476749
Ppp1r3f		-0.417693	0.0242592	-0.441988	0.477205
Calhm2		0.520889	0.0307984	0.51454	0.477315
Dph5		0.489147	0.0424722	0.472752	0.477745
Lrrc41		0.610617	0.0185679	0.512921	0.478257
Gba2		0.364008	0.0221354	0.343088	0.478705
Cdc42bpa		0.138471	0.0221206	0.136115	0.479754
Mocs1		-0.324195	0.033317	-0.30989	0.479816
Cdk10		0.222738	0.00915016	0.227106	0.487496
Cep19		0.863243	0.0144061	0.728376	0.487522
Ciapin1		-0.18137	0.0145269	-0.175486	0.487917
9030624J02Rik		0.48952	0.0249656	0.505848	0.488976
Smim7		-0.227717	0.0349135	-0.217526	0.48921
Aars2		-0.556564	0.0207953	-0.461104	0.489338
Evi2a		-0.482989	0.0198024	-0.46951	0.490908
Surf2		-0.160626	0.0115851	-0.159461	0.491469
Ext1		-0.315698	0.0736416	-0.327531	0.492321
Znhit3		-0.703242	0.0268519	-0.756731	0.492672
Abcc10		-0.354458	0.00853546	-0.353428	0.49281
Farp2		0.446333	0.0365118	0.498377	0.494312
Vcpkmt		0.365343	0.00977298	0.332796	0.495468
Rpl36al		0.729025	0.0468117	0.702816	0.495692
Herpud2		-0.340865	0.0232894	-0.312923	0.501241
Epn2		0.237126	0.022511	0.238534	0.501956
Stxbp5		0.232309	0.0441687	0.211111	0.502354
Trak1		0.1658	0.00785141	0.163095	0.502372
Pkd1		-0.313735	0.0513592	-0.286779	0.506181
Ddx52		-0.394742	0.0224516	-0.380159	0.512799
Inpp1		0.410185	0.0264291	0.453976	0.513251
Cck		0.396587	0.0484309	0.405202	0.515341
Rasal1		0.215415	0.0166237	0.205762	0.516295
Ogfod2		0.450593	0.0170172	0.419447	0.516578
Sec24a		0.613565	0.0927538	0.496148	0.516986
Dnajc30		-0.336281	0.0170529	-0.33046	0.517149
Gins4		0.316995	0.0306972	0.350702	0.517509
Krt222		0.311274	0.0173813	0.307043	0.517859
Ppp1r14a		0.30693	0.0320948	0.335014	0.519736
Asb3		0.450908	0.0225382	0.50147	0.526093
Ppp1r11		-0.226769	0.0224026	-0.224303	0.532703
Zfp651		-0.190444	0.0233614	-0.183944	0.537425
Uros		0.416903	0.0418309	0.406444	0.538392
Zscan25		0.430003	0.0325356	0.422919	0.540808
Ndufaf7		0.449845	0.0367655	0.504325	0.541338
Crat		0.19179	0.0256863	0.193494	0.547128
Limd2		-0.176276	0.0200601	-0.177928	0.547175
Carhsp1		-0.244144	0.0465417	-0.268927	0.54853
Arglu1		-0.43488	0.0124034	-0.38028	0.549754
Clip3		0.16	0.0308172	0.159092	0.552612
Rasa2		0.466387	0.026972	0.419143	0.552799
Mrps14		-0.33819	0.0137792	-0.304797	0.553031
Poglut1		-0.373613	0.0277265	-0.377283	0.553228
1700001L19Rik		0.723782	0.0507438	0.673651	0.553616
Zfp280b		-0.303939	0.0423024	-0.288587	0.554091
Yipf2		0.310293	0.0469423	0.309294	0.554213
Maf1		-0.366986	0.0222931	-0.360735	0.5545
Hcfc1r1		0.161051	0.0105449	0.164571	0.554851
Sema6b		0.169211	0.0291636	0.178171	0.555174
Gcc1		0.348549	0.0181081	0.336937	0.555563
Midn		0.231003	0.00952307	0.211715	0.556395
Htr2a		0.364396	0.0225808	0.321863	0.557128
Tmem130		0.162494	0.011183	0.162706	0.566442
Trim66		-0.561566	0.0360618	-0.564577	0.570089
Tfg		-0.415745	0.0248966	-0.431154	0.57021
Rpl9		-0.681257	0.065733	-0.582393	0.570232
Emc9		0.679083	0.0556777	0.698785	0.570523
Clcn2		-0.473533	0.0800508	-0.365022	0.570576
Commd6		0.242755	0.0163111	0.260529	0.570791
Sgsh		0.322145	0.00754505	0.330349	0.570933
Anxa2		-0.975639	0.0643222	-0.780786	0.577639
Arpp21		0.413528	0.0226901	0.396143	0.577673
Nle1		-0.51949	0.0519529	-0.496547	0.578017
Cd3eap		-0.326225	0.0308676	-0.326287	0.578859
Scaf4		0.419636	0.0340971	0.400296	0.579724
Galt		-0.413072	0.0235813	-0.427792	0.580002
Rbm5		0.329074	0.00827301	0.298466	0.582383
Pcsk7		0.333785	0.0198088	0.345775	0.583111
Mrpl50		0.266176	0.0349752	0.277658	0.58611
Arfgap2		-0.265424	0.0333835	-0.277169	0.586361
Mrps7		-0.289165	0.0204076	-0.28645	0.587001
Spcs1		0.364949	0.0324918	0.373187	0.587188
Ccdc15		0.51319	0.0467783	0.489826	0.59119
Dnajc15		0.301917	0.0490762	0.284008	0.594767
Pik3ip1		0.24708	0.0126689	0.251707	0.595411
Slc8b1		-0.430575	0.0166007	-0.397342	0.597753
Meis2		0.32893	0.0171492	0.333114	0.59832
Smarcb1		0.294934	0.0120179	0.269057	0.598476
Lypla1		0.316167	0.0196546	0.327385	0.5991
Slc31a1		-0.293225	0.018654	-0.275362	0.599164
Zcchc8		-0.576791	0.0541312	-0.586707	0.599172
Me2		-0.301823	0.0740106	-0.337873	0.599727
Tmem218		0.50043	0.033474	0.453293	0.600374
Nudt2		-0.333952	0.0282074	-0.290765	0.602523
Gipc1		-0.246438	0.00794541	-0.22748	0.602629
Cacna1i		0.218053	0.0295468	0.209026	0.603214
Vps4b		-0.382476	0.038165	-0.353287	0.605427
Gls2		0.469392	0.0162093	0.444953	0.605632
Abhd8		-0.30335	0.0339166	-0.361258	0.605644
Cnbp		-0.194049	0.0262876	-0.191135	0.605782
Creb3		-0.341667	0.0180309	-0.31632	0.605791
Elac1		-0.707379	0.0641794	-0.59673	0.606058
Usp16		-0.430679	0.0175418	-0.387797	0.606258
Tasp1		-0.611775	0.0515734	-0.491307	0.606266
Morc4		-0.465323	0.050874	-0.517484	0.606282
Thbd		-0.397298	0.0340067	-0.402543	0.607637
Trerf1		0.323324	0.0391184	0.34443	0.60771
Tmem200b		0.32882	0.0230282	0.325621	0.608363
Cbarp		-0.219048	0.039474	-0.215012	0.608732
Dcaf6		0.774438	0.0369308	0.608119	0.608823
Mbp		0.0830742	0.0186572	0.0867987	0.609359
Lancl2		0.14862	0.0333436	0.155038	0.609404
Kctd13		0.212935	0.021623	0.214568	0.609484
Fam221a		0.95395	0.037298	0.813359	0.609499
Yy1		0.234208	0.0338167	0.23956	0.609527
Hnrnpf		-0.372734	0.0337076	-0.387308	0.609974
Tmem104		-0.144187	0.0385245	-0.156176	0.610018
Serpine2		-0.339928	0.0430616	-0.315712	0.610447
Vps29		-0.196205	0.01034	-0.191792	0.611781
Ap4e1		0.53423	0.117544	0.771583	0.614259
Tmem108		-0.364625	0.0709584	-0.365191	0.614377
Myh9		0.306552	0.0310025	0.29044	0.614558
Atg16l2		-0.467988	0.00684005	-0.394741	0.614892
2010107E04Rik		-0.493656	0.0260632	-0.436141	0.615799
Maoa		0.325046	0.0418249	0.344368	0.616127
Usp40		-0.224616	0.0386245	-0.226316	0.616353
Kcnc3		0.12952	0.0366936	0.119963	0.620286
Zcchc18		0.385919	0.0171469	0.332637	0.625192
Fgf12		0.126337	0.0177597	0.12686	0.625448
Zfp365		-0.245675	0.0259402	-0.251769	0.628262
Ilf3		-0.809653	0.0568684	-0.52478	0.630171
Zfp13		-0.545188	0.0335138	-0.489528	0.630295
Ociad1		0.198877	0.051537	0.186578	0.630842
Fah		-0.375728	0.0468221	-0.413447	0.631109
Acsl3		-0.195184	0.0160466	-0.193306	0.631419
Fam109a		0.415049	0.0408876	0.398168	0.631767
Fam98a		-0.308234	0.0477681	-0.301507	0.631958
Nme1		-0.321637	0.0296852	-0.323365	0.632421
Zc3h12b		0.636099	0.141301	0.696992	0.632907
Plekho1		0.783714	0.0350193	0.693797	0.633239
Ube2f		0.173613	0.0245285	0.177949	0.63328
Prr5		0.336859	0.022251	0.361056	0.633978
Zfp644		0.229571	0.0142044	0.233285	0.635247
Gmppb		0.495678	0.0687224	0.417503	0.63528
Adcy2		-0.183057	0.0299733	-0.193364	0.635289
Ncl		-0.465981	0.0449168	-0.520615	0.635447
Ube2r2		0.182784	0.0434313	0.187444	0.635789
Cpxm2		-0.815394	0.0367819	-0.896784	0.635866
Hsbp1		-0.136961	0.0536223	-0.138563	0.635939
Parn		-0.359611	0.0631751	-0.376916	0.635959
Vamp5		-0.906391	0.0488783	-0.618615	0.636257
Fam19a5		0.109397	0.0130224	0.10723	0.636917
Ctnnbl1		-0.395991	0.0784868	-0.389779	0.63739
Unc5d		0.581126	0.0909101	0.571879	0.637602
Mgat2		-0.343968	0.0133443	-0.300505	0.637674
Ubox5		-0.255624	0.0190119	-0.240168	0.639766
Katnbl1		0.324506	0.0284314	0.337063	0.641776
Lyrm9		0.60779	0.0671627	0.457889	0.643672
Sumf2		-0.270053	0.0190016	-0.268907	0.64418
Gcfc2		-0.598545	0.0924925	-0.727223	0.644583
Mapk8ip1		0.210688	0.0222766	0.226592	0.647121
Enc1		-0.201551	0.0571994	-0.203773	0.647428
Ubap1		-0.267011	0.0440944	-0.239868	0.650235
Tmod2		-0.21856	0.023312	-0.203066	0.65258
Nudt17		0.49853	0.0551234	0.49477	0.652911
Zc3h15		0.243309	0.0442608	0.256458	0.652929
Lhfp		-0.289997	0.0246348	-0.278291	0.653526
Cox11		-0.298097	0.0647341	-0.288422	0.65523
Brat1		0.610819	0.0141512	0.505941	0.657221
Mpnd		-0.291891	0.0420208	-0.295409	0.659719
Gas2		-0.345768	0.0618184	-0.344864	0.660115
Chrm1		0.1445	0.00984664	0.144313	0.660848
Slc16a13		-0.597789	0.0408802	-0.502075	0.662541
Socs3		-0.669071	0.0538073	-0.395337	0.664113
Pank1		0.27027	0.0287705	0.278437	0.664387
Eif2s2		0.434566	0.0197353	0.395585	0.664742
Atp6v1f		0.115982	0.029833	0.120257	0.664753
Pdlim5		0.653575	0.120935	0.518403	0.665306
Ldhd		0.289089	0.0605722	0.271716	0.665562
Mrpl11		0.28461	0.013197	0.279549	0.665654
Mgat5		-0.190413	0.091057	-0.207183	0.66924
Mast1		-0.690175	0.101822	-0.738544	0.67023
Ubtf		0.209636	0.0298556	0.212048	0.670306
Spg7		-0.462864	0.0460823	-0.472427	0.670534
Hgsnat		0.227871	0.0790156	0.223033	0.670821
Tpr		0.573648	0.0669412	0.645308	0.671496
Klhl36		0.294753	0.0216971	0.305033	0.673398
Pcif1		-0.220661	0.0217674	-0.21147	0.673678
Sox5		-0.380286	0.0181526	-0.308024	0.674029
Hmgcs2		-0.427458	0.0329035	-0.433622	0.674289
Rnf214		0.304011	0.055066	0.278135	0.674485
Zfp217		-0.584051	0.0197058	-0.505461	0.674659
Mmp24		-0.328993	0.049336	-0.329736	0.674728
Cfap36		0.295525	0.0407215	0.283097	0.674761
Nars		-0.179781	0.0407304	-0.188358	0.674854
Rpp40		0.728183	0.0574774	0.676303	0.674995
Tnip2		-0.294939	0.0600842	-0.292179	0.675
Hnrnph2		0.258931	0.0470548	0.22552	0.675047
Pdrg1		0.152119	0.016536	0.161504	0.675193
Ptp4a2		-0.179694	0.0228449	-0.167875	0.675195
Pcbp2		-0.126133	0.0351608	-0.123711	0.675242
Baz1b		-0.171364	0.0607242	-0.169377	0.675319
Ostf1		0.470479	0.0269692	0.473427	0.67571
Ptp4a1		-0.152036	0.0405103	-0.163377	0.675901
Unc13a		0.0951595	0.0280657	0.0901334	0.677538
Dand5		0.451426	0.0516752	0.403663	0.677899
Tspyl1		0.140504	0.0275107	0.139932	0.677945
Galm		-0.835833	0.0413396	-0.663314	0.680412
Kcnmb4		-0.193798	0.0162837	-0.193767	0.684465
Ndufa10		-0.61824	0.0701707	-0.514219	0.687039
Zfp420		-0.329028	0.0569536	-0.31182	0.690311
Glmp		-0.36348	0.0329655	-0.388417	0.691332
Atg4a		-0.72677	0.0733599	-0.662123	0.69323
Trpc1		0.51503	0.0471214	0.556614	0.695977
Eno1		0.109844	0.0269646	0.107982	0.697645
Prkaca		-0.23198	0.0343141	-0.246126	0.699338
Tmem253		-0.617917	0.0444323	-0.589472	0.701338
Zfp629		-0.231639	0.0349622	-0.238697	0.702938
Itpkb		0.223427	0.0311788	0.22074	0.702998
Cdh2		0.436223	0.0209284	0.372633	0.703068
Cacna1g		0.490134	0.0225505	0.434276	0.703166
Timm10		0.596676	0.0170135	0.486831	0.703189
Rwdd4a		-0.396222	0.0317071	-0.393794	0.703219
Tmem229b		0.241367	0.0242836	0.21396	0.706064
Psmc4		0.345279	0.0400653	0.314455	0.706326
Col5a1		-0.222607	0.047052	-0.22586	0.706592
Rimklb		-0.364141	0.0227846	-0.368379	0.706599
Smc1a		0.511816	0.050854	0.519906	0.706808
Mbd2		0.202064	0.0596955	0.198029	0.706938
R3hdm4		0.167318	0.0342553	0.1718	0.707106
Gcc2		0.601608	0.252654	0.693241	0.707442
Stab1		0.895654	0.0292046	0.749216	0.709521
Ing1		-0.375605	0.0307703	-0.367086	0.709812
Aar2		0.301635	0.0269197	0.290378	0.709853
Gramd2		-0.499715	0.0750411	-0.519945	0.711412
Tubb5		0.187151	0.0501044	0.187877	0.711841
Sun1		0.232589	0.0482228	0.228724	0.712385
Vps11		0.577949	0.0458314	0.49095	0.712834
Rpl21		-0.613017	0.0728869	-0.610702	0.714509
Arsk		0.900021	0.041801	0.860644	0.715024
Abce1		0.209536	0.0268273	0.206377	0.715897
Arnt		0.240822	0.0452391	0.248615	0.71677
Camkk2		-0.203496	0.0505158	-0.220256	0.716914
Gskip		-0.253158	0.0201022	-0.23762	0.717031
Psmd3		0.405795	0.0311285	0.381892	0.717056
Serpinh1		-0.71542	0.0152422	-0.533166	0.717318
Matn2		0.507659	0.0706874	0.552404	0.717358
Atp9b		0.16912	0.0163939	0.164905	0.717855
Atp5h		0.613417	0.0431888	0.619785	0.717962
Kras		-0.253264	0.0168754	-0.224274	0.71804
Tuba4a		-0.180575	0.0900751	-0.189051	0.718507
Cend1		0.115674	0.0301504	0.113536	0.718552
Oraov1		-0.226503	0.0438464	-0.231724	0.719207
Crtc1		0.127948	0.0614761	0.106258	0.720716
Adgrl1		-0.0991321	0.0615285	-0.102428	0.721747
Gria4		-0.205045	0.0189772	-0.189609	0.721838
Btbd1		-0.192851	0.0588798	-0.214758	0.722468
Ankrd33b		0.343466	0.0249296	0.293391	0.726714
Cntn3		0.443017	0.0749481	0.389392	0.727358
G3bp1		0.193277	0.0371411	0.195516	0.729243
5330417C22Rik		0.187863	0.0525543	0.188673	0.729397
Nfatc3		-0.353898	0.0435298	-0.358261	0.731055
Mkl1		0.262932	0.0747938	0.255588	0.731247
Ndel1		-0.139334	0.0861283	-0.14856	0.731311
Nip7		-0.430697	0.0835766	-0.448295	0.731784
Fbxl17		-0.205443	0.0535844	-0.203726	0.732168
Myef2		-0.47679	0.0926934	-0.422487	0.732718
Gtf3c6		0.473928	0.0681737	0.453296	0.732766
Shisa7		0.147905	0.0308985	0.153757	0.736513
Psma4		-0.259975	0.0647717	-0.266094	0.737344
Zfp827		0.142585	0.047332	0.139109	0.738027
Gfra1		-0.27546	0.036955	-0.289195	0.738735
Cenpo		-0.398064	0.0123699	-0.332259	0.739113
Psma3		0.22137	0.0245698	0.221954	0.739421
Mrps25		0.37376	0.0532158	0.415949	0.740094
Cadm2		0.150932	0.0377716	0.139006	0.740418
Gnal		0.122635	0.0408958	0.132651	0.740598
Sdha		-0.302203	0.0549524	-0.297053	0.741148
Wee1		-0.195204	0.0326653	-0.206845	0.741212
Ndufv2		0.48419	0.0323729	0.425742	0.742321
Kctd1		-0.235309	0.0637409	-0.238676	0.742661
Tmem150a		-0.29183	0.0464262	-0.267137	0.742686
Sec16a		0.303604	0.0442397	0.311604	0.742785
Ano3		0.145579	0.0332544	0.169647	0.743628
Dnm1		-0.171131	0.0970576	-0.183629	0.747723
Hdac11		0.0985061	0.0294361	0.102279	0.74835
Ntm		-0.159657	0.0720378	-0.162577	0.748815
Mnt		0.159324	0.0796733	0.138741	0.749358
Pcmtd2		0.177112	0.0291231	0.181406	0.749466
Hgs		0.175899	0.0228196	0.164862	0.749775
Safb2		-0.308207	0.0431112	-0.319586	0.753072
Sstr1		0.207322	0.0379177	0.18464	0.754044
Tmem8b		-0.259494	0.0219185	-0.246729	0.755422
Ptpn3		0.14348	0.0303966	0.135079	0.760332
Smim20		-0.249075	0.0450351	-0.226273	0.760572
Rfc5		0.643747	0.048738	0.51313	0.760614
Lrrk2		0.67255	0.090275	0.713753	0.760629
Rab40c		-0.229978	0.016621	-0.21173	0.760679
Nrarp		-0.259592	0.0671691	-0.232463	0.760866
Acly		-0.269938	0.0213676	-0.292509	0.761145
Tgfbrap1		-0.115137	0.0444635	-0.118682	0.761642
Llph		-0.307288	0.0268851	-0.3298	0.764725
Faf1		-0.309325	0.019822	-0.294683	0.765178
Cacnb2		0.213931	0.0355677	0.209059	0.765251
Nap1l5		-0.131559	0.0916658	-0.141434	0.765875
Nufip1		0.326412	0.0311419	0.313962	0.766223
Zfp169		0.187461	0.060546	0.182224	0.766494
Ddhd1		0.238061	0.0440682	0.247176	0.76651
Sft2d3		0.347954	0.0386082	0.356973	0.767142
Gm11837		0.27873	0.0357628	0.277882	0.767289
Nufip2		-0.399686	0.017017	-0.307116	0.772172
Tac1		0.212432	0.156236	0.344142	0.772597
Anxa4		-0.656516	0.0275046	-0.509913	0.772632
Pde12		0.323422	0.0838524	0.348355	0.772999
Tbc1d19		0.226507	0.0387955	0.233265	0.775151
Tmem74b		0.67111	0.12129	0.762188	0.775449
Slc25a33		0.346814	0.0455841	0.316868	0.779446
Ptprm		0.499139	0.0313587	0.47762	0.779718
2310022B05Rik		0.168362	0.0466352	0.15134	0.781769
Cdk19		-0.15424	0.0586705	-0.163616	0.782389
Trim59		-0.508557	0.0217739	-0.423768	0.787688
Cul2		0.37099	0.0422736	0.380965	0.788142
Tpt1		-0.28902	0.0639838	-0.269887	0.788223
Foxg1		0.190331	0.0348767	0.1958	0.788568
Acan		0.694518	0.0751431	0.637698	0.789112
Faah		0.118403	0.0194682	0.117628	0.7893
Fyn		0.193198	0.0774715	0.195557	0.789692
Adamts6		0.822416	0.0589113	0.690568	0.789979
Nat8l		-0.0961078	0.0363785	-0.101403	0.79145
Fndc1		-0.820769	0.0772595	-0.68618	0.791492
Il18bp		-0.469231	0.0382007	-0.385746	0.791883
Zfp397		0.455259	0.0684511	0.439162	0.791932
Gpr17		-0.515404	0.091497	-0.489462	0.79294
Nfam1		-0.46063	0.0440596	-0.418411	0.793109
Eif3b		0.145073	0.038415	0.144078	0.79314
Rfc1		0.282397	0.0643571	0.278383	0.793545
Ppp6r3		0.138595	0.018476	0.137682	0.793546
Spryd3		0.580622	0.0324403	0.49759	0.793627
Plagl1		-0.469602	0.108917	-0.323735	0.795451
Elfn1		-0.351109	0.0514679	-0.349481	0.795764
Exoc6b		-0.211973	0.0382743	-0.230448	0.795845
Cacng5		-0.256647	0.0296066	-0.209311	0.796221
Camkv		-0.456731	0.099341	-0.325334	0.797332
Opa1		-0.124583	0.020351	-0.126751	0.798479
Zfp800		-0.378439	0.0314343	-0.323444	0.798747
Zcchc12		0.440807	0.0667207	0.341199	0.798845
Rgl1		0.275085	0.0668935	0.281813	0.799316
Zfp174		0.746583	0.107301	0.642945	0.799391
Actr3		-0.253234	0.0438182	-0.259767	0.801261
Qpctl		-0.410357	0.0664547	-0.454027	0.802966
Ppargc1b		0.242082	0.072013	0.21979	0.804311
Elavl2		0.199319	0.110528	0.192294	0.804774
Tenm3		0.149073	0.0295969	0.153104	0.804921
Fam8a1		0.359794	0.0746778	0.314296	0.805031
Ahctf1		-0.351733	0.0643847	-0.351612	0.805305
Tmem214		-0.245875	0.0599706	-0.249865	0.805425
Psmc6		0.323616	0.0541593	0.361742	0.805452
Sart3		-0.275839	0.039901	-0.277201	0.805979
Rnf121		-0.238437	0.0635609	-0.246809	0.806274
Crebl2		-0.168668	0.0469417	-0.181456	0.806939
Rarb		0.396724	0.0912333	0.301093	0.807224
Tmem243		-0.205411	0.0607649	-0.197647	0.808089
Ckap4		0.216149	0.0539132	0.214958	0.810508
Atp6ap1		0.217678	0.0438945	0.201826	0.810624
Trappc13		-0.291951	0.0635761	-0.307958	0.811112
Mkln1		-0.208792	0.0370617	-0.194464	0.811191
Sbno1		0.223148	0.0356906	0.222558	0.811439
Irf9		-0.435206	0.0402996	-0.378545	0.812068
Prom1		0.607519	0.0525456	0.601354	0.8123
Dguok		0.793275	0.0954601	1.03387	0.812558
Rhbdf1		-0.290282	0.0389452	-0.293014	0.812572
Acp1		0.518134	0.034499	0.5641	0.813092
Rbms2		-0.647883	0.0161334	-0.500477	0.813142
Herc4		-0.516393	0.0938229	-0.547479	0.814581
Uap1		0.709989	0.0619128	0.649038	0.814979
Josd1		-0.580882	0.114824	-0.800081	0.818169
Mamstr		0.690694	0.0884359	0.534895	0.818265
Ankrd9		0.422645	0.0546662	0.402784	0.818636
Dennd5a		-0.159412	0.0613926	-0.160195	0.82562
Gpr107		0.165844	0.054281	0.172333	0.826225
Ptdss1		0.502879	0.053652	0.458548	0.826353
Tmem140		-0.865264	0.0480419	-0.792659	0.826614
Ogfrl1		-0.219826	0.0558553	-0.214999	0.826836
Glrx2		0.360304	0.0452033	0.344396	0.826905
Rhog		0.170734	0.0408209	0.165886	0.826922
Banp		0.324219	0.0578453	0.305949	0.82712
Snx33		0.566105	0.0303289	0.444911	0.829001
Shprh		-0.201326	0.0316022	-0.194529	0.831245
Rprml		0.386996	0.0958687	0.400848	0.832091
Gspt2		0.270327	0.0796574	0.295501	0.832511
Thap7		0.421228	0.0599033	0.373021	0.832754
Rpl23		-0.322952	0.0910793	-0.347816	0.832977
Acsl6		-0.109535	0.0424654	-0.106008	0.833111
Atp5a1		-0.206811	0.102948	-0.209316	0.833137
Map3k13		-0.388677	0.0304916	-0.30884	0.833293
Mmab		0.352334	0.0677896	0.342393	0.833311
Raly		0.304397	0.0500187	0.289261	0.833832
Cdc123		0.592313	0.0342566	0.456064	0.834126
Epb41		-0.172706	0.0437356	-0.177675	0.834135
Slc17a7		0.129175	0.0482018	0.14245	0.834564
Usp6nl		-0.556969	0.0858966	-0.532374	0.834601
Mcm9		0.840874	0.0581795	0.680656	0.834873
St3gal5		0.44578	0.142187	0.504572	0.835911
Ehd4		-0.287922	0.0535171	-0.30766	0.836583
Map4k2		0.152395	0.0177531	0.142025	0.8411
Eno2		0.132967	0.0249799	0.132102	0.843218
Hyi		-0.565419	0.0340149	-0.466946	0.843713
Fam173a		0.383889	0.0976164	0.371932	0.843744
Myo5a		-0.108915	0.0376844	-0.109442	0.843843
Adap1		0.130292	0.0819006	0.117872	0.844004
Cog1		-0.194798	0.0206861	-0.184317	0.844096
Copb2		0.249215	0.0506538	0.234153	0.844115
Urm1		-0.244435	0.0792691	-0.248238	0.844153
Gdap1		-0.390955	0.0515637	-0.45882	0.844295
Rheb		0.438307	0.071182	0.43392	0.844423
1700066M21Rik		0.674454	0.0740765	0.618017	0.844477
Nucb2		-0.467035	0.0544736	-0.4341	0.844498
Rprd2		0.335886	0.0786911	0.327023	0.844662
Slco2a1		-0.708394	0.117946	-0.678879	0.84499
Ift140		0.300988	0.0541944	0.320616	0.845012
Calm3		-0.0783563	0.0914802	-0.0815066	0.845028
Pigh		-0.321098	0.0397128	-0.321957	0.846618
Atp6ap2		0.265781	0.098671	0.218402	0.846721
Sipa1l2		-0.2605	0.0745621	-0.233051	0.847954
Dusp8		0.192661	0.060766	0.191623	0.848031
Rrp7a		0.123888	0.032216	0.129279	0.848057
Six3		0.345028	0.0191061	0.257788	0.849144
Sec23ip		0.286693	0.04201	0.273026	0.850535
Pole4		-0.30377	0.0442499	-0.294663	0.850705
Apip		0.467965	0.103602	0.469885	0.850884
Bod1l		-0.290419	0.0514162	-0.285038	0.851498
Zfp579		0.651053	0.0922224	0.623404	0.851686
Svop		0.116336	0.0217294	0.122975	0.851726
Sphk2		-0.522229	0.0387759	-0.593799	0.853611
Krba1		-0.299927	0.0531316	-0.263884	0.85467
Mpc1		-0.568861	0.120868	-0.490756	0.854682
Ank		-0.118932	0.0553487	-0.119596	0.855324
Aldh7a1		0.189437	0.0659394	0.166905	0.855641
Uchl1		0.460576	0.234303	0.606018	0.859609
Scube3		0.668739	0.0805104	0.411818	0.85996
Emsy		0.164927	0.0545687	0.16247	0.860339
Cluap1		0.268331	0.0275337	0.241796	0.861328
Taf5		0.502583	0.0891866	0.577169	0.861436
Nmral1		-0.510113	0.0633692	-0.462418	0.86486
Atf6		-0.290359	0.105786	-0.347401	0.866628
Tcerg1l		0.667475	0.0706522	0.50631	0.866695
Tom1l1		0.360362	0.039231	0.317732	0.86724
Coq10a		-0.575218	0.0700527	-0.519442	0.867547
Zbed4		0.434725	0.113253	0.455165	0.867792
Cltb		-0.10648	0.0527698	-0.10565	0.867912
G6pc3		0.124443	0.0577437	0.128543	0.868744
Lhfpl2		-0.249308	0.0746751	-0.219966	0.869085
Lman2l		-0.14914	0.111075	-0.140137	0.869965
Vkorc1l1		0.14005	0.0509069	0.136544	0.872047
Akap6		0.159334	0.0842823	0.157157	0.872564
Csnk1d		-0.102658	0.0300254	-0.101171	0.872789
Hecw1		0.262205	0.0570713	0.262568	0.873288
Erlec1		-0.300034	0.0337946	-0.273965	0.873561
Thap2		-0.312898	0.0486001	-0.332638	0.874799
Cdkl2		-0.392552	0.0913579	-0.363216	0.874961
Btrc		0.122046	0.0707319	0.120849	0.874988
Rabep1		0.157549	0.0438956	0.151118	0.875598
Bccip		0.655284	0.077105	0.536865	0.875804
Otud1		0.318274	0.0745349	0.327488	0.875901
Srek1ip1		-0.301818	0.165059	-0.355304	0.876329
Rab3b		-0.198504	0.0631868	-0.209361	0.876908
Zfp91		0.183026	0.0521779	0.202663	0.877581
C1ql3		0.123507	0.0419565	0.132843	0.877598
Luc7l		-0.290707	0.0888528	-0.290071	0.878085
Frmd7		0.916623	0.0608705	1.58421	0.8781
Cox6b1		0.138375	0.0423129	0.145728	0.882071
Dkk3		-0.10387	0.0436024	-0.105741	0.88216
Plekhj1		-0.154662	0.0765175	-0.154197	0.882409
Dpp8		-0.141902	0.049836	-0.145518	0.882436
Pcdh1		-0.414797	0.0456726	-0.313641	0.882845
Rbm8a		-0.255199	0.0333517	-0.222717	0.882902
Sh3kbp1		-0.344193	0.121694	-0.342549	0.882978
Nell1		0.398445	0.0886094	0.423032	0.883155
Megf11		-0.194408	0.0918626	-0.205004	0.883319
Plekhb2		0.192794	0.0922456	0.175978	0.883516
Cnot11		0.412309	0.0525429	0.365475	0.883863
3110040N11Rik		0.39157	0.0696085	0.364487	0.884084
Mapk6		-0.163504	0.0680365	-0.167615	0.884368
Mapk10		-0.126073	0.0520141	-0.12241	0.887247
Sgk1		-0.184923	0.0722269	-0.188428	0.888944
Shank3		0.42963	0.0896706	0.429198	0.889345
Ramp1		0.253973	0.0250814	0.232194	0.889399
Leng9		-0.174428	0.034335	-0.166737	0.889814
Scfd2		-0.403327	0.0775232	-0.458594	0.889835
Lix1		0.161355	0.041196	0.166802	0.889944
Aspa		-0.316146	0.0610427	-0.257991	0.890103
Tstd2		0.343339	0.0691517	0.369558	0.890561
Trp53inp2		0.131857	0.0644871	0.123042	0.890668
Dhx8		-0.285941	0.0792581	-0.256624	0.890698
Trpt1		0.37433	0.0976296	0.385538	0.891172
Nprl3		0.428148	0.0544279	0.404771	0.891291
Ern1		0.345866	0.0635465	0.389642	0.891638
Atp6v1c1		0.115679	0.0278405	0.116602	0.891666
Nrsn2		0.147317	0.0874316	0.152181	0.891927
Ank2		-0.178505	0.116678	-0.192455	0.892177
Brf2		-0.418687	0.0340513	-0.404857	0.89225
Lrrc10b		-0.319875	0.0745247	-0.292984	0.892796
Ing3		0.280453	0.0470533	0.301915	0.892942
Nol7		-0.274279	0.0488043	-0.260957	0.893269
Car8		-0.379385	0.106656	-0.426556	0.893759
Ttc14		0.233973	0.0615421	0.234201	0.895366
Stard10		0.256191	0.0516759	0.256685	0.896134
Wdr34		0.363239	0.0973432	0.373819	0.896202
Coro2a		-0.392738	0.116394	-0.393341	0.896492
Ldlrad3		-0.279588	0.0825843	-0.285373	0.896827
Tmeff2		0.19994	0.0470752	0.192961	0.897008
Rnf122		0.480375	0.256737	0.48379	0.897063
Emb		-0.219603	0.072771	-0.223991	0.89727
Scp2		0.192193	0.0216116	0.178279	0.897428
Pcgf2		0.247678	0.0607407	0.242115	0.897753
Neil1		-0.799311	0.0842279	-0.727121	0.899612
Zc3h18		0.691357	0.0499195	0.545657	0.899681
Abcc4		-0.417053	0.0984091	-0.402507	0.899998
Atp6v1g1		-0.201213	0.0685409	-0.203582	0.900182
Scn1b		-0.279736	0.119088	-0.276214	0.900448
Ap3s2		-0.172229	0.0151492	-0.168424	0.900517
Gnptab		0.213497	0.0541165	0.198118	0.901338
Ice1		-0.279161	0.0729908	-0.306674	0.902145
Dcdc2a		0.452213	0.0801361	0.387607	0.902399
Fbxo45		0.155616	0.0806923	0.152093	0.902801
Col1a1		0.257644	0.059397	0.300252	0.903599
Epha3		-0.789795	0.0317769	-0.564835	0.903722
Eif5a		0.111087	0.0884264	0.113895	0.903856
Galnt14		-0.251998	0.102647	-0.275793	0.903885
Psmd14		-0.278647	0.123549	-0.294817	0.903927
Flna		0.206557	0.0370292	0.206504	0.903988
Cops6		0.245298	0.0691862	0.256809	0.904008
Megf6		-0.617774	0.0560665	-0.549183	0.904039
Pkmyt1		0.46998	0.0620929	0.433432	0.904148
Wdr5b		-0.578355	0.0635271	-0.444406	0.904483
B4gat1		-0.247929	0.0990865	-0.199025	0.904969
Wrb		0.374908	0.0530148	0.33319	0.905048
Fstl4		-0.142364	0.108785	-0.147417	0.90521
Prkar2a		0.150867	0.0817889	0.153128	0.905415
Ube2e1		0.207083	0.0606637	0.195154	0.906242
Nudt18		0.304669	0.110387	0.325834	0.906803
Stx4a		0.553327	0.0710186	0.467918	0.907483
Pafah1b2		-0.175162	0.0388599	-0.167007	0.907564
Rbx1		-0.211359	0.0591757	-0.196131	0.907748
Cables1		0.407218	0.0838402	0.386445	0.908034
Fuca2		-0.24129	0.0951893	-0.239568	0.908047
Gpr26		-0.118365	0.0766106	-0.127677	0.909496
Man1b1		-0.219342	0.0613397	-0.227439	0.909685
Naca		0.368721	0.095415	0.358737	0.910776
Sarnp		-0.204219	0.0455741	-0.215793	0.911154
Aldh6a1		-0.188198	0.0649062	-0.177853	0.911391
Adssl1		-0.408282	0.143938	-0.556014	0.912426
Mtmr3		0.218922	0.0568904	0.22445	0.912453
Thoc5		-0.297752	0.0889428	-0.298324	0.913138
Zfp746		-0.269499	0.084767	-0.262136	0.913277
Ppp2r5e		-0.22744	0.0424003	-0.221061	0.913425
Nipbl		0.332693	0.0772308	0.33317	0.91387
Unc79		-0.454503	0.123121	-0.397103	0.914409
Dcaf8		0.165734	0.060548	0.165601	0.914479
Rmdn1		-0.396377	0.14089	-0.481792	0.914494
Socs6		0.648219	0.0449693	0.489547	0.914589
Pcdh9		0.141043	0.105699	0.147726	0.91491
Iqsec3		-0.128862	0.140318	-0.152256	0.91495
Mtpn		-0.140075	0.101156	-0.157042	0.915079
Tubb2b		0.413968	0.0345034	0.3455	0.916641
Asxl1		0.383049	0.104246	0.332449	0.919424
Zfp37		0.73353	0.0269631	0.436915	0.919824
Mthfsd		0.163535	0.0362941	0.17267	0.920016
Brd1		0.23411	0.071119	0.230552	0.920612
Fam204a		-0.602624	0.0487922	-0.486365	0.920968
Slc46a3		0.49152	0.0288238	0.334848	0.921447
Rps11		-0.336945	0.269034	-0.549509	0.921482
Traf7		-0.193402	0.0657367	-0.201377	0.921745
Snrnp27		0.325128	0.0573028	0.35113	0.923928
Nub1		-0.129032	0.110455	-0.138407	0.923966
Gmpr		0.270234	0.103169	0.277466	0.92463
Ube2d2a		0.114938	0.0433323	0.119057	0.924811
Prrt3		-0.359229	0.104987	-0.243326	0.926163
Kcnt1		-0.13373	0.0525274	-0.118062	0.929251
Kcnq2		-0.16426	0.125076	-0.1706	0.929387
Zfp36l1		0.193121	0.0623276	0.186974	0.929801
Mrc2		-0.619081	0.135726	-0.393193	0.929901
Ccng2		0.547027	0.0391354	0.370591	0.930462
Uvrag		0.214624	0.0554069	0.207549	0.93075
Rnf152		0.694969	0.103667	0.468211	0.930823
Wdr54		-0.200699	0.0642138	-0.193524	0.931065
Sbf2		-0.232842	0.131327	-0.202183	0.931303
Synrg		0.165198	0.0657942	0.164322	0.931395
Wwtr1		-0.630436	0.0856236	-0.644187	0.931406
Auts2		-0.245767	0.101296	-0.254066	0.931423
Arf6		-0.194215	0.0528293	-0.187261	0.931485
D630045J12Rik		-0.173152	0.0624423	-0.16439	0.931648
Atp5e		0.226145	0.0565544	0.212865	0.932198
Ccdc186		0.25296	0.0753748	0.259031	0.9327
Hcfc2		-0.751194	0.137604	-0.399423	0.934649
Arid4a		0.231301	0.0597238	0.207477	0.935002
Tshz3		-0.265239	0.0361109	-0.254231	0.93535
Sox9		0.258275	0.107341	0.298169	0.935592
Adam9		-0.1874	0.0684045	-0.195135	0.935706
Nom1		0.365045	0.0788253	0.363858	0.935831
Ankfn1		0.66893	0.129189	0.578372	0.935984
Kdm5c		0.230835	0.0738397	0.197032	0.935986
Rasgef1a		-0.152251	0.100542	-0.145755	0.936234
Col18a1		0.348501	0.288571	0.667468	0.9376
Traf4		0.187759	0.083688	0.18545	0.942912
Idh3a		0.110729	0.054704	0.113857	0.944604
Shisa5		0.137074	0.0364215	0.144814	0.9455
Nkd1		0.281888	0.0710362	0.292423	0.947014
Prmt7		0.287371	0.0780434	0.292942	0.948866
Numbl		-0.274121	0.0995631	-0.315164	0.949066
Fam198b		-0.51672	0.237302	-0.712006	0.949365
Scg5		0.136486	0.0512388	0.140304	0.949378
Zfp266		-0.212103	0.10086	-0.217653	0.949534
Foxo1		0.144711	0.119882	0.174879	0.949575
Rp9		-0.206953	0.0510532	-0.201851	0.952011
Zmym2		0.450572	0.11367	0.309996	0.953253
Nckap1		0.141357	0.0532942	0.148168	0.954198
Dok4		0.248191	0.0615005	0.246322	0.954482
Scamp2		-0.187355	0.0669028	-0.192626	0.95495
Cdc27		-0.252214	0.0603307	-0.219882	0.955007
Efemp1		-0.490591	0.0972236	-0.634582	0.955206
Ube2d3		0.166598	0.0543067	0.181685	0.955242
Csdc2		0.097812	0.051022	0.11353	0.955431
Rb1		-0.212432	0.0697643	-0.221075	0.955453
Elk1		-0.156249	0.0487446	-0.161253	0.955634
Zbtb16		-0.2173	0.171996	-0.299035	0.955671
Tuba1a		-0.252683	0.10338	-0.236693	0.95588
Mrpl10		0.170984	0.0605452	0.164332	0.955955
1700019D03Rik		-0.398178	0.0391324	-0.36214	0.955987
Prkab1		0.205681	0.0869214	0.186335	0.956051
Cyb5a		-0.509444	0.0786263	-0.476419	0.956194
Rdh10		0.665996	0.110855	0.609704	0.956519
Thumpd3		0.332865	0.0777983	0.352443	0.957264
Tcof1		-0.410079	0.125622	-0.417092	0.957294
Chgb		0.621307	0.104626	0.519713	0.957635
Zfp784		0.717674	0.0878706	0.638698	0.959237
Ubn1		0.197335	0.0544697	0.201427	0.959436
Wdr13		0.29489	0.117989	0.295699	0.959534
Psen1		-0.0878027	0.0762525	-0.0892936	0.959601
Mat2a		-0.0945202	0.112439	-0.0994544	0.959682
Stc1		0.319296	0.0443844	0.278509	0.95975
Actr1a		0.127831	0.0484645	0.125602	0.960147
Pnrc2		0.367641	0.251017	0.568824	0.96041
Tsn		0.194076	0.072404	0.211018	0.961225
Gtf2a1		0.263356	0.0763945	0.27996	0.9613
Commd7		0.617226	0.0941891	0.600096	0.961818
Cbx2		-0.80034	0.0532852	-0.538185	0.961963
Calr		-0.21208	0.0721734	-0.174618	0.963348
Tiprl		0.239671	0.0870816	0.265136	0.964057
Ankrd34c		0.261273	0.11083	0.268528	0.965218
Ube2i		0.0936544	0.0512328	0.100885	0.96582
Prmt9		0.793091	0.0421713	0.456513	0.969066
5031439G07Rik		-0.179049	0.070628	-0.184922	0.969636
Sema6a		-0.194698	0.117899	-0.175667	0.969646
Dock5		-0.469878	0.0401465	-0.382372	0.969717
Ndst4		0.439563	0.122523	0.418388	0.969983
Rps6kb2		0.193191	0.117442	0.165773	0.971493
Cd4		0.245422	0.0713179	0.224117	0.971657
Zbtb7a		-0.196399	0.150034	-0.232585	0.971702
Pak7		0.385703	0.17548	0.460546	0.972009
Coch		-0.269205	0.0848619	-0.208179	0.972394
A830010M20Rik		-0.116041	0.121986	-0.124538	0.972406
Ktn1		0.307821	0.121031	0.350658	0.972416
Cnot7		0.174424	0.0839259	0.188947	0.972623
Cox10		-0.20623	0.101606	-0.223499	0.972997
Qsox1		0.366024	0.0765361	0.356846	0.973002
Zfp606		-0.565414	0.102863	-0.448039	0.973138
Pex13		0.303806	0.0533644	0.291362	0.973149
Gemin7		-0.600016	0.201735	-0.380884	0.973414
Slc16a14		-0.21295	0.104053	-0.212151	0.97346
Mypop		0.200304	0.106443	0.217473	0.973583
Atg9b		0.580282	0.179408	0.546722	0.974436
Itgav		-0.202473	0.101877	-0.206962	0.974761
Prdm2		-0.173528	0.0465134	-0.157062	0.975012
Wnt4		-0.314863	0.069409	-0.258583	0.976346
Zbtb22		0.222325	0.337038	0.334601	0.976834
Fundc2		0.199557	0.0914726	0.209701	0.976909
Slc25a5		0.19326	0.0704742	0.180914	0.977141
Lgals3bp		-0.281539	0.165971	-0.344398	0.977405
Kif24		0.354987	0.0834298	0.420874	0.977858
Ppfia2		0.167948	0.0466753	0.157829	0.978003
Ndrg1		0.123613	0.053343	0.139052	0.978219
Prelp		0.149638	0.0541276	0.145737	0.978484
Cbx6		0.0989021	0.100822	0.100224	0.97858
Armc7		-0.386653	0.0562303	-0.357389	0.979226
Ptdss2		0.161158	0.0901597	0.15837	0.980304
Arpc2		-0.366584	0.119496	-0.304355	0.980355
Lrig2		0.204297	0.0713959	0.210899	0.980798
Inpp4a		-0.169912	0.231392	-0.200029	0.981163
Tgfbr2		0.286309	0.104692	0.312129	0.981203
Asf1a		0.563836	0.129572	0.589757	0.981542
Bzw2		0.308703	0.0816488	0.30716	0.983741
Ahr		0.384816	0.172779	0.469671	0.983973
Rnf208		0.377345	0.0488987	0.312718	0.983998
Usp1		-0.305873	0.123769	-0.336289	0.984013
Ado		0.140011	0.0865271	0.11767	0.984049
Cntnap4		0.299554	0.069355	0.279948	0.984255
Trub1		-0.504426	0.0279811	-0.360643	0.984496
Zfp592		-0.305988	0.0643186	-0.286303	0.984579
Zfp692		0.309092	0.151651	0.356729	0.984649
Ttc38		-0.341785	0.0498022	-0.283199	0.984677
Slc25a1		0.190822	0.0749027	0.186778	0.984951
Tmem117		0.43385	0.0871649	0.363853	0.985137
Grk5		0.21244	0.077676	0.215242	0.985215
Ccnd1		0.425363	0.123117	0.374883	0.985234
Bbof1		-0.510923	0.112945	-0.350113	0.985579
Arf2		-0.164884	0.0395079	-0.149863	0.98564
Eif4b		-0.148328	0.121522	-0.152857	0.986144
Acr		-0.860218	0.105792	-0.664181	0.986516
Mmp16		0.38998	0.15241	0.399959	0.986962
Kif5b		0.207318	0.117491	0.191043	0.987092
Itsn2		-0.420536	0.180441	-0.455989	0.987648
Zfp608		-0.33477	0.13704	-0.323062	0.988358
Rwdd3		-0.483815	0.107163	-0.456452	0.988516
Tubgcp4		-0.144374	0.106992	-0.137527	0.991027
Rnf187		0.103634	0.0468765	0.107365	0.991238
Morc2a		-0.29337	0.114881	-0.312117	0.991635
Tstd3		-0.392375	0.0408574	-0.323609	0.991798
Ankrd12		0.174741	0.0994828	0.169438	0.991844
Lyrm7		-0.482104	0.0753888	-0.421623	0.992246
Slc35e1		-0.183612	0.0637548	-0.189311	0.992398
Ubfd1		0.180989	0.10679	0.1781	0.992921
Pde2a		-0.0911365	0.0843421	-0.0830675	0.993321
Ormdl3		0.16096	0.0707754	0.163461	0.993937
Copg2		0.275507	0.0396591	0.279305	0.994087
Elmsan1		-0.2982	0.184697	-0.36897	0.995087
Frmd4b		-0.487739	0.0912302	-0.504168	0.995172
Sox10		-0.294074	0.0820893	-0.305479	0.99525
Stx8		0.461273	0.119781	0.418754	0.995594
Elof1		0.398202	0.248213	0.530491	0.996141
Rabl6		0.135798	0.0775675	0.142717	0.996745
Cisd1		0.192079	0.035475	0.182708	0.997118
Atg4c		-0.225283	0.0578098	-0.192947	0.997479
Nadk		-0.24063	0.0620972	-0.256946	0.997607
Fam199x		0.34894	0.0681108	0.255182	0.997737
Sh3rf2		-0.305552	0.314732	-0.416567	0.997747
Ier3		-0.323884	0.0603022	-0.303854	0.998059
Cntn4		0.215304	0.0983107	0.21932	0.998346
Slc35c2		0.26399	0.033451	0.224571	0.998535
Ptges3l		0.64459	0.12955	0.658322	0.998616
Fbxo3		-0.350203	0.0919219	-0.286465	0.999636
0610009O20Rik		0.362077	0.0768931	0.31119	1
0610010F05Rik		0.183005	0.59882	0.222213	1
0610030E20Rik		-0.0370191	0.782761	-0.0429075	1
0610037L13Rik		0.447053	0.0719819	0.496496	1
1110004F10Rik		-0.0947099	0.428467	-0.0800432	1
1110008F13Rik		0.0745706	0.618088	0.0654475	1
1110059G10Rik		-0.201247	0.452177	-0.147884	1
1110065P20Rik		0.146371	0.461605	0.111288	1
1600012H06Rik		0.0118091	0.943582	0.0252092	1
1600014C10Rik		0.222252	0.212701	0.265965	1
1700017B05Rik		-0.384134	0.232843	-0.413122	1
1700025G04Rik		-0.0591908	0.549349	-0.038323	1
1700037H04Rik		0.107388	0.214368	0.100436	1
1700088E04Rik		0.0559316	0.797062	0.0736282	1
1700094D03Rik		-0.28784	0.0729944	-0.293962	1
1810010H24Rik		0.118523	0.754033	0.0295203	1
1810013L24Rik		-0.066872	0.42362	-0.0702749	1
1810030O07Rik		0.369432	0.284138	0.301029	1
1810041L15Rik		-0.225378	0.20666	-0.184339	1
1810043G02Rik		0.0513952	0.749508	0.0373693	1
2010300C02Rik		-0.106377	0.276572	-0.097673	1
2210016F16Rik		-0.121151	0.406717	-0.108329	1
2210408I21Rik		-0.285604	0.243131	-0.372357	1
2310022A10Rik		-0.10459	0.664687	0.0717398	1
2310035C23Rik		-0.00227533	0.986353	-0.0123833	1
2310057M21Rik		-0.107181	0.792022	-0.0044285	1
2310061I04Rik		-0.249048	0.266985	-0.245461	1
2410004B18Rik		-0.470831	0.113747	-0.414595	1
2410015M20Rik		0.361974	0.128962	0.233534	1
2410131K14Rik		-0.0654198	0.599884	-0.0225881	1
2510002D24Rik		-0.273347	0.34341	-0.235269	1
2510009E07Rik		-0.0799164	0.331835	-0.0774662	1
2510039O18Rik		-0.13913	0.560895	-0.131602	1
2610002M06Rik		0.0447089	0.755718	0.0245178	1
2610301B20Rik		0.0611371	0.454473	0.0497778	1
2610507B11Rik		-0.0215875	0.877408	0.00698543	1
2700081O15Rik		0.0218697	0.759654	0.0249923	1
2810004N23Rik		-0.216041	0.337579	-0.163439	1
2810403A07Rik		-0.210769	0.423697	-0.233094	1
2810459M11Rik		0.136101	0.349124	0.146675	1
2900026A02Rik		-0.0404041	0.697231	-0.0777166	1
3110002H16Rik		-0.0566961	0.710983	-0.0591534	1
3110035E14Rik		-0.0220792	0.630409	-0.0133931	1
3110062M04Rik		-0.164633	0.567883	-0.277645	1
3632451O06Rik		0.0480624	0.807305	-0.00417872	1
3830406C13Rik		0.143191	0.115872	0.137094	1
4833439L19Rik		-0.188756	0.176244	-0.148477	1
4930402H24Rik		0.400351	0.229509	0.305906	1
4930426D05Rik		0.298762	0.616042	0.134514	1
4930430F08Rik		0.0353707	0.874271	0.0012721	1
4930453N24Rik		0.192848	0.356043	0.173687	1
4930503L19Rik		-0.00381426	0.990897	-0.0544828	1
4930523C07Rik		-0.0431139	0.863799	0.0539982	1
4930539E08Rik		0.0673101	0.745249	-0.0516803	1
4931406P16Rik		-0.0626769	0.634817	-0.0585169	1
4931414P19Rik		-0.107729	0.799225	-0.232288	1
4931428F04Rik		0.115516	0.559446	0.0895159	1
5730455P16Rik		0.00372077	0.987266	0.000474901	1
6030419C18Rik		0.158349	0.266341	0.170426	1
6030458C11Rik		0.285824	0.0960318	0.258952	1
6330403K07Rik		0.373261	0.236991	0.404101	1
6430548M08Rik		0.0291223	0.577115	0.0291385	1
6430573F11Rik		-0.209351	0.191351	-0.178385	1
8030462N17Rik		0.102019	0.641214	0.0547419	1
9130011E15Rik		-0.0155932	0.880366	-0.0221126	1
9130023H24Rik		0.13965	0.730851	-0.00457855	1
9230110C19Rik		0.0521449	0.639367	0.0366396	1
9330159F19Rik		0.149663	0.15778	0.155274	1
9330182L06Rik		-0.0827553	0.401001	-0.113491	1
9430015G10Rik		0.004574	0.970548	0.00887786	1
9530068E07Rik		0.144335	0.289667	0.146694	1
A130010J15Rik		-0.0619162	0.885707	-0.0538374	1
AA986860		0.131367	0.749274	-0.0471983	1
Aaed1		0.11549	0.381829	0.114105	1
Aagab		0.0220979	0.857783	0.00932431	1
Aamdc		0.101342	0.695867	0.192685	1
Aars		0.178083	0.18578	0.13164	1
Aasdhppt		-0.265851	0.265553	-0.210597	1
Abca3		-0.00483548	0.976988	0.00959252	1
Abca5		-0.00648909	0.978477	-0.0311368	1
Abca8b		0.483264	0.141111	0.427754	1
Abcb10		-0.0531596	0.811783	-0.0954443	1
Abcb6		-0.147268	0.530601	-0.113491	1
Abcb7		0.0226945	0.793665	0.0252457	1
Abcc1		-0.170769	0.420458	-0.14436	1
Abcc5		0.118888	0.116349	0.125992	1
Abcc9		0.192625	0.379932	0.193259	1
Abcd1		-0.0442002	0.56979	-0.0498096	1
Abcd2		-0.305352	0.275061	-0.220138	1
Abcd3		-0.206921	0.539431	0.0201827	1
Abcd4		0.296666	0.457407	0.0868272	1
Abcf1		0.0370274	0.672938	0.0272908	1
Abcf3		0.372938	0.250977	0.347371	1
Abhd1		0.16125	0.592486	0.13061	1
Abhd10		-0.0325535	0.86162	-0.120285	1
Abhd11		-0.260856	0.0582567	-0.216575	1
Abhd12		-0.0409949	0.291126	-0.0414531	1
Abhd13		-0.0347808	0.803271	-0.00282172	1
Abhd14b		-0.395221	0.326214	-0.291135	1
Abhd17b		-0.08678	0.543323	-0.0977669	1
Abhd17c		-0.0399538	0.897427	0.00414504	1
Abhd18		0.124184	0.748704	0.196345	1
Abhd2		0.00117594	0.991602	-0.0385206	1
Abhd3		-0.0975963	0.708772	-0.0845535	1
Abhd4		0.451399	0.197943	0.516898	1
Abhd5		0.130839	0.237985	0.130454	1
Abhd6		-0.101413	0.608452	-0.0818309	1
Abi1		0.115477	0.321803	0.10469	1
Abi2		0.072502	0.15725	0.0688605	1
Ablim1		0.0434273	0.443794	0.0358163	1
Ablim2		0.0319127	0.328101	0.0305634	1
Ablim3		-0.158911	0.269588	-0.135689	1
Abr		-0.00709524	0.893208	-0.0098506	1
Abt1		-0.0926203	0.800264	-0.104714	1
Acacb		-0.700385	0.15952	-0.517114	1
Acad11		0.00390084	0.981303	0.00395814	1
Acad8		-0.164548	0.387631	-0.173526	1
Acadl		-0.0112992	0.917783	0.0104146	1
Acads		-0.233186	0.36349	-0.0317936	1
Acadsb		-0.202065	0.150061	-0.215966	1
Acap2		0.0600495	0.442781	0.0515275	1
Acat3		-0.0215897	0.767588	-0.0199619	1
Acbd3		0.178931	0.338845	0.167421	1
Acbd4		-0.15255	0.218727	-0.159476	1
Acbd5		0.163393	0.391217	0.0755398	1
Acd		0.143992	0.215835	0.15609	1
Ace		0.153414	0.358254	0.129271	1
Acer3		0.237279	0.272909	0.241991	1
Acin1		-0.0415848	0.668483	-0.0374502	1
Ackr3		0.240242	0.642362	-0.139689	1
Aco1		0.298783	0.23705	0.248115	1
Aco2		-0.239973	0.128774	-0.267114	1
Acot11		-0.0453269	0.609293	-0.0490454	1
Acot7		-0.173761	0.259825	-0.177408	1
Acot8		0.0816286	0.289892	0.0835293	1
Acox1		-0.071407	0.388548	-0.0730612	1
Acox3		0.00609615	0.956728	0.00223388	1
Acp2		-0.051732	0.447793	-0.048319	1
Acsl1		0.0382483	0.695516	0.0395148	1
Acsl4		0.22584	0.32458	0.234172	1
Acsm3		-0.0896711	0.855053	-0.042382	1
Acss2		-0.0340449	0.745912	-0.0760587	1
Acta2		0.0297027	0.934094	-0.0540655	1
Actb		0.00524111	0.881736	0.00853746	1
Actl6a		0.108947	0.592327	0.0652544	1
Actn1		-0.0416257	0.738683	-0.0225137	1
Actn2		-0.00428669	0.972407	0.0428587	1
Actn4		-0.0912608	0.170841	-0.0927347	1
Actr2		0.117187	0.0984235	0.108683	1
Actr3b		-0.0171317	0.844386	-0.020746	1
Actr8		-0.0176714	0.926275	-0.0326909	1
Acvr1b		0.0399963	0.627639	0.0336708	1
Acvr2a		-0.00706297	0.95689	-0.0185537	1
Acvr2b		0.449677	0.373595	0.355847	1
Acvrl1		-0.0808089	0.792688	-0.0894608	1
Acy3		0.911142	0.11836	0.898533	1
Acyp1		0.0258326	0.934957	0.0590781	1
Adal		-0.126439	0.501072	-0.184463	1
Adam10		-0.0709447	0.469444	-0.0622911	1
Adam11		-0.0620238	0.32326	-0.0754009	1
Adam15		-0.258508	0.324966	-0.268789	1
Adam22		0.0804899	0.368296	0.0761057	1
Adam23		-0.0893271	0.242768	-0.073699	1
Adamts1		-0.158435	0.621762	-0.134617	1
Adamts15		0.150134	0.733821	0.0781171	1
Adamts4		-0.117691	0.806296	0.0844183	1
Adamts9		-0.0770841	0.870257	-0.155225	1
Adamtsl1		-0.3231	0.500389	-0.469322	1
Adamtsl4		0.0428815	0.804721	0.0348079	1
Adar		-0.130762	0.148484	-0.136126	1
Adarb1		-0.116591	0.186568	-0.125401	1
Adat1		0.294041	0.388973	0.150693	1
Adat2		-0.302378	0.206077	-0.214959	1
Adcy5		0.0920886	0.153646	0.11467	1
Adcy6		-0.140837	0.359263	-0.118635	1
Adcy7		-0.318088	0.32737	-0.286383	1
Adcy9		-0.0164091	0.862171	0.00454143	1
Adcyap1r1		-0.0914402	0.336807	-0.0936825	1
Add1		0.0379137	0.461967	0.0336166	1
Add3		-0.0481745	0.472157	-0.0455581	1
Adgra1		0.325228	0.268187	0.111308	1
Adgra2		0.0456946	0.89571	0.0455831	1
Adgrf5		-0.0770188	0.503727	-0.0772408	1
Adgrl2		-0.0913932	0.272083	-0.0903814	1
Adipor1		-0.0461295	0.570491	-0.03501	1
Adipor2		0.0293621	0.753512	0.045351	1
Adk		0.0930619	0.327603	0.0845165	1
Adnp		0.381224	0.0918045	0.298815	1
Adnp2		0.0757241	0.637953	0.0990042	1
Adora1		0.0329793	0.41094	0.0305046	1
Adpgk		0.00139785	0.987393	-0.0136656	1
Adra1b		0.30751	0.19053	0.213213	1
Adra1d		0.00292953	0.970611	-0.00666467	1
Adra2a		0.017729	0.858832	-0.000129758	1
Adrb1		-0.210829	0.132383	-0.204398	1
Adsl		-0.0756442	0.750685	-0.00193259	1
Adss		-0.0275645	0.850053	-0.0351804	1
Aebp1		-0.258572	0.136475	-0.27343	1
Aen		-0.194856	0.20867	-0.177221	1
Aes		-0.122558	0.0866618	-0.125462	1
Afap1		-0.0636601	0.792167	0.0126872	1
Afap1l1		0.325969	0.15657	0.352108	1
Aff1		-0.215434	0.480337	-0.0460779	1
Aff2		0.207388	0.305888	0.155723	1
Aff3		-0.0272469	0.75887	-0.0372851	1
Aff4		0.0411019	0.682926	0.0601924	1
Afg3l1		-0.16392	0.36554	-0.13838	1
Afg3l2		-0.134548	0.685704	-0.229721	1
Aftph		0.0239947	0.814095	0.0282956	1
Agap1		-0.0602764	0.458613	-0.06634	1
Agap2		0.0196455	0.683573	0.020787	1
Agfg1		-0.0537214	0.521016	-0.0380896	1
Agfg2		0.0508797	0.632644	0.0603607	1
Aggf1		-0.192589	0.287756	-0.158622	1
Agl		-0.185219	0.238774	-0.154853	1
Ago1		-0.0686927	0.609943	-0.0470209	1
Ago2		0.0854839	0.684047	0.0375156	1
Ago4		-0.113521	0.57016	-0.121448	1
Agpat1		-0.0615728	0.244486	-0.0614158	1
Agpat3		-0.0905974	0.164356	-0.0852367	1
Agpat4		-0.102948	0.551973	-0.0768587	1
Agpat5		0.058734	0.771781	0.141496	1
Agps		-0.174093	0.557241	-0.138403	1
Agrn		-0.0399145	0.829669	-0.0650396	1
Agtpbp1		0.0789348	0.624613	0.0656217	1
Agtrap		-0.123874	0.441994	-0.137377	1
Ahcy		-0.395872	0.254038	-0.294321	1
Ahcyl1		0.0651109	0.294238	0.0692328	1
Ahcyl2		0.1214	0.204379	0.143347	1
Ahdc1		0.321174	0.34028	0.173938	1
Ahi1		0.115565	0.227404	0.115562	1
Ahsa1		-0.145122	0.334169	-0.1468	1
Ahsa2		0.151253	0.357701	0.146943	1
AI413582		0.585083	0.0683414	0.384524	1
AI464131		-0.100338	0.697779	-0.0474378	1
AI593442		0.0313909	0.589752	0.023103	1
AI597479		-0.214146	0.496537	-0.123121	1
AI846148		0.0902815	0.532602	0.058814	1
Aif1l		0.357851	0.178568	0.274533	1
Aig1		0.0696454	0.550825	0.0552813	1
Aimp2		-0.0486634	0.812059	-0.0808057	1
Ajap1		0.0821023	0.158096	0.0849478	1
Ak1		0.0362466	0.548922	0.0330452	1
Ak2		-0.417539	0.0773452	-0.335122	1
Ak3		-0.230637	0.279434	-0.243059	1
Ak5		0.228323	0.242383	0.271413	1
Akap1		0.0507487	0.764776	0.131469	1
Akap11		-0.0691645	0.264437	-0.064356	1
Akap12		0.11556	0.686872	0.0742772	1
Akap13		-0.19541	0.213413	-0.228799	1
Akap5		0.0937223	0.23609	0.110959	1
Akap7		-0.112458	0.34483	-0.100566	1
Akap8		0.0549908	0.600232	0.0647391	1
Akap9		-0.292003	0.254495	-0.182624	1
Akirin1		0.0715625	0.40495	0.0557255	1
Akirin2		-0.180447	0.134646	-0.159598	1
Akt1		-0.000515972	0.99416	0.00825424	1
Akt1s1		-0.174205	0.153154	-0.161215	1
Akt2		0.295949	0.471168	0.387766	1
Akt3		0.10091	0.289691	0.0822887	1
Alad		-0.122465	0.328742	-0.111662	1
Alcam		0.0926247	0.468185	0.127451	1
Aldh1l1		0.197118	0.296257	0.180614	1
Aldh4a1		0.210597	0.134524	0.221713	1
Aldh5a1		-0.00323182	0.986805	0.0166868	1
Aldh9a1		0.0767074	0.522762	0.0769605	1
Aldoa		0.0185942	0.806972	0.0144675	1
Alg14		-0.419846	0.419418	-0.125216	1
Alg2		0.0102052	0.910489	0.0188392	1
Alg6		0.139614	0.764348	0.126748	1
Alg9		-0.0708694	0.805068	0.0270264	1
Alk		-0.0619131	0.875376	-0.0171625	1
Alkbh1		0.228437	0.187376	0.258211	1
Alkbh3		0.0165952	0.966287	-0.110768	1
Alkbh5		0.103309	0.357955	0.110275	1
Alkbh7		0.0538801	0.847415	-0.105232	1
Alpl		-0.0984305	0.538547	-0.0701336	1
Als2		0.170359	0.339689	0.137318	1
Amer1		-0.28016	0.1148	-0.285446	1
Amer3		0.191191	0.150064	0.214444	1
Amfr		0.00221909	0.980508	-0.00258184	1
Amigo1		-0.0966484	0.632598	-0.113803	1
Amigo2		-0.16714	0.533159	-0.071852	1
Ammecr1		-0.323636	0.0933499	-0.283567	1
Ammecr1l		0.0231453	0.833377	0.0244132	1
Amn1		0.21322	0.333173	0.22702	1
Amot		-0.227427	0.510101	-0.191127	1
Amotl1		0.0506605	0.842504	0.188043	1
Amotl2		0.146423	0.562693	0.0230855	1
Ampd2		-0.100889	0.218372	-0.100098	1
Ampd3		-0.1187	0.42046	-0.112837	1
Amz2		0.0895535	0.545658	0.152931	1
Anapc1		0.190522	0.204221	0.241327	1
Anapc10		0.15706	0.737993	0.118523	1
Anapc11		-0.401715	0.218244	-0.343104	1
Anapc15		-0.162038	0.207357	-0.17359	1
Anapc16		0.0579226	0.516378	0.069155	1
Anapc2		0.182752	0.318535	0.172165	1
Angel1		0.12198	0.28909	0.109574	1
Angel2		-0.0818606	0.64466	-0.128644	1
Angpt1		-0.330043	0.145197	-0.16653	1
Angptl2		-0.106894	0.714752	-0.178546	1
Angptl6		0.0431607	0.558307	0.0334353	1
Ank3		-0.0325863	0.473912	-0.0358397	1
Ankfy1		0.0231929	0.913357	0.0287175	1
Ankhd1		-0.0391675	0.854024	-0.070756	1
Ankib1		-0.0323497	0.746473	-0.037703	1
Ankle2		0.257046	0.408632	0.203538	1
Ankmy2		-0.094861	0.343488	-0.083556	1
Ankrd10		0.0270407	0.912286	-0.113993	1
Ankrd13a		0.018959	0.837443	0.0363732	1
Ankrd13b		-0.0860194	0.174087	-0.0820275	1
Ankrd13c		-0.191725	0.076868	-0.180832	1
Ankrd17		-0.13757	0.0936713	-0.14507	1
Ankrd28		-0.105642	0.387317	-0.0675703	1
Ankrd29		0.024499	0.879033	0.00715173	1
Ankrd34a		0.0438399	0.857072	0.0633225	1
Ankrd40		0.0299065	0.638246	0.0284057	1
Ankrd42		-0.174611	0.498359	-0.0929964	1
Ankrd44		-0.239437	0.42555	-0.148677	1
Ankrd45		0.110279	0.340673	0.0617394	1
Ankrd46		0.0700951	0.363364	0.0640903	1
Ankrd49		0.186716	0.537451	0.0696377	1
Ankrd50		0.128962	0.312794	0.139267	1
Ankrd52		0.0736119	0.323979	0.065111	1
Ankrd6		-0.0345118	0.717032	-0.00975359	1
Ankrd63		0.0293289	0.68558	0.0366662	1
Anks1		0.0221133	0.903674	-0.00274473	1
Anks1b		-0.171303	0.160459	-0.165975	1
Anks3		-0.242866	0.310889	-0.162171	1
Anln		0.269637	0.127607	0.241957	1
Ano6		-0.159088	0.278204	-0.154727	1
Anp32a		0.0301729	0.76222	0.0339837	1
Anp32b		-0.0888817	0.593013	-0.0981776	1
Anp32e		-0.108182	0.361385	-0.116818	1
Antxr1		-0.0994746	0.71082	-0.177738	1
Antxr2		-0.336066	0.490832	-0.539058	1
Anxa5		0.11112	0.282326	0.114417	1
Anxa9		0.239166	0.560804	0.312065	1
Ap1s1		-0.091012	0.175493	-0.0934464	1
Ap1s2		0.075729	0.382268	0.0453724	1
Ap2a2		0.0928983	0.204859	0.0907604	1
Ap2b1		-0.0196419	0.645712	-0.0175661	1
Ap2m1		0.144879	0.163439	0.135799	1
Ap3b1		0.159695	0.376518	0.143969	1
Ap3d1		-0.0199205	0.818631	-0.014399	1
Ap3m1		0.0666932	0.265475	0.0706617	1
Ap3m2		-0.071162	0.310483	-0.0705621	1
Ap4b1		0.178184	0.684184	-0.0807051	1
Ap4m1		0.174737	0.479197	0.094961	1
Ap5b1		-0.186839	0.657432	-0.139522	1
Ap5s1		-0.230348	0.339132	-0.237432	1
Apba1		0.0848936	0.595721	0.102698	1
Apba2		0.0634045	0.487776	0.0655737	1
Apbb1		0.395769	0.162381	0.289024	1
Apbb2		0.143728	0.217982	0.149211	1
Apcdd1		0.0455464	0.647049	0.0553124	1
Aph1a		-0.0321251	0.754894	-0.0610489	1
Api5		-0.0536388	0.622685	-0.0498465	1
Aplf		0.0936766	0.819267	-0.0639372	1
Apln		0.0411729	0.784054	0.0388757	1
Aplp1		0.144034	0.0954859	0.143346	1
Aplp2		-0.0898426	0.31191	-0.0930205	1
Apmap		-0.0423351	0.726785	-0.0154727	1
Apod		-0.0311277	0.876288	-0.0764334	1
Apoe		-0.186915	0.198314	-0.238657	1
Apold1		0.136409	0.605643	0.074565	1
Apoo		-0.202779	0.31987	-0.254102	1
App		-0.0338426	0.688744	-0.0411763	1
Appbp2		-0.00724845	0.938692	-0.0219051	1
Appl1		0.0741482	0.486831	0.0754249	1
Appl2		-0.012788	0.901559	-0.0199058	1
Aprt		-0.0802779	0.60891	-0.0915505	1
Aptx		0.0440422	0.733767	0.0493957	1
Aqp4		-0.0343132	0.6525	-0.0363838	1
Ar		0.0105384	0.950475	0.0332297	1
Arap2		0.198336	0.279995	0.175489	1
Arc		0.0552392	0.284529	0.0251676	1
Arcn1		-0.0127737	0.865296	-0.0133553	1
Arel1		0.000357026	0.994956	0.0111455	1
Arf1		0.00339318	0.935722	0.00287216	1
Arf3		-0.013092	0.88542	-0.0207541	1
Arf4		-0.191098	0.230818	-0.170036	1
Arf5		0.138578	0.244536	0.132735	1
Arfgap1		0.0043656	0.952561	0.00520611	1
Arfgap3		-0.038895	0.816897	-0.0459358	1
Arfgef1		-0.114605	0.245216	-0.124746	1
Arfgef2		0.0965898	0.357018	0.0986861	1
Arfgef3		-0.0932795	0.525806	-0.0932155	1
Arfip1		-0.185912	0.432549	-0.0984392	1
Arfip2		-0.0220115	0.871478	0.000295113	1
Arfrp1		0.118008	0.482019	0.0970127	1
Arg2		-0.314445	0.562866	-0.404068	1
Arhgap1		-0.0733526	0.466609	-0.084119	1
Arhgap12		-0.0668098	0.693351	-0.0297467	1
Arhgap17		0.00830911	0.974556	0.0467846	1
Arhgap19		-0.244781	0.395866	-0.192067	1
Arhgap20		-0.0956424	0.134448	-0.096685	1
Arhgap21		-0.13602	0.45857	-0.0982497	1
Arhgap23		-0.0112647	0.888744	-0.0088926	1
Arhgap26		-0.0845185	0.461223	-0.110573	1
Arhgap29		0.0684046	0.705113	0.14712	1
Arhgap31		0.320993	0.195748	0.22127	1
Arhgap32		-0.0516134	0.578878	-0.0512739	1
Arhgap35		-0.030929	0.542326	-0.0331141	1
Arhgap39		-0.0276936	0.774272	-0.0342118	1
Arhgap44		-0.00588153	0.93504	0.0009425	1
Arhgap5		-0.0374088	0.596153	-0.0519076	1
Arhgdia		-0.0016526	0.964262	-0.000937449	1
Arhgef1		-0.0339161	0.692345	-0.045681	1
Arhgef10		0.0548359	0.519268	0.0687431	1
Arhgef11		-0.0959756	0.240901	-0.0994631	1
Arhgef12		-0.0119587	0.91765	-0.0149443	1
Arhgef17		0.0502508	0.320335	0.0467531	1
Arhgef18		-0.117669	0.232769	-0.127099	1
Arhgef2		0.0671453	0.377571	0.0586997	1
Arhgef25		-0.050331	0.827017	-0.119837	1
Arhgef26		0.212319	0.465378	0.0726093	1
Arhgef28		0.199449	0.594342	0.21989	1
Arhgef40		0.142241	0.522152	0.188841	1
Arhgef6		-0.12311	0.554916	-0.0621212	1
Arhgef7		0.249674	0.220313	0.224652	1
Arhgef9		-0.035907	0.70813	-0.0485182	1
Arid1a		0.143441	0.182725	0.145685	1
Arid1b		0.226398	0.151285	0.2151	1
Arid2		-0.152316	0.259919	-0.13919	1
Arid4b		0.111941	0.39173	0.0869028	1
Arid5a		-0.266257	0.230018	-0.249862	1
Arid5b		-0.0867302	0.356969	-0.0914135	1
Arih1		0.106781	0.556451	0.0575624	1
Arih2		-0.0132658	0.91385	-0.017237	1
Arl1		-0.0130049	0.837187	-0.0131898	1
Arl15		-0.0483907	0.577459	-0.0537527	1
Arl16		0.417163	0.102916	0.310647	1
Arl2		-0.00288429	0.97909	0.00963192	1
Arl2bp		0.0147282	0.843037	0.0086524	1
Arl4a		0.12654	0.382246	0.152789	1
Arl4c		0.0708338	0.401847	0.0632085	1
Arl5a		-0.161408	0.119284	-0.163273	1
Arl5b		-0.227625	0.380121	-0.126514	1
Arl6		-0.140577	0.592609	-0.0792926	1
Arl6ip1		-0.0888371	0.444409	-0.105417	1
Arl6ip5		-0.104512	0.287113	-0.101471	1
Arl6ip6		0.381069	0.313804	0.318681	1
Arl8a		0.00288229	0.955975	-0.00162768	1
Arl8b		-0.0384022	0.641395	-0.0402014	1
Armc1		0.0841771	0.597264	0.0666825	1
Armc10		-0.0192194	0.85042	-0.0167627	1
Armc8		0.0259271	0.820681	0.0480441	1
Armcx2		0.138203	0.531531	0.131634	1
Armcx3		0.00288689	0.976722	0.00709019	1
Armt1		-0.305153	0.281109	-0.303354	1
Arnt2		-0.0663364	0.380554	-0.0860314	1
Arpc1a		0.0214191	0.878088	-0.0183883	1
Arpc4		0.0592691	0.316398	0.0694338	1
Arpc5		0.10904	0.400764	0.103633	1
Arpc5l		-0.123889	0.504704	-0.14082	1
Arpin		-0.0603393	0.743732	-0.0172947	1
Arrb1		-0.00101388	0.986998	-0.00305173	1
Arrdc1		0.331921	0.173936	0.312516	1
Arrdc3		0.0133731	0.885544	0.0309434	1
Arrdc4		0.0347008	0.896393	0.0919093	1
Arsa		0.207545	0.330509	0.205276	1
Arsb		0.0529965	0.255505	0.057237	1
Arv1		-0.168277	0.108942	-0.183238	1
Asah1		0.0267153	0.828161	0.0433281	1
Asap2		-0.223887	0.371736	-0.340209	1
Asap3		0.0138248	0.97411	0.18724	1
Asb1		0.0530335	0.78961	0.106825	1
Asb7		0.0299278	0.809077	0.0429396	1
Asb8		0.0476545	0.578373	0.0624838	1
Ascc1		-0.0992623	0.771633	-0.0866316	1
Ascc2		0.140174	0.239068	0.124056	1
Ash1l		-0.0503044	0.631588	-0.0461022	1
Ash2l		-0.0376857	0.834196	-0.0237829	1
Asic1		0.0515587	0.523207	0.0453422	1
Asic2		-0.16593	0.47264	-0.118457	1
Asns		-0.0550521	0.739461	-0.0426859	1
Asph		-0.206364	0.305363	-0.168325	1
Asphd1		-0.152738	0.264862	-0.11781	1
Aspscr1		-0.299624	0.162807	-0.32147	1
Astn1		-0.0522549	0.583456	-0.0650212	1
Astn2		-0.242648	0.441987	-0.173054	1
Atad1		-0.00974356	0.961304	0.00178469	1
Atad2b		-0.132025	0.343809	-0.103136	1
Atcay		-0.023954	0.695095	-0.0369816	1
Ate1		-0.0176733	0.849028	-0.0321664	1
Atf1		-0.171948	0.520009	-0.141793	1
Atf2		-0.0144255	0.859058	-0.00640199	1
Atf6b		-0.0406035	0.824443	-0.0764566	1
Atf7ip		-0.0674082	0.58007	-0.0576238	1
Atg10		-0.542444	0.188438	-0.417419	1
Atg101		0.132724	0.52022	0.0971048	1
Atg12		-0.27663	0.189144	-0.180987	1
Atg13		0.136188	0.176398	0.130325	1
Atg14		0.0663683	0.716909	0.0822306	1
Atg2b		-0.13176	0.298553	-0.123393	1
Atg3		-0.186038	0.331171	-0.154097	1
Atg4b		-0.110468	0.252199	-0.105925	1
Atg4d		0.108628	0.5226	0.134125	1
Atic		-0.064889	0.678095	-0.0849099	1
Atl1		0.0531229	0.590424	0.0554604	1
Atl2		0.273092	0.174177	0.277971	1
Atl3		-0.15825	0.492277	-0.11952	1
Atmin		0.0842834	0.262302	0.0883008	1
Atoh8		-0.303667	0.52455	-0.290392	1
Atp10a		0.15858	0.576268	0.129177	1
Atp11a		0.00152063	0.982805	0.01423	1
Atp13a2		-0.0127824	0.96734	-0.0337559	1
Atp13a3		0.182259	0.35457	0.142749	1
Atp1a3		-0.115035	0.537731	-0.10909	1
Atp1b1		0.0141558	0.719621	0.0173871	1
Atp1b2		-0.0410389	0.554208	-0.0337851	1
Atp1b3		-0.0167234	0.792709	-0.0151019	1
Atp2a2		0.0753432	0.140655	0.0668809	1
Atp2b1		0.0411241	0.451588	0.034924	1
Atp2b2		-0.0986034	0.106059	-0.113049	1
Atp2b3		0.182968	0.215215	0.135374	1
Atp2b4		-0.0509127	0.54977	-0.041035	1
Atp2c1		-0.0794949	0.495821	-0.0807076	1
Atp5b		0.0234694	0.726105	0.0188216	1
Atp5f1		-0.0754301	0.506422	-0.0831052	1
Atp5g3		-0.426935	0.315442	-0.273923	1
Atp5s		-0.218366	0.218125	-0.174964	1
Atp6v0a2		-0.0452833	0.493708	-0.0475475	1
Atp6v0b		0.0274528	0.57485	0.0386154	1
Atp6v0d1		0.0189204	0.636512	0.0204951	1
Atp6v0e2		0.0287799	0.410918	0.0270766	1
Atp6v1a		0.0281451	0.606237	0.0374704	1
Atp6v1b2		0.0527971	0.311931	0.055562	1
Atp6v1d		0.0135867	0.857551	0.0123036	1
Atp6v1e1		0.00466304	0.932621	0.00707241	1
Atp6v1h		-0.0175427	0.962909	0.00168621	1
Atp8a1		-0.0187812	0.861978	-0.0359829	1
Atp8a2		0.0909191	0.713157	-0.0228788	1
Atp8b2		-0.0148081	0.872583	-0.00375974	1
Atpaf1		-0.151961	0.0992398	-0.152413	1
Atpaf2		-0.189893	0.44852	-0.163017	1
Atrn		-0.047539	0.565638	-0.0677821	1
Atrx		0.060978	0.682559	0.0711019	1
Atxn10		0.0414051	0.526735	0.0399281	1
Atxn1l		-0.0743025	0.755113	-0.0869753	1
Atxn3		-0.538044	0.108069	-0.393531	1
Atxn7		0.0621491	0.716584	0.0647608	1
Atxn7l1		-0.0775437	0.846575	-0.0233382	1
Atxn7l3		-0.0137217	0.78339	-0.0119511	1
Atxn7l3b		-0.0939277	0.178119	-0.0902904	1
AU019823		-0.0892038	0.617783	-0.028016	1
AU022252		0.167087	0.183104	0.199277	1
Aup1		-0.314483	0.317764	-0.452973	1
Aurkaip1		-0.230778	0.430884	-0.255846	1
Aven		0.257497	0.394873	0.312924	1
Avl9		0.287253	0.115625	0.280751	1
Avpi1		0.437487	0.43862	0.573507	1
AW549877		-0.0772827	0.559586	-0.0551076	1
Axl		-0.12587	0.227938	-0.117949	1
Azin1		-0.126027	0.10288	-0.116991	1
B230217C12Rik		-0.105295	0.307364	-0.10218	1
B230219D22Rik		-0.0909815	0.40322	-0.106988	1
B2m		0.111093	0.586546	-0.0084304	1
B3galnt1		0.224692	0.236348	0.256529	1
B3galnt2		-0.00693732	0.983466	0.0462734	1
B3galt2		0.133213	0.707823	0.144768	1
B3galt6		0.0845607	0.679906	-0.00993454	1
B3gat1		0.00637836	0.878246	0.00901621	1
B3gat2		0.0474864	0.846156	-0.0112038	1
B3glct		0.123048	0.583829	0.0692579	1
B3gnt2		-0.0386912	0.726785	-0.00313341	1
B4galnt1		-0.0338257	0.826364	-0.0103361	1
B4galt1		-0.16622	0.541664	-0.109601	1
B4galt2		0.177394	0.508942	0.144967	1
B4galt5		-0.0207446	0.816466	-0.0236707	1
B4galt6		-0.0947587	0.189931	-0.103172	1
B4galt7		0.0450807	0.827864	0.0062424	1
B9d1		0.187165	0.309246	0.199749	1
Bace1		-0.0867434	0.123001	-0.0900505	1
Bace2		-0.475082	0.283896	-0.27547	1
Bach1		-0.19837	0.255317	-0.244094	1
Bad		-0.00513743	0.958557	-0.00545015	1
Bag4		0.00310358	0.979619	-0.0187699	1
Bag5		-0.148849	0.600954	-0.0718726	1
Bahcc1		-0.00375019	0.980276	0.0186223	1
Baiap2		-0.121283	0.528714	-0.109855	1
Baiap2l1		-0.189953	0.265661	-0.237353	1
Banf1		-0.0611417	0.537114	-0.0579985	1
Bap1		-0.013317	0.813412	-0.0128349	1
Bard1		0.336844	0.512533	0.225325	1
Basp1		-0.0377124	0.731006	-0.0539695	1
Baz2a		-0.0081685	0.920059	-0.00870464	1
Baz2b		-0.182782	0.292142	-0.167879	1
Bbs1		0.145828	0.214297	0.127969	1
Bbx		-0.0613739	0.611236	-0.0531122	1
BC003965		0.0129364	0.901814	0.00104493	1
BC004004		-0.0792497	0.712969	-0.0673742	1
BC005537		0.0372467	0.615641	0.035561	1
BC030336		-0.17464	0.275092	-0.141268	1
BC030500		-0.383492	0.157742	-0.33266	1
BC031181		0.115755	0.29305	0.0989782	1
BC037034		0.0139002	0.89505	0.00637788	1
BC052040		-0.154771	0.32201	-0.147393	1
Bcap29		-0.0717832	0.527358	-0.0785443	1
Bcap31		-0.116388	0.205124	-0.109181	1
Bcas1		0.00187784	0.973617	-0.00276989	1
Bcas2		0.0139163	0.961576	-0.112836	1
Bckdhb		-0.129012	0.468776	-0.12267	1
Bckdk		-0.115343	0.745892	-0.211228	1
Bcl10		-0.163488	0.408813	-0.210844	1
Bcl11b		0.113026	0.19113	0.110839	1
Bcl2		-0.139909	0.25849	-0.111563	1
Bcl2l2		-0.226973	0.174363	-0.25304	1
Bcl6		0.104206	0.546125	0.105805	1
Bcl7a		-0.0333933	0.670455	-0.0443383	1
Bcl7c		-0.156593	0.29581	-0.15487	1
Bcl9		-0.0400711	0.810236	-0.0484444	1
Bcl9l		0.202648	0.299149	0.201626	1
Bclaf1		0.136177	0.345703	0.117596	1
Bcorl1		-0.107947	0.450275	-0.10955	1
Bcr		0.109275	0.103898	0.101952	1
Bdh1		0.224399	0.289736	0.220349	1
Bdnf		0.024581	0.917428	0.104343	1
Becn1		-0.212514	0.121863	-0.21137	1
Begain		0.209171	0.248197	0.178235	1
Bend5		-0.104003	0.768807	-0.0785046	1
Bend6		-0.105136	0.128042	-0.10938	1
Bet1		-0.0681974	0.674713	-0.059414	1
Bet1l		0.0481708	0.810452	0.0190286	1
Bfar		-0.156938	0.382499	-0.151124	1
Bgn		-0.0499371	0.704908	-0.0184345	1
Bhlhe22		-0.087436	0.403553	-0.0198907	1
Bhlhe40		-0.0911796	0.210184	-0.114882	1
Bhlhe41		0.0691104	0.530284	0.0588775	1
Bicd1		0.0662985	0.721398	0.11899	1
Bicd2		-0.0326167	0.750793	-0.0461967	1
Bid		0.165466	0.36596	0.208999	1
Birc6		-0.0182328	0.898072	-0.0175654	1
Blcap		-0.123917	0.28537	-0.115946	1
Blmh		0.00586889	0.964373	-0.0112464	1
Bloc1s4		-0.114773	0.616602	-0.149277	1
Bloc1s5		0.27918	0.319862	0.235239	1
Bloc1s6		0.281495	0.0969607	0.267617	1
Bmi1		0.0649056	0.494725	0.0612607	1
Bmp1		0.160626	0.156637	0.131718	1
Bmp2		-0.0954385	0.706926	-0.0319778	1
Bmp2k		0.580437	0.20022	0.500983	1
Bmp6		0.137832	0.420031	0.110366	1
Bmp7		-0.00196538	0.985833	-0.00366333	1
Bmper		0.331322	0.528056	0.223378	1
Bmpr1a		0.0518957	0.626491	0.0704087	1
Bmpr2		0.193009	0.416362	0.157795	1
Bnip2		0.0755622	0.710179	0.0761642	1
Boc		-0.23447	0.306774	-0.290053	1
Bora		0.289893	0.336935	0.130008	1
Borcs5		0.000962181	0.995168	-0.00588521	1
Borcs7		-0.0395787	0.80955	0.0469201	1
Bptf		-0.113363	0.332845	-0.0933609	1
Braf		-0.0519201	0.686419	-0.0782119	1
Brap		-0.0154448	0.92936	-0.0358802	1
Brca1		0.765834	0.127539	0.626091	1
Brca2		0.0120131	0.879006	0.0221736	1
Brcc3		0.173037	0.319548	0.156407	1
Brd3		0.245045	0.233265	0.210266	1
Brd4		-0.252544	0.0936957	-0.247583	1
Brd7		-0.0447927	0.808955	-0.0736824	1
Brd8		-0.151732	0.363578	-0.160827	1
Brd9		0.0748626	0.449147	0.0685184	1
Brf1		-0.101612	0.451377	-0.0987025	1
Bri3bp		0.0875381	0.257853	0.0954706	1
Brinp2		-0.0562076	0.548768	-0.0716389	1
Brix1		-0.194278	0.398153	-0.146904	1
Brk1		0.0311816	0.587064	0.0349983	1
Brms1		-0.0433945	0.724464	-0.0372461	1
Brms1l		-0.0604296	0.669746	-0.0793417	1
Brpf1		-0.160688	0.224985	-0.160342	1
Brsk2		0.0997154	0.131365	0.0873821	1
Brwd1		-0.0496995	0.765947	-0.0578821	1
Bsn		-0.0569461	0.328437	-0.0736444	1
Btaf1		-0.407769	0.11265	-0.264332	1
Btbd11		0.0456457	0.611761	0.0576865	1
Btbd7		0.0651772	0.815287	0.0191839	1
Btg1		0.0472628	0.778301	0.00898434	1
Bub3		0.00575697	0.982545	-0.010601	1
Bud13		-0.228202	0.679788	-0.253632	1
Bud31		-0.0676506	0.711092	-0.138494	1
Bysl		0.101889	0.362894	0.0970415	1
Bzw1		-0.0205983	0.726071	-0.0192295	1
C130074G19Rik		0.0444271	0.655871	0.0291587	1
[truncated: 5,435 more rows]

## Sheet: Table S2
Gene Symbol	Homolog	Reference Site	cFC	adjusted p value	Significance	Agreement	Compared to Table S1
Pld3	PLD3	Pld3_01, Pld3_02	-0.397711	1.44e-07	Shorten	Yes	Shared
Arpp19	ARPP19	Arpp19_04, Arpp19_13	0.32503	6.93e-07	Lengthen	Yes	Shared
Arpp19	ARPP19	Arpp19_02, Arpp19_16	0.299855	1.38e-06	Lengthen	Yes	Shared
Arpp19	ARPP19	Arpp19_03, Arpp19_16	0.372603	1.38e-06	Lengthen	Yes	Shared
Arpp19	ARPP19	Arpp19_05, Arpp19_16	0.369999	1.38e-06	Lengthen	Yes	Shared
Arpp19	ARPP19	Arpp19_01, Arpp19_16	0.321242	4.35e-06	Lengthen	Yes	Shared
Nefl	NEFL	Nefl_01, Nefl_05	-0.297347	0.00312253	Shorten	Yes	Shared
Nefl	NEFL	Nefl_03, Nefl_06	-0.229583	0.00330354	Shorten	Yes	Shared
Aak1	AAK1	Aak1_01, Aak1_12	-0.196718	0.00334059	Shorten	Yes	Shared
Smim14	SMIM14	Smim14_02, Smim14_06	0.200143	0.00502534	Lengthen	Yes	Shared
Smim14	SMIM14	Smim14_01, Smim14_06	0.176303	0.00502894	Lengthen	Yes	Shared
Cdip1	CDIP1	Cdip1_01, Cdip1_08	0.213344	0.00758189	Lengthen	Yes	Shared
Clcn4	CLCN4	Clcn4_01, Clcn4_05	-0.258174	0.0115998	Shorten	Yes	Shared
Cdip1	CDIP1	Cdip1_04, Cdip1_08	0.179699	0.0152128	Lengthen	Yes	Shared
Nefl	NEFL	Nefl_04, Nefl_06	-0.12415	0.0159528	Shorten	Yes	Shared
Pex5l	PEX5L	Pex5l_01, Pex5l_02	-0.178358	0.0168651	Shorten	Yes	Shared
Arpp19	ARPP19	Arpp19_06, Arpp19_15	0.209283	0.0185297	Lengthen	Yes	Shared
Arpp19	ARPP19	Arpp19_07, Arpp19_13	0.169631	0.0185297	Lengthen	Yes	Shared
Cdip1	CDIP1	Cdip1_02, Cdip1_08	0.181372	0.0456796	Lengthen	Yes	Shared
Clcn4	CLCN4	Clcn4_04, Clcn4_05	-0.162961	0.0480056	Shorten	Yes	Shared
Galnt16	GALNT16	Galnt16_01, Galnt16_02	0.182621	0.0105937	Lengthen	Yes	Opposite
Slc30a9	SLC30A9	Slc30a9_02, Slc30a9_03	0.242475	0.014289	Lengthen	Yes	Opposite
Nrcam	NRCAM	Nrcam_09, Nrcam_10	0.130584	0.0384184	Lengthen	Yes	Opposite
Zmat2	ZMAT2	Zmat2_07, Zmat2_10	0.471406	3.12e-09	Lengthen	Yes
Zmat2	ZMAT2	Zmat2_05, Zmat2_10	0.470797	4.15e-07	Lengthen	Yes
Rgs4	RGS4	Rgs4_01, Rgs4_05	-0.254307	0.00014305	Shorten	Yes
Pmepa1	PMEPA1	Pmepa1_01, Pmepa1_13	-0.273422	0.000305599	Shorten	Yes
Tubb5	TUBB	Tubb5_01, Tubb5_05	0.263971	0.000452679	Lengthen	Yes
Rgs4	RGS4	Rgs4_04, Rgs4_05	-0.172629	0.000684323	Shorten	Yes
Actn4	ACTN4	Actn4_02, Actn4_04	-0.172364	0.000879868	Shorten	Yes
Actr1b	ACTR1B	Actr1b_01, Actr1b_03	-0.216114	0.00151532	Shorten	Yes
Fam19a5	TAFA5	Fam19a5_04, Fam19a5_05	0.178325	0.00154334	Lengthen	Yes
Acsl1	ACSL1	Acsl1_06, Acsl1_07	0.244368	0.00161656	Lengthen	Yes
Capzb	CAPZB	Capzb_01, Capzb_03	-0.192998	0.00199261	Shorten	Yes
Anapc2	ANAPC2	Anapc2_01, Anapc2_03	-0.141702	0.00205537	Shorten	Yes
Tubb3	TUBB3	Tubb3_01, Tubb3_02	-0.172092	0.00230653	Shorten	Yes
Nudt19	NUDT19	Nudt19_04, Nudt19_05	0.240701	0.00251071	Lengthen	Yes
Gabarapl1	GABARAPL1	Gabarapl1_08, Gabarapl1_10	0.193382	0.00252868	Lengthen	Yes
Hdac11	HDAC11	Hdac11_01, Hdac11_02	0.167897	0.00262497	Lengthen	Yes
Map1a	MAP1A	Map1a_05, Map1a_15	0.149576	0.00286845	Lengthen	Yes
Gpm6a	GPM6A	Gpm6a_03, Gpm6a_08	0.159178	0.00309068	Lengthen	Yes
Raver1	RAVER1	Raver1_02, Raver1_03	0.180834	0.00313137	Lengthen	Yes
Nudt3	NUDT3	Nudt3_01, Nudt3_05	0.185948	0.00336614	Lengthen	Yes
Tuba1a	TUBA1A	Tuba1a_01, Tuba1a_02	-0.16312	0.00348755	Shorten	Yes
Slc8a2	SLC8A2	Slc8a2_01, Slc8a2_03	-0.217015	0.00370171	Shorten	Yes
Chn2	CHN2	Chn2_07, Chn2_08	-0.217536	0.00446107	Shorten	Yes
Rnf40	RNF40	Rnf40_01, Rnf40_02	0.164902	0.00464481	Lengthen	Yes
Shank1	SHANK1	Shank1_02, Shank1_05	0.231029	0.00479026	Lengthen	Yes
Cbx5	CBX5	Cbx5_13, Cbx5_28	0.224855	0.00499663	Lengthen	Yes
Cnbp	CNBP	Cnbp_01, Cnbp_05	-0.160977	0.00503957	Shorten	Yes
Nrsn1	NRSN1	Nrsn1_03, Nrsn1_05	0.16602	0.0051131	Lengthen	Yes
Mllt6	MLLT6	Mllt6_01, Mllt6_06	-0.249057	0.00515368	Shorten	Yes
Actn4	ACTN4	Actn4_01, Actn4_04	-0.153327	0.00519962	Shorten	Yes
Ski	SKI	Ski_05, Ski_08	0.170652	0.00521872	Lengthen	Yes
B4galt5	B4GALT5	B4galt5_02, B4galt5_04	0.167875	0.00526808	Lengthen	Yes
Napa	NAPA	Napa_02, Napa_04	0.155843	0.0054298	Lengthen	Yes
Timp2	TIMP2	Timp2_08, Timp2_11	-0.157234	0.00587893	Shorten	Yes
Cux2	CUX2	Cux2_01, Cux2_06	0.172267	0.00608638	Lengthen	Yes
Sec62	SEC62	Sec62_01, Sec62_06	-0.266826	0.00608855	Shorten	Yes
Gabarapl1	GABARAPL1	Gabarapl1_06, Gabarapl1_10	0.172247	0.00624851	Lengthen	Yes
Nlgn2	NLGN2	Nlgn2_02, Nlgn2_03	0.10159	0.00641064	Lengthen	Yes
Mbp	MBP	Mbp_01, Mbp_10	0.112441	0.00648042	Lengthen	Yes
Clasp2	CLASP2	Clasp2_03, Clasp2_04	-0.271294	0.00679708	Shorten	Yes
Ppm1e	PPM1E	Ppm1e_08, Ppm1e_09	0.188743	0.00681127	Lengthen	Yes
Sparc	SPARC	Sparc_06, Sparc_08	0.169214	0.00683442	Lengthen	Yes
Pomp	POMP	Pomp_01, Pomp_04	0.294782	0.00684293	Lengthen	Yes
Hsp90aa1	HSP90AA1	Hsp90aa1_02, Hsp90aa1_03	0.18751	0.00691265	Lengthen	Yes
Mbp	MBP	Mbp_03, Mbp_10	0.125306	0.00709907	Lengthen	Yes
Gabbr1	GABBR1	Gabbr1_02, Gabbr1_08	0.14379	0.00740723	Lengthen	Yes
Ipo9	IPO9	Ipo9_01, Ipo9_09	-0.16671	0.00769266	Shorten	Yes
Mepce	MEPCE	Mepce_01, Mepce_02	-0.164262	0.00787409	Shorten	Yes
Mcl1	MCL1	Mcl1_12, Mcl1_21	0.195003	0.00792165	Lengthen	Yes
Cobl	COBL	Cobl_02, Cobl_03	0.178728	0.00825959	Lengthen	Yes
Scn2a1	SCN2A	Scn2a1_01, Scn2a1_04	-0.127492	0.00839024	Shorten	Yes
Syt7	SYT7	Syt7_01, Syt7_03	0.113191	0.00858434	Lengthen	Yes
Shank1	SHANK1	Shank1_01, Shank1_05	0.165978	0.00861848	Lengthen	Yes
Phf24	PHF24	Phf24_02, Phf24_14	-0.128966	0.00865838	Shorten	Yes
Timp2	TIMP2	Timp2_10, Timp2_11	-0.165226	0.00872974	Shorten	Yes
Acp2	ACP2	Acp2_01, Acp2_07	0.231407	0.00877933	Lengthen	Yes
Nudt19	NUDT19	Nudt19_01, Nudt19_05	0.151032	0.00951046	Lengthen	Yes
Zmat2	ZMAT2	Zmat2_01, Zmat2_10	0.244349	0.00955146	Lengthen	Yes
Ppp1r9b	PPP1R9B	Ppp1r9b_05, Ppp1r9b_10	0.188379	0.00983344	Lengthen	Yes
Tecpr1	TECPR1	Tecpr1_03, Tecpr1_04	0.11891	0.00998888	Lengthen	Yes
Ppp1r9b	PPP1R9B	Ppp1r9b_08, Ppp1r9b_10	0.274968	0.0103094	Lengthen	Yes
Ppm1e	PPM1E	Ppm1e_07, Ppm1e_09	0.154349	0.010483	Lengthen	Yes
Pgm2l1	PGM2L1	Pgm2l1_07, Pgm2l1_16	-0.213448	0.0106879	Shorten	Yes
Atp5j2	ATP5MF	Atp5j2_01, Atp5j2_02	-0.138463	0.0109272	Shorten	Yes
Dctn4	DCTN4	Dctn4_01, Dctn4_07	-0.161442	0.0110601	Shorten	Yes
Metap2	METAP2	Metap2_01, Metap2_02	-0.165676	0.0112345	Shorten	Yes
Tceb1	ELOC	Tceb1_01, Tceb1_02	0.154859	0.0112962	Lengthen	Yes
Emc10	EMC10	Emc10_04, Emc10_05	0.222428	0.011388	Lengthen	Yes
Rab3a	RAB3A	Rab3a_01, Rab3a_05	0.18346	0.0115269	Lengthen	Yes
Rab3a	RAB3A	Rab3a_03, Rab3a_05	0.192652	0.0115269	Lengthen	Yes
Ppp1r9b	PPP1R9B	Ppp1r9b_03, Ppp1r9b_10	0.186148	0.0118488	Lengthen	Yes
Scd2	SCD	Scd2_01, Scd2_14	0.273615	0.0120278	Lengthen	Yes
Map1a	MAP1A	Map1a_07, Map1a_14	0.208213	0.0125986	Lengthen	Yes
Pmepa1	PMEPA1	Pmepa1_11, Pmepa1_13	-0.209136	0.0130897	Shorten	Yes
Rin1	RIN1	Rin1_01, Rin1_02	0.136138	0.0131574	Lengthen	Yes
Bcl2l1	BCL2L1	Bcl2l1_01, Bcl2l1_02	-0.167662	0.0131809	Shorten	Yes
Calm1	CALM1	Calm1_06, Calm1_11	-0.236515	0.0133994	Shorten	Yes
Cacng2	CACNG2	Cacng2_02, Cacng2_06	-0.202033	0.0139144	Shorten	Yes
Camkk2	CAMKK2	Camkk2_03, Camkk2_05	-0.183537	0.0139277	Shorten	Yes
Zdhhc8	ZDHHC8	Zdhhc8_01, Zdhhc8_04	0.150508	0.0142367	Lengthen	Yes
Slc17a7	SLC17A7	Slc17a7_01, Slc17a7_05	0.185778	0.0142889	Lengthen	Yes
Slc17a7	SLC17A7	Slc17a7_02, Slc17a7_05	0.201484	0.0142889	Lengthen	Yes
Ywhab	YWHAB	Ywhab_02, Ywhab_06	0.14926	0.0146607	Lengthen	Yes
Ildr2	ILDR2	Ildr2_02, Ildr2_05	-0.212723	0.0146991	Shorten	Yes
Vsnl1	VSNL1	Vsnl1_01, Vsnl1_03	-0.174577	0.0152569	Shorten	Yes
Ubald1	UBALD1	Ubald1_04, Ubald1_05	0.12956	0.0153031	Lengthen	Yes
Plbd2	PLBD2	Plbd2_04, Plbd2_05	-0.183699	0.0153323	Shorten	Yes
Cul3	CUL3	Cul3_01, Cul3_06	0.130608	0.0155794	Lengthen	Yes
Pgrmc2	PGRMC2	Pgrmc2_01, Pgrmc2_07	0.156864	0.0159952	Lengthen	Yes
Ap2a2	AP2A2	Ap2a2_02, Ap2a2_06	0.13565	0.0161743	Lengthen	Yes
Vdac1	VDAC1	Vdac1_04, Vdac1_05	-0.128827	0.0161743	Shorten	Yes
Scn2a1	SCN2A	Scn2a1_02, Scn2a1_03	-0.161778	0.0161763	Shorten	Yes
Tmem234	TMEM234	Tmem234_01, Tmem234_02	0.114047	0.0163005	Lengthen	Yes
Trak1	TRAK1	Trak1_02, Trak1_05	-0.121175	0.0165037	Shorten	Yes
Trim2	TRIM2	Trim2_01, Trim2_02	0.193073	0.016592	Lengthen	Yes
Cfl1	CFL1	Cfl1_03, Cfl1_04	0.300721	0.0170532	Lengthen	Yes
Itm2c	ITM2C	Itm2c_01, Itm2c_03	-0.190588	0.017229	Shorten	Yes
Itm2c	ITM2C	Itm2c_02, Itm2c_03	-0.189546	0.017229	Shorten	Yes
Gpd2	GPD2	Gpd2_03, Gpd2_05	0.171214	0.0173293	Lengthen	Yes
Plcb1	PLCB1	Plcb1_04, Plcb1_05	-0.205704	0.0173385	Shorten	Yes
Nap1l5	NAP1L5	Nap1l5_01, Nap1l5_03	-0.179623	0.01771	Shorten	Yes
Ipo9	IPO9	Ipo9_02, Ipo9_09	-0.163243	0.0177141	Shorten	Yes
Nptx1	NPTX1	Nptx1_01, Nptx1_06	-0.245811	0.0180008	Shorten	Yes
Pacsin1	PACSIN1	Pacsin1_01, Pacsin1_04	-0.102934	0.018099	Shorten	Yes
Cdk5r2	CDK5R2	Cdk5r2_01, Cdk5r2_02	0.25231	0.0184272	Lengthen	Yes
Nrsn1	NRSN1	Nrsn1_02, Nrsn1_05	0.127674	0.0184715	Lengthen	Yes
Atp6v0a1	ATP6V0A1	Atp6v0a1_01, Atp6v0a1_02	0.129734	0.0184806	Lengthen	Yes
Cacnb3	CACNB3	Cacnb3_01, Cacnb3_03	0.11667	0.0187539	Lengthen	Yes
Kpna1	KPNA1	Kpna1_04, Kpna1_11	0.250166	0.0191676	Lengthen	Yes
Scn4b	SCN4B	Scn4b_01, Scn4b_02	-0.174011	0.0193165	Shorten	Yes
Fam134a	RETREG2	Fam134a_01, Fam134a_02	0.149176	0.0196136	Lengthen	Yes
Ppp1r9b	PPP1R9B	Ppp1r9b_06, Ppp1r9b_10	0.244245	0.0196932	Lengthen	Yes
Mettl7a1	TMT1A	Mettl7a1_01, Mettl7a1_02	0.190955	0.0202146	Lengthen	Yes
Gdi2	GDI2	Gdi2_01, Gdi2_03	0.197935	0.0202289	Lengthen	Yes
Kpna1	KPNA1	Kpna1_06, Kpna1_11	0.21014	0.0202612	Lengthen	Yes
Eif4b	EIF4B	Eif4b_07, Eif4b_08	0.220016	0.0203132	Lengthen	Yes
Rtn3	RTN3	Rtn3_08, Rtn3_11	-0.155932	0.0204357	Shorten	Yes
2024-09-07	SEPTIN7	Sept7_02, Sept7_04	-0.253773	0.0211738	Shorten	Yes
Dnaja1	DNAJA1	Dnaja1_02, Dnaja1_06	-0.150728	0.0212429	Shorten	Yes
Chn1	CHN1	Chn1_03, Chn1_07	0.143462	0.0215155	Lengthen	Yes
Pcp4l1	PCP4L1	Pcp4l1_02, Pcp4l1_03	-0.106473	0.0215761	Shorten	Yes
Chn1	CHN1	Chn1_01, Chn1_07	0.11417	0.0216629	Lengthen	Yes
Chn1	CHN1	Chn1_02, Chn1_07	0.111956	0.0216629	Lengthen	Yes
Eid1	EID1	Eid1_06, Eid1_10	0.16538	0.0217337	Lengthen	Yes
Epm2aip1	EPM2AIP1	Epm2aip1_04, Epm2aip1_09	-0.20269	0.0222068	Shorten	Yes
Hivep3	HIVEP3	Hivep3_01, Hivep3_02	-0.177749	0.022232	Shorten	Yes
Fam8a1	FAM8A1	Fam8a1_05, Fam8a1_11	0.144453	0.0223155	Lengthen	Yes
Actr1b	ACTR1B	Actr1b_02, Actr1b_03	-0.14119	0.0226079	Shorten	Yes
Slc9a6	SLC9A6	Slc9a6_06, Slc9a6_07	-0.122846	0.0226895	Shorten	Yes
Trp53inp2	TP53INP2	Trp53inp2_01, Trp53inp2_08	0.186583	0.0228121	Lengthen	Yes
Hspa4l	HSPA4L	Hspa4l_01, Hspa4l_15	-0.185579	0.022816	Shorten	Yes
H2afy	MACROH2A1	H2afy_01, H2afy_03	-0.213007	0.0229262	Shorten	Yes
Emc3	EMC3	Emc3_03, Emc3_06	0.249515	0.0230311	Lengthen	Yes
Emc3	EMC3	Emc3_04, Emc3_06	0.276246	0.0230311	Lengthen	Yes
Nacc1	NACC1	Nacc1_02, Nacc1_03	0.145139	0.0231104	Lengthen	Yes
Slc41a1	SLC41A1	Slc41a1_01, Slc41a1_03	0.127895	0.0235652	Lengthen	Yes
Ywhaz	YWHAZ	Ywhaz_01, Ywhaz_03	-0.150624	0.0239639	Shorten	Yes
Mmd	MMD	Mmd_03, Mmd_06	-0.211547	0.0244315	Shorten	Yes
Clip3	CLIP3	Clip3_02, Clip3_07	0.177593	0.0247617	Lengthen	Yes
Tmx4	TMX4	Tmx4_06, Tmx4_07	0.210977	0.0260338	Lengthen	Yes
Sbno1	SBNO1	Sbno1_02, Sbno1_10	0.175821	0.0260694	Lengthen	Yes
Ddx5	DDX5	Ddx5_04, Ddx5_05	-0.158121	0.0261062	Shorten	Yes
Map1a	MAP1A	Map1a_06, Map1a_15	0.130033	0.0263851	Lengthen	Yes
Rasa3	RASA3	Rasa3_01, Rasa3_02	-0.185568	0.0266258	Shorten	Yes
Vsnl1	VSNL1	Vsnl1_02, Vsnl1_03	-0.143089	0.0272024	Shorten	Yes
Psap	PSAP	Psap_01, Psap_04	0.11502	0.0272297	Lengthen	Yes
Rims1	RIMS1	Rims1_01, Rims1_02	-0.130399	0.0274929	Shorten	Yes
Spire1	SPIRE1	Spire1_04, Spire1_06	-0.128642	0.0274959	Shorten	Yes
Fam120a	FAM120A	Fam120a_02, Fam120a_05	-0.15826	0.0276455	Shorten	Yes
Ube2b	UBE2B	Ube2b_10, Ube2b_11	0.180277	0.0279715	Lengthen	Yes
Nrsn1	NRSN1	Nrsn1_01, Nrsn1_05	0.11202	0.0281908	Lengthen	Yes
Cplx2	CPLX2	Cplx2_05, Cplx2_06	0.113779	0.028403	Lengthen	Yes
Nptn	NPTN	Nptn_02, Nptn_06	-0.176444	0.0285932	Shorten	Yes
Btbd2	BTBD2	Btbd2_01, Btbd2_02	0.100303	0.0287111	Lengthen	Yes
Tapbp	TAPBP	Tapbp_01, Tapbp_04	-0.148138	0.0289454	Shorten	Yes
Dnlz	DNLZ	Dnlz_01, Dnlz_04	0.185559	0.0290724	Lengthen	Yes
Plekhb1	PLEKHB1	Plekhb1_01, Plekhb1_03	0.184989	0.029241	Lengthen	Yes
Plekhb1	PLEKHB1	Plekhb1_02, Plekhb1_03	0.179169	0.029241	Lengthen	Yes
Jph3	JPH3	Jph3_01, Jph3_04	-0.14217	0.0294053	Shorten	Yes
Caln1	CALN1	Caln1_01, Caln1_05	0.119791	0.0294213	Lengthen	Yes
Arrb1	ARRB1	Arrb1_01, Arrb1_04	-0.188825	0.0302665	Shorten	Yes
Ppp1r9a	PPP1R9A	Ppp1r9a_06, Ppp1r9a_07	0.170292	0.0303465	Lengthen	Yes
Celf1	CELF1	Celf1_03, Celf1_14	0.236673	0.0308221	Lengthen	Yes
Polr2m	GCOM1	Polr2m_02, Polr2m_06	0.21004	0.0310248	Lengthen	Yes
Rab18	RAB18	Rab18_01, Rab18_07	-0.168085	0.0310355	Shorten	Yes
Ywhae	YWHAE	Ywhae_01, Ywhae_03	0.237726	0.0312629	Lengthen	Yes
Ptgfrn	PTGFRN	Ptgfrn_03, Ptgfrn_06	-0.178128	0.0316196	Shorten	Yes
Cdc42bpb	CDC42BPB	Cdc42bpb_01, Cdc42bpb_02	-0.11994	0.0318226	Shorten	Yes
Mbp	MBP	Mbp_04, Mbp_10	0.113888	0.0319689	Lengthen	Yes
Tsr2	TSR2	Tsr2_03, Tsr2_04	0.192361	0.0322139	Lengthen	Yes
Hspa4l	HSPA4L	Hspa4l_04, Hspa4l_15	-0.174945	0.0323325	Shorten	Yes
Scrt2	SCRT2	Scrt2_03, Scrt2_04	0.132267	0.0329615	Lengthen	Yes
Napa	NAPA	Napa_01, Napa_04	0.103271	0.0329702	Lengthen	Yes
Dtx3	DTX3	Dtx3_01, Dtx3_02	0.183424	0.0334828	Lengthen	Yes
Epb41l1	EPB41L1	Epb41l1_01, Epb41l1_08	-0.10842	0.0335249	Shorten	Yes
Map1a	MAP1A	Map1a_03, Map1a_14	0.236193	0.0340016	Lengthen	Yes
Src	SRC	Src_01, Src_03	-0.139636	0.0340732	Shorten	Yes
Pura	PURA	Pura_01, Pura_22	-0.183155	0.0341032	Shorten	Yes
Pura	PURA	Pura_02, Pura_22	-0.197336	0.0341032	Shorten	Yes
Ppp1r9b	PPP1R9B	Ppp1r9b_07, Ppp1r9b_10	0.363669	0.0343731	Lengthen	Yes
Idh3g	IDH3G	Idh3g_01, Idh3g_02	0.176107	0.0345811	Lengthen	Yes
Adcyap1r1	ADCYAP1R1	Adcyap1r1_01, Adcyap1r1_07	-0.178357	0.0347662	Shorten	Yes
Msl1	MSL1	Msl1_01, Msl1_07	-0.184199	0.034785	Shorten	Yes
Msl1	MSL1	Msl1_05, Msl1_07	-0.206726	0.034785	Shorten	Yes
Eif5	EIF5	Eif5_09, Eif5_10	0.168331	0.0353659	Lengthen	Yes
Sbno1	SBNO1	Sbno1_01, Sbno1_10	0.156381	0.0355857	Lengthen	Yes
Rcan2	RCAN2	Rcan2_08, Rcan2_11	0.147851	0.037114	Lengthen	Yes
Pknox2	PKNOX2	Pknox2_02, Pknox2_03	0.126101	0.0375826	Lengthen	Yes
Hsp90aa1	HSP90AA1	Hsp90aa1_01, Hsp90aa1_03	0.141018	0.0381901	Lengthen	Yes
Rcan2	RCAN2	Rcan2_07, Rcan2_11	0.182213	0.0381934	Lengthen	Yes
Rgs4	RGS4	Rgs4_02, Rgs4_05	-0.165433	0.0382087	Shorten	Yes
Glul	GLUL	Glul_04, Glul_06	-0.153044	0.0382175	Shorten	Yes
Sept9	SEPTIN9	Sept9_03, Sept9_05	0.16489	0.0390493	Lengthen	Yes
Rgl1	RGL1	Rgl1_01, Rgl1_03	0.148064	0.0397292	Lengthen	Yes
Nudt3	NUDT3	Nudt3_04, Nudt3_05	0.106819	0.039839	Lengthen	Yes
Glmp	GLMP	Glmp_01, Glmp_03	0.191172	0.0399083	Lengthen	Yes
Gosr2	GOSR2	Gosr2_01, Gosr2_07	-0.117008	0.0399457	Shorten	Yes
Ncoa2	NCOA2	Ncoa2_01, Ncoa2_04	-0.155506	0.0400591	Shorten	Yes
Fam107a	FAM107A	Fam107a_01, Fam107a_07	0.151018	0.0403173	Lengthen	Yes
Pdk2	PDK2	Pdk2_02, Pdk2_04	0.119979	0.0405771	Lengthen	Yes
Rps9	RPS9	Rps9_01, Rps9_02	0.122172	0.0408156	Lengthen	Yes
Mbp	MBP	Mbp_02, Mbp_10	0.103159	0.040975	Lengthen	Yes
Slc20a1	SLC20A1	Slc20a1_01, Slc20a1_02	0.115627	0.0410952	Lengthen	Yes
Mapk8ip2	MAPK8IP2	Mapk8ip2_02, Mapk8ip2_07	0.197758	0.0413437	Lengthen	Yes
Prkar2a	PRKAR2A	Prkar2a_03, Prkar2a_08	0.164488	0.0417073	Lengthen	Yes
Fam49b	CYRIB	Fam49b_03, Fam49b_09	0.134661	0.0417545	Lengthen	Yes
Gprc5b	GPRC5B	Gprc5b_02, Gprc5b_03	0.155602	0.0424337	Lengthen	Yes
Clip3	CLIP3	Clip3_03, Clip3_07	0.174497	0.0424547	Lengthen	Yes
Clip3	CLIP3	Clip3_05, Clip3_07	0.150671	0.0424547	Lengthen	Yes
Slc35e1	SLC35E1	Slc35e1_01, Slc35e1_05	-0.113771	0.042761	Shorten	Yes
Hnrnpc	HNRNPC	Hnrnpc_01, Hnrnpc_03	-0.141136	0.042819	Shorten	Yes
Hdgfrp3	HDGFL3	Hdgfrp3_02, Hdgfrp3_04	0.161625	0.0432905	Lengthen	Yes
Ngfrap1	BEX3	Ngfrap1_01, Ngfrap1_02	-0.102544	0.0433337	Shorten	Yes
Nicn1	NICN1	Nicn1_02, Nicn1_05	0.109463	0.0433738	Lengthen	Yes
Akap11	AKAP11	Akap11_08, Akap11_10	-0.175894	0.0434976	Shorten	Yes
Rock2	ROCK2	Rock2_20, Rock2_21	-0.160157	0.0440467	Shorten	Yes
Sirt2	SIRT2	Sirt2_01, Sirt2_03	-0.162318	0.0445667	Shorten	Yes
Pter	PTER	Pter_07, Pter_08	0.161659	0.0446792	Lengthen	Yes
Adcy1	ADCY1	Adcy1_01, Adcy1_11	-0.21762	0.0447371	Shorten	Yes
Pdhb	PDHB	Pdhb_01, Pdhb_04	-0.179867	0.0448283	Shorten	Yes
Pomgnt1	POMGNT1	Pomgnt1_01, Pomgnt1_02	0.127323	0.0448903	Lengthen	Yes
Bpgm	BPGM	Bpgm_01, Bpgm_02	-0.12971	0.0452995	Shorten	Yes
Rbx1	RBX1	Rbx1_01, Rbx1_05	-0.117655	0.0454002	Shorten	Yes
Rab6b	RAB6B	Rab6b_01, Rab6b_06	-0.218587	0.0461035	Shorten	Yes
Slc6a6	SLC6A6	Slc6a6_03, Slc6a6_05	0.105999	0.0461266	Lengthen	Yes
Rbfox3	RBFOX3	Rbfox3_01, Rbfox3_02	-0.117378	0.0462858	Shorten	Yes
Hs6st1	HS6ST1	Hs6st1_01, Hs6st1_04	-0.167078	0.0464853	Shorten	Yes
Camk2a	CAMK2A	Camk2a_03, Camk2a_09	0.240977	0.0474092	Lengthen	Yes
Pithd1	PITHD1	Pithd1_02, Pithd1_03	0.113594	0.0475472	Lengthen	Yes
Ski	SKI	Ski_03, Ski_08	0.145543	0.0476331	Lengthen	Yes
Gmppa	GMPPA	Gmppa_01, Gmppa_02	0.175111	0.0480795	Lengthen	Yes
Gatad2b	GATAD2B	Gatad2b_01, Gatad2b_10	0.140252	0.0488955	Lengthen	Yes
Ppm1l	PPM1L	Ppm1l_08, Ppm1l_10	-0.171756	0.0490627	Shorten	Yes
Luzp1	LUZP1	Luzp1_03, Luzp1_05	-0.181156	0.0496264	Shorten	Yes
Nsf		Nsf_01, Nsf_02	0.112134	5.98e-06	Lengthen	No
Aes		Aes_03, Aes_04	-0.186247	0.000191988	Shorten	No
Nsf		Nsf_02, Nsf_04	-0.147016	0.00038593	Shorten	No
Eif4g2		Eif4g2_04, Eif4g2_15	-0.28165	0.000538998	Shorten	No
Oxct1		Oxct1_01, Oxct1_08	-0.285695	0.00121086	Shorten	No
Dync1i2		Dync1i2_06, Dync1i2_07	0.173971	0.00121268	Lengthen	No
Eif4g2		Eif4g2_01, Eif4g2_17	-0.332827	0.00124458	Shorten	No
Impact		Impact_02, Impact_03	0.189364	0.0014953	Lengthen	No
Reep5		Reep5_01, Reep5_06	-0.226198	0.00313851	Shorten	No
Zfp365		Zfp365_02, Zfp365_03	-0.131538	0.00387965	Shorten	No
Glg1		Glg1_03, Glg1_05	0.201711	0.00534632	Lengthen	No
Glg1		Glg1_01, Glg1_03	-0.212674	0.00553526	Shorten	No
Ugcg		Ugcg_02, Ugcg_06	-0.183051	0.00738929	Shorten	No
Aes		Aes_01, Aes_03	0.164824	0.00767459	Lengthen	No
Cdc42		Cdc42_01, Cdc42_02	-0.205006	0.00804575	Shorten	No
Ppp3ca		Ppp3ca_08, Ppp3ca_11	0.247684	0.00832404	Lengthen	No
Bin1		Bin1_05, Bin1_07	0.21167	0.00843143	Lengthen	No
Dync1i2		Dync1i2_01, Dync1i2_06	-0.181972	0.00855474	Shorten	No
Impact		Impact_01, Impact_02	-0.16254	0.00911286	Shorten	No
Mgll		Mgll_04, Mgll_05	0.203444	0.0105939	Lengthen	No
Eif4g2		Eif4g2_15, Eif4g2_16	0.157487	0.0109242	Lengthen	No
Ugcg		Ugcg_06, Ugcg_08	0.162827	0.0110628	Lengthen	No
Bnip3l		Bnip3l_02, Bnip3l_09	-0.233061	0.0118572	Shorten	No
Oxct1		Oxct1_08, Oxct1_13	0.277022	0.012363	Lengthen	No
Cdc42		Cdc42_02, Cdc42_05	0.162309	0.0134567	Lengthen	No
Eif4g2		Eif4g2_09, Eif4g2_15	-0.247865	0.0139342	Shorten	No
Ddn		Ddn_01, Ddn_06	0.207899	0.0167625	Lengthen	No
Ppp3ca		Ppp3ca_11, Ppp3ca_16	-0.170024	0.0212603	Shorten	No
Ddn		Ddn_04, Ddn_06	0.226659	0.0228377	Lengthen	No
Tmsb4x		Tmsb4x_03, Tmsb4x_04	0.149661	0.0240661	Lengthen	No
Ddn		Ddn_03, Ddn_04	-0.103948	0.0241088	Shorten	No
Mgll		Mgll_05, Mgll_07	-0.170046	0.0279614	Shorten	No
Znrf1		Znrf1_01, Znrf1_05	-0.206237	0.0284956	Shorten	No
Znrf1		Znrf1_03, Znrf1_05	-0.182985	0.0284956	Shorten	No
Ppp3ca		Ppp3ca_03, Ppp3ca_08	-0.167069	0.028597	Shorten	No
Reep5		Reep5_06, Reep5_10	0.133254	0.0293683	Lengthen	No
Ptms		Ptms_02, Ptms_03	0.172821	0.0300743	Lengthen	No
Ptms		Ptms_01, Ptms_02	-0.127774	0.0300743	Shorten	No
Tmsb4x		Tmsb4x_02, Tmsb4x_03	-0.222649	0.030081	Shorten	No
Timp3		Timp3_02, Timp3_08	0.166117	0.030775	Lengthen	No
Zfp365		Zfp365_03, Zfp365_04	0.162532	0.0308321	Lengthen	No
Lonrf2		Lonrf2_05, Lonrf2_06	0.185323	0.0310886	Lengthen	No
Lonrf2		Lonrf2_04, Lonrf2_05	-0.136196	0.0310886	Shorten	No
Bin1		Bin1_01, Bin1_05	-0.144888	0.0312825	Shorten	No
Bsg		Bsg_01, Bsg_02	-0.100027	0.0323722	Shorten	No
Znrf1		Znrf1_02, Znrf1_03	0.193918	0.0380345	Lengthen	No
Mapt		Mapt_04, Mapt_05	0.201472	0.0394443	Lengthen	No
Mapt		Mapt_01, Mapt_04	-0.143606	0.0406095	Shorten	No
Bsg		Bsg_02, Bsg_03	0.12449	0.0444757	Lengthen	No
Timp3		Timp3_01, Timp3_02	-0.125937	0.0455018	Shorten	No
Bnip3l		Bnip3l_01, Bnip3l_02	0.155312	0.0499708	Lengthen	No
Bnip3l		Bnip3l_09, Bnip3l_10	0.156786	0.0499708	Lengthen	No
Sptbn1		Sptbn1_01, Sptbn1_02	0.0979445	0.00474705
App		App_02, App_04	-0.0842843	0.00584403
Map1a		Map1a_04, Map1a_05	-0.0819705	0.0189575
Mea1		Mea1_01, Mea1_02	0.0851389	0.0246685
Nrsn1		Nrsn1_04, Nrsn1_05	0.0866564	0.0281908
Faim2		Faim2_03, Faim2_04	-0.0579697	0.0291685
Smarcc2		Smarcc2_01, Smarcc2_11	-0.0761893	0.0300724
Aes		Aes_05, Aes_06	0.0903001	0.0315936
Nedd4		Nedd4_14, Nedd4_15	0.0684172	0.0337282
Map1a		Map1a_01, Map1a_05	-0.0852415	0.0340016
Yars		Yars_01, Yars_02	0.0929849	0.0347521
Pygb		Pygb_01, Pygb_02	-0.0866025	0.0409638
Tspan7		Tspan7_01, Tspan7_02	0.0619388	0.0428426
Adarb1		Adarb1_01, Adarb1_02	0.0980243	0.0441631
Faim2		Faim2_01, Faim2_04	-0.0923957	0.0452985
Chmp3		Chmp3_01, Chmp3_05	0.0922894	0.0476737
App		App_01, App_02	0.0777862	0.0484616
Fam131a		Fam131a_01, Fam131a_02	-0.0841403	0.0485555
Got2		Got2_01, Got2_03	0.097871	0.0486516
Nacc1		Nacc1_01, Nacc1_02	-0.0998543	0.0502401
Gtpbp1		Gtpbp1_01, Gtpbp1_02	0.153892	0.0502916
Trp53i11		Trp53i11_01, Trp53i11_02	0.138015	0.0505816
Hnrnpab		Hnrnpab_04, Hnrnpab_05	0.137633	0.0506462
Cspg5		Cspg5_01, Cspg5_02	-0.145917	0.0506512
Dnajb2		Dnajb2_03, Dnajb2_04	-0.141529	0.050895
Ap1s2		Ap1s2_01, Ap1s2_02	0.158098	0.0512262
Camk2n2		Camk2n2_02, Camk2n2_03	0.115073	0.0513278
Supt4a		Supt4a_01, Supt4a_02	-0.0963798	0.0514341
Capn5		Capn5_01, Capn5_04	0.182891	0.0515985
Mgea5		Mgea5_01, Mgea5_04	0.112222	0.0519427
Myo18a		Myo18a_02, Myo18a_04	0.114877	0.0522833
Myo18a		Myo18a_03, Myo18a_04	0.160264	0.0522833
Ypel3		Ypel3_01, Ypel3_02	-0.115971	0.0526807
Atp1b1		Atp1b1_02, Atp1b1_03	0.128904	0.0532704
Hspa9		Hspa9_01, Hspa9_03	0.113542	0.0536558
Ube2r2		Ube2r2_01, Ube2r2_02	-0.126206	0.0536715
Pdk2		Pdk2_01, Pdk2_02	-0.139858	0.0536745
Capn5		Capn5_02, Capn5_04	0.162759	0.0537993
Ppp1r9b		Ppp1r9b_02, Ppp1r9b_10	0.135886	0.0541081
Ap2a2		Ap2a2_01, Ap2a2_06	0.0956714	0.0544402
Lsamp		Lsamp_01, Lsamp_11	-0.144289	0.0544749
Ttyh1		Ttyh1_07, Ttyh1_08	-0.145149	0.0548393
Fam19a5		Fam19a5_01, Fam19a5_05	0.121579	0.0558955
Atp1b1		Atp1b1_03, Atp1b1_04	-0.138276	0.0561445
Matr3		Matr3_01, Matr3_07	-0.123327	0.0562391
Matr3		Matr3_06, Matr3_07	-0.11718	0.0562391
Matr3		Matr3_07, Matr3_08	0.147786	0.0562391
Clip3		Clip3_04, Clip3_07	0.132678	0.0565365
Ddn		Ddn_02, Ddn_06	0.146946	0.0571604
Srxn1		Srxn1_04, Srxn1_13	-0.160929	0.0573104
Ppdpf		Ppdpf_01, Ppdpf_02	0.302701	0.0573393
Gns		Gns_01, Gns_04	0.14013	0.057437
Timp2		Timp2_09, Timp2_11	-0.159965	0.0574376
Tubb4a		Tubb4a_01, Tubb4a_02	-0.157347	0.0575103
Tubb4a		Tubb4a_02, Tubb4a_03	0.195884	0.0575103
Scn8a		Scn8a_01, Scn8a_06	-0.100865	0.0575342
Hapln4		Hapln4_01, Hapln4_02	0.151495	0.0578276
Tmsb4x		Tmsb4x_04, Tmsb4x_06	-0.159544	0.0578648
Csrp1		Csrp1_01, Csrp1_02	-0.0844526	0.0582773
Suds3		Suds3_01, Suds3_02	-0.148432	0.0589096
Ddx5		Ddx5_01, Ddx5_03	-0.17161	0.0593912
Celf5		Celf5_01, Celf5_04	0.246204	0.0594145
Celf5		Celf5_03, Celf5_04	0.194928	0.0594145
Celf5		Celf5_04, Celf5_07	-0.24142	0.0594145
Tspan5		Tspan5_04, Tspan5_06	-0.134975	0.0596549
Ehd3		Ehd3_01, Ehd3_02	0.100387	0.05969
Pnmal1		Pnmal1_02, Pnmal1_03	0.141059	0.0597905
Lpgat1		Lpgat1_10, Lpgat1_12	-0.141587	0.0598387
Ddx5		Ddx5_02, Ddx5_04	0.106443	0.0600516
Ddx5		Ddx5_05, Ddx5_10	0.136043	0.0600516
Eno2		Eno2_04, Eno2_05	-0.0940443	0.0600545
Acsl3		Acsl3_01, Acsl3_04	-0.121727	0.0601674
Eif4a2		Eif4a2_01, Eif4a2_02	-0.108817	0.0604683
Timp2		Timp2_01, Timp2_11	-0.138986	0.0604999
Timp2		Timp2_07, Timp2_11	-0.130099	0.0604999
Gabarapl1		Gabarapl1_03, Gabarapl1_10	0.136794	0.0606455
Sort1		Sort1_08, Sort1_09	-0.10241	0.0612222
Ywhae		Ywhae_03, Ywhae_10	-0.197636	0.0615064
Rab5a		Rab5a_01, Rab5a_03	-0.136596	0.0620976
Gabarapl1		Gabarapl1_04, Gabarapl1_10	0.151111	0.0622228
Canx		Canx_01, Canx_06	-0.122664	0.0628813
Tmsb10		Tmsb10_01, Tmsb10_02	0.121309	0.063231
Tspan2		Tspan2_04, Tspan2_11	0.12793	0.0634151
Chn1		Chn1_04, Chn1_07	0.138326	0.063598
Purb		Purb_14, Purb_15	-0.133846	0.0637127
Kcnj10		Kcnj10_03, Kcnj10_06	0.108387	0.0637428
Kcnj10		Kcnj10_04, Kcnj10_06	0.109549	0.0637428
Elmo1		Elmo1_01, Elmo1_03	-0.105444	0.0641109
Ywhag		Ywhag_03, Ywhag_05	0.0843448	0.0655852
Acap3		Acap3_04, Acap3_05	0.174344	0.0658185
Coa3		Coa3_02, Coa3_03	0.184063	0.0658619
Slc4a8		Slc4a8_08, Slc4a8_10	0.162284	0.0659509
Rab6a		Rab6a_04, Rab6a_06	0.15213	0.0660299
2024-09-09		Sept9_01, Sept9_05	0.137948	0.0660901
Sirt2		Sirt2_02, Sirt2_03	-0.107541	0.0673401
Mapt		Mapt_05, Mapt_06	-0.102661	0.0674654
Zfp365		Zfp365_01, Zfp365_03	-0.245277	0.0675114
Mtpn		Mtpn_07, Mtpn_12	-0.149396	0.068586
Nnat		Nnat_01, Nnat_03	0.099955	0.0692909
Slc6a17		Slc6a17_02, Slc6a17_05	-0.144236	0.0695397
Zyg11b		Zyg11b_09, Zyg11b_11	-0.113725	0.0698038
Zyg11b		Zyg11b_11, Zyg11b_12	0.106807	0.0698038
Emc10		Emc10_01, Emc10_05	0.165293	0.0699366
Emc10		Emc10_03, Emc10_05	0.172577	0.0699366
Emc10		Emc10_05, Emc10_06	-0.246236	0.0699366
Ankrd13a		Ankrd13a_01, Ankrd13a_03	-0.136054	0.0699683
Dtx3		Dtx3_02, Dtx3_04	-0.160122	0.070004
Atp2b2		Atp2b2_01, Atp2b2_09	-0.286463	0.0700463
Arfgap1		Arfgap1_02, Arfgap1_03	-0.13054	0.0706819
Arfgap1		Arfgap1_03, Arfgap1_04	0.0916444	0.0706819
Prkca		Prkca_01, Prkca_11	-0.184873	0.0711561
Prkca		Prkca_04, Prkca_11	-0.179047	0.0711561
Plpp6		Plpp6_04, Plpp6_06	0.135057	0.0712825
Dclk1		Dclk1_08, Dclk1_09	-0.106976	0.071293
Tef		Tef_04, Tef_06	0.127459	0.0713856
Plbd2		Plbd2_01, Plbd2_05	-0.114484	0.0717661
Plbd2		Plbd2_02, Plbd2_05	-0.146201	0.0717661
Hs6st1		Hs6st1_03, Hs6st1_04	-0.114426	0.0721784
Tef		Tef_02, Tef_03	0.0966851	0.0722515
B4galt6		B4galt6_06, B4galt6_08	0.247472	0.0723837
2024-09-07		Sept7_03, Sept7_04	-0.0879414	0.0724518
2024-09-07		Sept7_04, Sept7_05	0.076079	0.0724518
Dkk3		Dkk3_01, Dkk3_02	-0.0747471	0.0725865
Copa		Copa_01, Copa_03	0.105794	0.0728061
Cox7a2l		Cox7a2l_01, Cox7a2l_02	-0.0863678	0.0730007
Sf3b1		Sf3b1_01, Sf3b1_05	0.122398	0.0730648
Ptbp2		Ptbp2_01, Ptbp2_03	0.10357	0.0735885
Syt1		Syt1_01, Syt1_02	0.136756	0.0735998
Syt1		Syt1_02, Syt1_04	-0.122987	0.0735998
Ppp1r9a		Ppp1r9a_07, Ppp1r9a_08	-0.0487392	0.0736952
Dda1		Dda1_01, Dda1_02	-0.13658	0.0740893
Dda1		Dda1_02, Dda1_04	0.151401	0.0740893
Rhob		Rhob_01, Rhob_03	-0.176056	0.0746129
Eif4b		Eif4b_01, Eif4b_07	-0.166566	0.0746296
Phlpp1		Phlpp1_01, Phlpp1_02	-0.112081	0.0746436
Pnmal1		Pnmal1_01, Pnmal1_02	-0.131329	0.0747987
Surf4		Surf4_04, Surf4_05	0.151552	0.0748985
Chrm1		Chrm1_01, Chrm1_04	0.161557	0.075028
Clip3		Clip3_01, Clip3_07	0.126298	0.0750929
Ap1s1		Ap1s1_01, Ap1s1_04	-0.125599	0.0751449
Akt2		Akt2_01, Akt2_02	0.102121	0.0752367
Scn8a		Scn8a_04, Scn8a_06	-0.108608	0.0752694
Ypel3		Ypel3_02, Ypel3_03	0.0969328	0.0753396
Ssbp3		Ssbp3_03, Ssbp3_07	-0.170395	0.076476
Mpv17l		Mpv17l_01, Mpv17l_06	-0.0979102	0.0765262
Mapk6		Mapk6_01, Mapk6_04	0.188025	0.0765893
Cacna1e		Cacna1e_03, Cacna1e_04	0.119706	0.0771993
Tardbp		Tardbp_02, Tardbp_07	0.194699	0.0772343
Parm1		Parm1_05, Parm1_06	-0.132455	0.0775878
Arsb		Arsb_01, Arsb_02	0.0630282	0.0776647
Fads1		Fads1_08, Fads1_09	0.138214	0.0776677
Gabarapl1		Gabarapl1_07, Gabarapl1_10	0.170129	0.0778621
Uqcrc1		Uqcrc1_01, Uqcrc1_02	0.0673002	0.0779624
Calm1		Calm1_01, Calm1_14	0.238698	0.0780587
Psap		Psap_02, Psap_04	0.0851504	0.0780798
Gprc5b		Gprc5b_03, Gprc5b_07	-0.133623	0.0783504
Phf24		Phf24_09, Phf24_14	-0.109551	0.0785612
2024-09-03		Sept3_04, Sept3_06	0.144456	0.0786838
Ubr5		Ubr5_02, Ubr5_03	0.11863	0.0791164
Scn8a		Scn8a_02, Scn8a_06	-0.131033	0.0794554
Ttc3		Ttc3_01, Ttc3_02	-0.0545102	0.080136
Ttc3		Ttc3_02, Ttc3_03	0.0938977	0.080136
Khdrbs1		Khdrbs1_04, Khdrbs1_05	-0.167972	0.0802637
Chmp4b		Chmp4b_02, Chmp4b_03	0.0651532	0.0808844
Larp1		Larp1_07, Larp1_11	0.139746	0.0813378
Nap1l5		Nap1l5_02, Nap1l5_03	-0.0954814	0.0817012
Nap1l5		Nap1l5_03, Nap1l5_05	0.0913174	0.0817012
Acsl6		Acsl6_01, Acsl6_05	-0.100396	0.081789
Dnajc7		Dnajc7_01, Dnajc7_02	0.114038	0.0818991
Tmsb4x		Tmsb4x_01, Tmsb4x_03	-0.114993	0.0826923
Tmsb4x		Tmsb4x_05, Tmsb4x_06	-0.149078	0.0826923
Lingo1		Lingo1_01, Lingo1_03	-0.0891515	0.0831808
Kcnc3		Kcnc3_04, Kcnc3_07	0.231909	0.0833333
Unc80		Unc80_05, Unc80_07	0.156646	0.0833716
2024-09-15		Sep15_06, Sep15_07	0.11077	0.0833898
Pcdh7		Pcdh7_01, Pcdh7_03	-0.11068	0.0834826
Cadm2		Cadm2_01, Cadm2_15	0.165703	0.0835517
Mien1		Mien1_01, Mien1_02	-0.0794972	0.0839373
Dnajb5		Dnajb5_01, Dnajb5_07	0.103448	0.0842404
Slmap		Slmap_01, Slmap_02	-0.118511	0.0843623
Ppp2r2c		Ppp2r2c_01, Ppp2r2c_04	0.104933	0.0845159
Sqstm1		Sqstm1_05, Sqstm1_07	-0.180773	0.0845429
Bnip3l		Bnip3l_08, Bnip3l_10	0.111113	0.084741
Fbxl2		Fbxl2_01, Fbxl2_02	0.116731	0.085022
B4galt6		B4galt6_01, B4galt6_06	-0.22846	0.085386
Syn1		Syn1_01, Syn1_04	-0.0683757	0.0854015
Tpi1		Tpi1_02, Tpi1_03	0.0955533	0.085505
Cs		Cs_05, Cs_10	-0.136394	0.0857626
Lonrf2		Lonrf2_01, Lonrf2_06	0.147737	0.0863441
Neurl1a		Neurl1a_01, Neurl1a_02	0.115238	0.0863604
Tsc22d1		Tsc22d1_11, Tsc22d1_12	0.102318	0.0864719
Nnat		Nnat_03, Nnat_08	-0.118539	0.0868519
R3hdm1		R3hdm1_01, R3hdm1_05	-0.180197	0.0884066
R3hdm1		R3hdm1_05, R3hdm1_07	0.164987	0.0884066
Acp2		Acp2_05, Acp2_07	0.18788	0.0884508
Acp2		Acp2_06, Acp2_07	0.133061	0.0884508
Gas7		Gas7_02, Gas7_05	0.103985	0.0887818
2024-09-09		Sept9_04, Sept9_05	0.0978206	0.0889667
Igfbp4		Igfbp4_06, Igfbp4_08	0.114355	0.0889988
Gprc5b		Gprc5b_01, Gprc5b_02	-0.0835599	0.0890253
Rgs4		Rgs4_05, Rgs4_06	0.105451	0.0890765
Psap		Psap_03, Psap_04	0.0811679	0.0890951
Dusp7		Dusp7_01, Dusp7_04	0.129494	0.0893064
Vcp		Vcp_01, Vcp_02	0.0853206	0.0896985
Ccsap		Ccsap_03, Ccsap_05	0.13022	0.0898862
Gpd2		Gpd2_05, Gpd2_07	-0.139904	0.0899084
St8sia3		St8sia3_04, St8sia3_05	-0.161232	0.0908171
Gabbr1		Gabbr1_05, Gabbr1_08	0.0801024	0.090835
Snn		Snn_05, Snn_07	-0.178894	0.0910677
Camk2n2		Camk2n2_01, Camk2n2_03	0.0640616	0.0911157
Cntnap2		Cntnap2_01, Cntnap2_03	0.11123	0.0912335
Hnrnpc		Hnrnpc_02, Hnrnpc_06	0.134516	0.0912633
Hnrnpc		Hnrnpc_03, Hnrnpc_06	0.149667	0.0912633
Ap1s1		Ap1s1_02, Ap1s1_04	-0.0953953	0.0912878
Calm1		Calm1_14, Calm1_16	-0.306722	0.0915796
Nfic		Nfic_01, Nfic_07	-0.125547	0.0916556
Cfl1		Cfl1_01, Cfl1_03	-0.190463	0.0916736
Cfl1		Cfl1_02, Cfl1_03	-0.164546	0.0916736
Ahi1		Ahi1_03, Ahi1_04	0.138154	0.0916796
Gpm6a		Gpm6a_04, Gpm6a_08	0.143703	0.092034
Gpm6a		Gpm6a_05, Gpm6a_08	0.153713	0.092034
Sv2b		Sv2b_03, Sv2b_06	-0.151145	0.0926769
Scn8a		Scn8a_05, Scn8a_06	-0.085015	0.0928911
Glg1		Glg1_02, Glg1_03	-0.118428	0.0931153
Gabbr2		Gabbr2_01, Gabbr2_02	-0.0959691	0.0931635
Kcnc3		Kcnc3_03, Kcnc3_07	0.247864	0.0932191
Phyhipl		Phyhipl_01, Phyhipl_03	0.100899	0.0936265
Gabarapl1		Gabarapl1_05, Gabarapl1_10	0.0969209	0.093675
Gabarapl1		Gabarapl1_09, Gabarapl1_10	0.113309	0.093675
Midn		Midn_01, Midn_08	0.123138	0.0936782
Midn		Midn_04, Midn_08	0.165886	0.0936782
Plcb1		Plcb1_01, Plcb1_04	0.15473	0.0937594
Myo18a		Myo18a_01, Myo18a_03	-0.109382	0.0937919
Actr2		Actr2_03, Actr2_06	0.123079	0.0942432
Fads1		Fads1_01, Fads1_08	-0.160362	0.0943181
Cdk4		Cdk4_01, Cdk4_02	0.0978313	0.0943551
Scrn1		Scrn1_01, Scrn1_04	0.0649779	0.0945542
Timp2		Timp2_05, Timp2_11	-0.157799	0.0947099
Sncb		Sncb_01, Sncb_05	0.0976621	0.094728
Sncb		Sncb_03, Sncb_05	0.0776622	0.094728
Hpcal4		Hpcal4_01, Hpcal4_02	-0.115801	0.0949052
Mmd		Mmd_06, Mmd_09	0.135289	0.0949134
Map7d1		Map7d1_01, Map7d1_03	0.106622	0.0951605
Map7d1		Map7d1_02, Map7d1_03	0.0845812	0.0951605
Prkar2a		Prkar2a_08, Prkar2a_10	-0.163679	0.0953649
Dnajc6		Dnajc6_03, Dnajc6_07	-0.167311	0.0953831
Ncor1		Ncor1_01, Ncor1_03	-0.109935	0.0962146
Dnajc6		Dnajc6_06, Dnajc6_07	-0.107427	0.0963831
Kif1bp		Kif1bp_01, Kif1bp_02	-0.0751131	0.0970739
Spock2		Spock2_01, Spock2_06	-0.126863	0.097358
Cnp		Cnp_01, Cnp_03	0.104232	0.0975337
Cnp		Cnp_02, Cnp_03	0.138095	0.0975337
Camk2a		Camk2a_04, Camk2a_09	0.245317	0.0985081
Vps25		Vps25_01, Vps25_02	-0.0818519	0.0986966
Ddx5		Ddx5_03, Ddx5_04	0.105397	0.0989498
Csde1		Csde1_01, Csde1_05	-0.107674	0.0991171
2024-03-06		March6_09, March6_10	-0.123966	0.0992882
Epn1		Epn1_01, Epn1_02	0.0526583	0.0993823
Rtn3		Rtn3_04, Rtn3_07	-0.139077	0.0995806
Atp5a1		Atp5a1_01, Atp5a1_04	-0.134268	0.0997853
Cap2		Cap2_02, Cap2_05	-0.123407	0.0998097
Ablim1		Ablim1_02, Ablim1_05	-0.116807	0.0999046
Bcr		Bcr_04, Bcr_05	0.14878	0.100202
Specc1		Specc1_02, Specc1_03	0.0987534	0.100469
Fam193a		Fam193a_01, Fam193a_02	-0.13171	0.100654
Map1a		Map1a_08, Map1a_15	0.110656	0.10104
Cx3cl1		Cx3cl1_01, Cx3cl1_03	0.055373	0.101243
Spag9		Spag9_01, Spag9_05	-0.234056	0.10147
Spag9		Spag9_05, Spag9_08	0.128433	0.10147
Ywhab		Ywhab_01, Ywhab_07	0.0730996	0.101602
Arrb1		Arrb1_04, Arrb1_09	0.111209	0.101827
Rrp1		Rrp1_01, Rrp1_02	-0.0658731	0.101941
Tef		Tef_03, Tef_04	-0.122329	0.102244
Trak1		Trak1_01, Trak1_05	-0.141972	0.102922
Trak1		Trak1_05, Trak1_07	0.107548	0.102922
Sptan1		Sptan1_02, Sptan1_03	0.0829453	0.102979
Sdc3		Sdc3_02, Sdc3_03	-0.0833582	0.10312
Rab3a		Rab3a_02, Rab3a_03	-0.0877089	0.103164
Gabarapl1		Gabarapl1_01, Gabarapl1_10	0.0934187	0.103388
Gabarapl1		Gabarapl1_02, Gabarapl1_06	-0.134167	0.103388
Rnf185		Rnf185_01, Rnf185_04	0.108579	0.103599
Rnf185		Rnf185_04, Rnf185_05	-0.112358	0.103599
5031439G07Rik		5031439G07Rik_01, 5031439G07Rik_03	-0.0783391	0.103939
Ddn		Ddn_05, Ddn_06	0.198051	0.104
Cpe		Cpe_01, Cpe_02	0.0586671	0.104784
Dynll2		Dynll2_07, Dynll2_09	0.178656	0.104918
Ubr3		Ubr3_03, Ubr3_08	-0.0856787	0.105171
Zfp365		Zfp365_04, Zfp365_05	-0.113748	0.105266
Clcn6		Clcn6_03, Clcn6_06	0.107563	0.105511
Clcn6		Clcn6_04, Clcn6_06	0.112411	0.105511
Sncb		Sncb_02, Sncb_05	0.111081	0.105754
Polr2m		Polr2m_01, Polr2m_06	0.106447	0.106013
Gnal		Gnal_03, Gnal_06	0.160944	0.1064
Arhgef10		Arhgef10_02, Arhgef10_03	0.138105	0.10645
Idh3b		Idh3b_01, Idh3b_02	0.0638006	0.106579
Napb		Napb_01, Napb_04	0.104839	0.106756
Timp2		Timp2_04, Timp2_11	-0.145559	0.107277
Ifngr2		Ifngr2_01, Ifngr2_02	-0.121187	0.107591
Atpif1		Atpif1_01, Atpif1_02	0.0983511	0.107981
Dlst		Dlst_03, Dlst_05	-0.172189	0.10821
Spred1		Spred1_19, Spred1_26	0.178498	0.108309
Atp6v0d1		Atp6v0d1_01, Atp6v0d1_05	0.159868	0.108363
Atp6v0d1		Atp6v0d1_02, Atp6v0d1_05	0.11865	0.108363
Nfe2l1		Nfe2l1_02, Nfe2l1_04	-0.139508	0.108769
Camk2a		Camk2a_05, Camk2a_06	0.133098	0.108893
Kras		Kras_02, Kras_06	-0.136855	0.10891
Atp2b2		Atp2b2_04, Atp2b2_09	-0.250565	0.108966
Snx19		Snx19_01, Snx19_05	0.106306	0.109206
Zyg11b		Zyg11b_08, Zyg11b_11	-0.10292	0.109406
Anapc16		Anapc16_03, Anapc16_04	-0.109609	0.109773
Rock2		Rock2_06, Rock2_20	0.197979	0.109819
Rock2		Rock2_19, Rock2_20	0.158686	0.109819
St3gal2		St3gal2_03, St3gal2_06	0.123374	0.110192
Klhl2		Klhl2_01, Klhl2_02	-0.119537	0.110465
Sccpdh		Sccpdh_01, Sccpdh_02	-0.110597	0.110647
Prrt1		Prrt1_02, Prrt1_03	0.0619551	0.110945
Add3		Add3_04, Add3_05	0.0845684	0.111055
Krt222		Krt222_01, Krt222_03	-0.0818209	0.111525
Calu		Calu_04, Calu_08	-0.187624	0.11163
Calu		Calu_07, Calu_08	-0.125909	0.11163
Ppp3ca		Ppp3ca_07, Ppp3ca_11	0.161971	0.111762
Cobl		Cobl_01, Cobl_02	-0.124369	0.11224
Ppp1r9b		Ppp1r9b_01, Ppp1r9b_10	0.141465	0.112506
Ppp1r9b		Ppp1r9b_04, Ppp1r9b_08	-0.143702	0.112506
Ppp1r9b		Ppp1r9b_09, Ppp1r9b_10	0.0879808	0.112506
Timp2		Timp2_03, Timp2_11	-0.117191	0.112687
Timp2		Timp2_06, Timp2_11	-0.0935567	0.112687
Tspan2		Tspan2_05, Tspan2_11	0.100221	0.112876
Fads1		Fads1_03, Fads1_08	-0.119148	0.113072
Napb		Napb_03, Napb_04	0.0876666	0.113292
2024-09-15		Sep15_04, Sep15_06	-0.0982378	0.113662
Klhl9		Klhl9_05, Klhl9_06	-0.0892212	0.113732
Pgrmc2		Pgrmc2_03, Pgrmc2_07	0.128288	0.113822
Tecpr1		Tecpr1_01, Tecpr1_03	-0.0919166	0.113927
Scd2		Scd2_07, Scd2_14	0.179055	0.114121
Rasgef1a		Rasgef1a_01, Rasgef1a_03	-0.115967	0.114343
Ociad1		Ociad1_01, Ociad1_03	0.141062	0.114779
Ociad1		Ociad1_02, Ociad1_03	0.171655	0.114779
Ssr2		Ssr2_01, Ssr2_02	-0.11114	0.115099
Tspyl2		Tspyl2_01, Tspyl2_02	0.105768	0.115106
Sh3bgrl3		Sh3bgrl3_01, Sh3bgrl3_03	-0.105689	0.11548
Cyb5r3		Cyb5r3_05, Cyb5r3_06	0.15086	0.11587
Ptn		Ptn_01, Ptn_03	-0.117483	0.116182
Tmem242		Tmem242_01, Tmem242_02	-0.0669342	0.116293
Paqr8		Paqr8_01, Paqr8_06	-0.114884	0.116664
Calm1		Calm1_16, Calm1_19	0.115568	0.117054
Dgcr2		Dgcr2_01, Dgcr2_05	-0.109914	0.11736
Nckap1		Nckap1_01, Nckap1_04	0.128422	0.117458
Calm1		Calm1_04, Calm1_06	0.143163	0.117465
Calm1		Calm1_11, Calm1_14	0.364519	0.117465
Ptpn5		Ptpn5_01, Ptpn5_02	-0.0695318	0.117864
Svop		Svop_01, Svop_04	0.123878	0.118112
Purb		Purb_19, Purb_20	0.161764	0.118229
Sec62		Sec62_02, Sec62_06	-0.150383	0.118334
Sec62		Sec62_03, Sec62_06	-0.171711	0.118334
Calm1		Calm1_02, Calm1_06	0.0959136	0.118443
Calm1		Calm1_03, Calm1_16	-0.11315	0.118443
Calm1		Calm1_08, Calm1_14	0.227703	0.118443
Calm1		Calm1_09, Calm1_14	0.236146	0.118443
Calm1		Calm1_10, Calm1_14	0.221763	0.118443
Calm1		Calm1_12, Calm1_14	0.330881	0.118443
Calm1		Calm1_15, Calm1_16	-0.152303	0.118443
Hspa4l		Hspa4l_15, Hspa4l_20	0.11805	0.119024
Atp6v0e2		Atp6v0e2_03, Atp6v0e2_04	0.184845	0.119133
Rtn1		Rtn1_01, Rtn1_02	0.0782264	0.119546
Ctbp1		Ctbp1_03, Ctbp1_04	0.152698	0.119938
Cbx7		Cbx7_02, Cbx7_04	-0.167843	0.120272
Rtn1		Rtn1_02, Rtn1_04	-0.0825272	0.120417
Pik3r2		Pik3r2_01, Pik3r2_02	0.0520782	0.120588
Slc2a3		Slc2a3_01, Slc2a3_02	-0.101845	0.121152
Fgf1		Fgf1_01, Fgf1_03	0.108355	0.121628
Ankrd52		Ankrd52_01, Ankrd52_03	0.117565	0.121931
Stip1		Stip1_02, Stip1_03	0.0729013	0.122449
Fam45a		Fam45a_01, Fam45a_05	-0.132399	0.122681
Zdhhc9		Zdhhc9_02, Zdhhc9_03	0.115518	0.122976
Slc6a6		Slc6a6_02, Slc6a6_03	-0.111444	0.122985
Scrt1		Scrt1_01, Scrt1_03	0.0880528	0.123197
Scrt1		Scrt1_02, Scrt1_03	0.0805688	0.123197
Gnal		Gnal_01, Gnal_06	0.160707	0.12324
Drg1		Drg1_01, Drg1_02	-0.096858	0.123244
Kcnc3		Kcnc3_01, Kcnc3_07	0.205607	0.123725
Kcnc3		Kcnc3_05, Kcnc3_07	0.248018	0.123725
Kcnc3		Kcnc3_06, Kcnc3_07	0.250476	0.123725
Calm1		Calm1_13, Calm1_14	0.266221	0.123931
R3hdm1		R3hdm1_02, R3hdm1_05	-0.176832	0.124036
Adam11		Adam11_01, Adam11_03	0.107813	0.124171
Dcaf8		Dcaf8_03, Dcaf8_06	-0.143898	0.12434
Gabbr2		Gabbr2_02, Gabbr2_03	0.0868539	0.124923
Kcnj10		Kcnj10_02, Kcnj10_06	0.129265	0.125357
Scd2		Scd2_08, Scd2_14	0.188764	0.125608
Comt		Comt_01, Comt_03	-0.102909	0.125616
Comt		Comt_02, Comt_03	-0.091743	0.125616
Khdrbs3		Khdrbs3_01, Khdrbs3_02	0.107996	0.12567
Sparc		Sparc_01, Sparc_08	0.128399	0.126725
Prkcz		Prkcz_01, Prkcz_02	0.119188	0.127345
Ppp2r2c		Ppp2r2c_04, Ppp2r2c_05	-0.133622	0.127632
Mapk8ip2		Mapk8ip2_03, Mapk8ip2_07	0.149511	0.127789
Rasl10b		Rasl10b_02, Rasl10b_05	0.0647024	0.127885
Scn2b		Scn2b_01, Scn2b_05	-0.0947751	0.128083
Aco2		Aco2_01, Aco2_02	-0.0655003	0.128384
Slc24a3		Slc24a3_01, Slc24a3_03	0.0913655	0.128387
Nptx1		Nptx1_03, Nptx1_06	-0.143785	0.128394
Cck		Cck_01, Cck_02	0.0617473	0.128404
Yipf3		Yipf3_01, Yipf3_02	-0.0850249	0.128503
Nmnat2		Nmnat2_01, Nmnat2_06	0.100191	0.128612
Nmnat2		Nmnat2_04, Nmnat2_06	0.137207	0.128612
Nmnat2		Nmnat2_06, Nmnat2_07	-0.103542	0.128612
Bzw1		Bzw1_01, Bzw1_13	-0.119124	0.129019
Nrxn1		Nrxn1_01, Nrxn1_02	0.127673	0.129379
Slc17a7		Slc17a7_03, Slc17a7_05	0.108463	0.129503
Cul3		Cul3_02, Cul3_06	0.0777789	0.129535
Cdip1		Cdip1_07, Cdip1_08	0.0931107	0.129635
Spcs3		Spcs3_05, Spcs3_10	0.137405	0.129949
Srxn1		Srxn1_08, Srxn1_13	-0.128852	0.131438
Nnat		Nnat_02, Nnat_03	0.105735	0.131817
Clu		Clu_01, Clu_02	0.0676545	0.132376
Dctn5		Dctn5_01, Dctn5_02	-0.105325	0.132538
Atp6v1g2		Atp6v1g2_03, Atp6v1g2_04	0.102229	0.133147
Strbp		Strbp_01, Strbp_13	0.0835131	0.133635
Cdkn2aipnl		Cdkn2aipnl_04, Cdkn2aipnl_08	0.0828767	0.133661
Elavl3		Elavl3_08, Elavl3_09	-0.115042	0.133968
Rab5b		Rab5b_01, Rab5b_02	0.0784607	0.134112
Parvb		Parvb_01, Parvb_05	0.109502	0.134715
Mt2		Mt2_01, Mt2_02	0.0480663	0.13487
Mbp		Mbp_06, Mbp_10	0.0849654	0.134927
Rtn3		Rtn3_07, Rtn3_08	0.155568	0.134941
Gpm6a		Gpm6a_02, Gpm6a_03	-0.0752913	0.136717
Cplx2		Cplx2_03, Cplx2_05	-0.0938571	0.13688
Mef2d		Mef2d_01, Mef2d_06	-0.162206	0.136894
Mef2d		Mef2d_03, Mef2d_06	-0.136958	0.136894
Mef2d		Mef2d_04, Mef2d_06	-0.118012	0.136894
Mef2d		Mef2d_06, Mef2d_07	0.123239	0.136894
Chd3		Chd3_01, Chd3_02	0.0572048	0.137152
D8Ertd738e		D8Ertd738e_01, D8Ertd738e_02	0.102698	0.137477
Gprasp1		Gprasp1_01, Gprasp1_02	0.0678601	0.13761
Gabra2		Gabra2_02, Gabra2_04	0.154616	0.138094
Slc8a2		Slc8a2_03, Slc8a2_04	0.0697914	0.138726
Eno2		Eno2_01, Eno2_04	0.0870177	0.138764
Rock2		Rock2_02, Rock2_20	0.140735	0.13879
Rock2		Rock2_13, Rock2_20	0.152782	0.13879
Prnp		Prnp_02, Prnp_03	-0.0452846	0.139005
Ano6		Ano6_01, Ano6_02	0.0802208	0.13924
Sel1l		Sel1l_01, Sel1l_08	0.105508	0.139306
Ctsb		Ctsb_02, Ctsb_07	0.0895268	0.139363
Abhd4		Abhd4_04, Abhd4_05	-0.169959	0.139838
Tmem151a		Tmem151a_01, Tmem151a_02	-0.0930719	0.139953
Tmem151a		Tmem151a_02, Tmem151a_04	0.226579	0.139953
Tmem151a		Tmem151a_03, Tmem151a_04	0.219309	0.139953
Slc7a5		Slc7a5_02, Slc7a5_03	0.095791	0.140181
Sort1		Sort1_02, Sort1_08	0.121231	0.140289
Strn		Strn_03, Strn_08	0.125197	0.140313
Elavl3		Elavl3_03, Elavl3_09	-0.175134	0.140611
Ahi1		Ahi1_01, Ahi1_04	0.142689	0.140903
Ahi1		Ahi1_02, Ahi1_04	0.126831	0.140903
Prkca		Prkca_03, Prkca_04	0.09562	0.140997
Vdac1		Vdac1_03, Vdac1_04	0.12162	0.14113
Phf24		Phf24_04, Phf24_14	-0.12324	0.141585
Dpp8		Dpp8_01, Dpp8_12	-0.162567	0.142113
Tanc2		Tanc2_06, Tanc2_08	-0.0879342	0.142395
Sqstm1		Sqstm1_01, Sqstm1_05	0.0888934	0.142481
Dnajb5		Dnajb5_04, Dnajb5_07	0.121917	0.142743
Celf2		Celf2_07, Celf2_10	-0.101014	0.143188
Ablim2		Ablim2_03, Ablim2_07	0.0787224	0.143222
Fto		Fto_03, Fto_04	-0.104463	0.14324
Cit		Cit_03, Cit_08	-0.147711	0.143356
Cit		Cit_04, Cit_08	-0.107278	0.143356
Calm3		Calm3_01, Calm3_05	-0.072394	0.14383
Calm3		Calm3_02, Calm3_03	0.0605597	0.14383
Calm3		Calm3_03, Calm3_05	-0.0695939	0.14383
Calm3		Calm3_04, Calm3_05	-0.0433959	0.14383
Mal		Mal_01, Mal_02	0.112284	0.143907
Mal		Mal_02, Mal_03	-0.111631	0.143907
Evi5l		Evi5l_02, Evi5l_03	0.0625745	0.143957
Cd2bp2		Cd2bp2_01, Cd2bp2_03	-0.111334	0.144029
Vdac1		Vdac1_01, Vdac1_04	0.080379	0.144967
Ndufa10		Ndufa10_01, Ndufa10_02	0.145065	0.145416
Ndufa10		Ndufa10_02, Ndufa10_04	-0.195004	0.145416
Ndufa10		Ndufa10_03, Ndufa10_04	-0.132265	0.145416
Calm1		Calm1_05, Calm1_14	0.199913	0.145954
Calm1		Calm1_07, Calm1_14	0.217533	0.145954
Nicn1		Nicn1_03, Nicn1_05	0.116085	0.146009
Rasgrp1		Rasgrp1_01, Rasgrp1_02	-0.0789944	0.146217
Rimbp2		Rimbp2_01, Rimbp2_02	-0.120481	0.146716
Tnik		Tnik_01, Tnik_12	0.125405	0.146859
Tnik		Tnik_10, Tnik_12	0.112616	0.146859
Minos1		Minos1_01, Minos1_02	0.0890527	0.147435
Lpgat1		Lpgat1_06, Lpgat1_12	-0.168323	0.147437
Lpgat1		Lpgat1_09, Lpgat1_12	-0.130631	0.147437
Lpgat1		Lpgat1_11, Lpgat1_12	-0.10362	0.147437
Rab6a		Rab6a_03, Rab6a_04	-0.149716	0.147683
Acox1		Acox1_01, Acox1_02	-0.0991387	0.147834
Osbpl9		Osbpl9_01, Osbpl9_02	0.108767	0.147908
Calm1		Calm1_17, Calm1_19	0.121658	0.148054
Cplx2		Cplx2_01, Cplx2_06	0.0706166	0.148191
Sema7a		Sema7a_02, Sema7a_04	0.0951204	0.149012
Cdip1		Cdip1_06, Cdip1_08	0.103912	0.14913
Xpr1		Xpr1_07, Xpr1_08	-0.0911649	0.149434
Ache		Ache_01, Ache_02	-0.112459	0.149455
Col4a2		Col4a2_01, Col4a2_02	0.114343	0.15
Serinc3		Serinc3_01, Serinc3_07	-0.145903	0.150286
Serinc3		Serinc3_06, Serinc3_07	-0.092845	0.150286
Slc25a51		Slc25a51_01, Slc25a51_08	0.118495	0.150296
Mast3		Mast3_01, Mast3_04	0.0966957	0.150379
Mast3		Mast3_03, Mast3_04	0.100458	0.150379
Snapin		Snapin_01, Snapin_05	-0.165114	0.150382
Srxn1		Srxn1_12, Srxn1_13	-0.102336	0.150529
Sv2a		Sv2a_03, Sv2a_06	-0.0803844	0.15063
Rnft2		Rnft2_01, Rnft2_03	-0.0947586	0.151144
Ppt1		Ppt1_01, Ppt1_02	-0.108851	0.151336
Larp1		Larp1_10, Larp1_11	0.155195	0.15182
Sorbs3		Sorbs3_01, Sorbs3_02	0.104826	0.152911
Scp2		Scp2_01, Scp2_02	0.0793346	0.152988
P4hb		P4hb_01, P4hb_06	0.112602	0.153072
Tsc22d1		Tsc22d1_03, Tsc22d1_12	0.108723	0.153237
Hapln4		Hapln4_02, Hapln4_03	-0.0795161	0.153409
Mfn2		Mfn2_01, Mfn2_05	0.0886633	0.153912
Pgrmc2		Pgrmc2_02, Pgrmc2_07	0.106477	0.153944
Dhdds		Dhdds_06, Dhdds_08	0.106957	0.15406
Evi5l		Evi5l_01, Evi5l_03	0.0950077	0.15464
Vdac1		Vdac1_05, Vdac1_10	0.0934114	0.154752
Dlg3		Dlg3_01, Dlg3_02	0.0987779	0.155909
Ncor1		Ncor1_03, Ncor1_04	0.0713803	0.156434
Narf		Narf_04, Narf_05	0.0926135	0.157015
Ptprn		Ptprn_01, Ptprn_02	0.120313	0.157218
Tbc1d30		Tbc1d30_01, Tbc1d30_02	-0.103483	0.15739
Pafah1b2		Pafah1b2_01, Pafah1b2_07	-0.191523	0.157452
Csdc2		Csdc2_01, Csdc2_03	0.0727673	0.15773
Csdc2		Csdc2_02, Csdc2_03	0.0760886	0.15773
Mocs2		Mocs2_01, Mocs2_02	0.114552	0.158202
Hepacam		Hepacam_03, Hepacam_06	0.112427	0.158305
Rgs7bp		Rgs7bp_01, Rgs7bp_03	0.0828239	0.15833
Sema7a		Sema7a_01, Sema7a_02	-0.0885179	0.158547
Pum2		Pum2_01, Pum2_12	-0.148732	0.158582
Eno2		Eno2_02, Eno2_04	0.0872193	0.159227
Clcn4		Clcn4_05, Clcn4_10	0.0954098	0.159665
Sirpa		Sirpa_01, Sirpa_02	0.0851756	0.159987
Agpat3		Agpat3_05, Agpat3_06	-0.0957457	0.160098
Cadm3		Cadm3_01, Cadm3_14	-0.164588	0.160412
Plbd2		Plbd2_03, Plbd2_04	0.116003	0.16106
Cyb5r3		Cyb5r3_01, Cyb5r3_05	-0.134391	0.161121
Cyb5r3		Cyb5r3_02, Cyb5r3_05	-0.130322	0.161121
Akap11		Akap11_01, Akap11_08	0.113627	0.161292
Akap11		Akap11_07, Akap11_10	-0.119765	0.161292
Mturn		Mturn_01, Mturn_10	-0.143853	0.162395
Pink1		Pink1_01, Pink1_04	-0.0821039	0.162856
Pink1		Pink1_02, Pink1_04	-0.131951	0.162856
Pum1		Pum1_01, Pum1_05	0.12089	0.163502
Ppp3r1		Ppp3r1_03, Ppp3r1_04	0.0686476	0.163762
Huwe1		Huwe1_01, Huwe1_03	-0.0588876	0.163816
Prnp		Prnp_01, Prnp_02	0.0399356	0.163876
Rab11a		Rab11a_04, Rab11a_05	0.11796	0.163947
Copa		Copa_03, Copa_04	-0.0674451	0.164105
Eif4b		Eif4b_08, Eif4b_12	-0.141271	0.164319
Sv2b		Sv2b_05, Sv2b_06	-0.121708	0.164389
Rbmx		Rbmx_01, Rbmx_02	-0.117872	0.164622
Dcaf8		Dcaf8_02, Dcaf8_03	0.147971	0.164669
Aes		Aes_04, Aes_05	-0.0558341	0.16472
Scamp4		Scamp4_01, Scamp4_03	-0.0917011	0.164805
Gas7		Gas7_01, Gas7_05	0.0940532	0.165448
Gas7		Gas7_03, Gas7_09	-0.0998076	0.165448
Gas7		Gas7_05, Gas7_09	-0.115911	0.165448
Spag9		Spag9_02, Spag9_05	-0.1062	0.165485
Spag9		Spag9_03, Spag9_05	-0.15887	0.165485
Ubxn2a		Ubxn2a_01, Ubxn2a_05	-0.0864421	0.165518
Tpi1		Tpi1_01, Tpi1_03	0.0748795	0.16552
Slc24a3		Slc24a3_02, Slc24a3_03	0.0683119	0.165573
St8sia3		St8sia3_01, St8sia3_04	0.169522	0.165628
Gnl1		Gnl1_01, Gnl1_02	-0.0843454	0.166069
Ulk2		Ulk2_07, Ulk2_11	-0.0973491	0.166083
Gpm6a		Gpm6a_01, Gpm6a_08	0.0876349	0.166581
Gpm6a		Gpm6a_06, Gpm6a_08	0.0669106	0.166581
Gpm6a		Gpm6a_07, Gpm6a_08	0.0834064	0.166581
Cpped1		Cpped1_02, Cpped1_03	0.0961196	0.166693
Sel1l		Sel1l_02, Sel1l_08	0.11484	0.16712
Sel1l		Sel1l_03, Sel1l_08	0.128276	0.16712
Hsd17b12		Hsd17b12_01, Hsd17b12_02	-0.0914226	0.16712
Rnf126		Rnf126_02, Rnf126_03	-0.0985964	0.167544
Ppp2r2c		Ppp2r2c_02, Ppp2r2c_04	0.0845241	0.167834
Ppp2r2c		Ppp2r2c_03, Ppp2r2c_04	0.0819794	0.167834
Gatc		Gatc_04, Gatc_05	0.131306	0.168437
Ncald		Ncald_01, Ncald_06	-0.165552	0.168639
Ncald		Ncald_02, Ncald_06	-0.11396	0.168639
Ncald		Ncald_05, Ncald_06	-0.135484	0.168639
Mat2a		Mat2a_01, Mat2a_04	-0.0859076	0.168887
Mat2a		Mat2a_03, Mat2a_04	-0.0667773	0.168887
Ppp1r11		Ppp1r11_01, Ppp1r11_07	0.100799	0.168969
Ppp3r1		Ppp3r1_01, Ppp3r1_02	-0.0650553	0.169253
Ppp3r1		Ppp3r1_02, Ppp3r1_04	0.0738983	0.169253
Ppp3r1		Ppp3r1_04, Ppp3r1_05	-0.0493074	0.169253
Oasl2		Oasl2_01, Oasl2_02	0.11607	0.169254
Gga1		Gga1_01, Gga1_02	-0.0695301	0.169465
Sptan1		Sptan1_01, Sptan1_02	-0.0420218	0.169542
Klhdc10		Klhdc10_02, Klhdc10_08	0.108319	0.169815
Klhdc10		Klhdc10_07, Klhdc10_08	0.106207	0.169815
2900011O08Rik		2900011O08Rik_01, 2900011O08Rik_02	-0.0484336	0.170103
Unc80		Unc80_06, Unc80_07	0.0951907	0.170142
Eif4g2		Eif4g2_14, Eif4g2_16	0.0972859	0.170394
Eif4g2		Eif4g2_16, Eif4g2_17	-0.144599	0.170394
Srcin1		Srcin1_01, Srcin1_02	0.10735	0.170501
Srcin1		Srcin1_02, Srcin1_03	-0.130704	0.170501
Adcy1		Adcy1_06, Adcy1_11	-0.150072	0.170755
Lsamp		Lsamp_09, Lsamp_11	-0.111006	0.171297
Lsamp		Lsamp_11, Lsamp_12	0.0890264	0.171297
Mapk9		Mapk9_01, Mapk9_03	-0.0928586	0.171905
Cbx5		Cbx5_28, Cbx5_29	-0.0794761	0.172792
Cbx5		Cbx5_29, Cbx5_30	0.0814749	0.172792
Nisch		Nisch_01, Nisch_03	0.0904773	0.174601
Syt1		Syt1_03, Syt1_04	-0.0675083	0.175098
Copb2		Copb2_01, Copb2_03	0.149544	0.175617
Car2		Car2_01, Car2_03	-0.0822067	0.17582
Cadm3		Cadm3_02, Cadm3_14	-0.133012	0.175893
Cadm3		Cadm3_07, Cadm3_14	-0.111702	0.175893
Gad2		Gad2_01, Gad2_02	0.0886532	0.176805
Elavl3		Elavl3_01, Elavl3_03	0.151803	0.176824
Elavl3		Elavl3_02, Elavl3_08	0.0934935	0.176824
Elavl3		Elavl3_05, Elavl3_08	0.0967678	0.176824
Elavl3		Elavl3_07, Elavl3_08	0.123694	0.176824
Pcp4l1		Pcp4l1_01, Pcp4l1_02	0.0515006	0.177144
Gnai1		Gnai1_01, Gnai1_02	-0.130394	0.177189
Gpc1		Gpc1_01, Gpc1_05	-0.0723533	0.177609
Gpc1		Gpc1_04, Gpc1_05	-0.0964192	0.177609
Acap3		Acap3_01, Acap3_04	-0.127524	0.17762
Acap3		Acap3_02, Acap3_04	-0.121595	0.17762
Cadm2		Cadm2_06, Cadm2_15	0.274192	0.177747
Serpine2		Serpine2_01, Serpine2_03	-0.137839	0.178618
Scd2		Scd2_05, Scd2_14	0.215202	0.17873
Scd2		Scd2_06, Scd2_14	0.185816	0.17873
Scd2		Scd2_14, Scd2_18	-0.217294	0.17873
Ttyh1		Ttyh1_02, Ttyh1_07	0.155667	0.17924
Ttyh1		Ttyh1_03, Ttyh1_08	-0.0710662	0.17924
Ttyh1		Ttyh1_04, Ttyh1_07	0.112957	0.17924
Ttyh1		Ttyh1_06, Ttyh1_07	0.116023	0.17924
Cdc42bpa		Cdc42bpa_03, Cdc42bpa_04	0.0980075	0.179968
Phactr1		Phactr1_01, Phactr1_02	0.0842479	0.180467
St3gal2		St3gal2_04, St3gal2_06	0.128546	0.180493
Stip1		Stip1_01, Stip1_02	-0.0493631	0.18069
Zfp362		Zfp362_01, Zfp362_05	-0.0899534	0.180982
Kcnip2		Kcnip2_01, Kcnip2_02	0.0892682	0.181526
Napb		Napb_02, Napb_03	-0.0566841	0.18167
Nars		Nars_02, Nars_03	0.068386	0.182133
Rabl6		Rabl6_01, Rabl6_02	0.0897875	0.182138
Dcaf8		Dcaf8_01, Dcaf8_03	0.0906002	0.182408
Scd2		Scd2_09, Scd2_14	0.194579	0.182612
Scd2		Scd2_13, Scd2_14	0.194143	0.182612
Map1a		Map1a_09, Map1a_14	0.129792	0.182966
Sez6l2		Sez6l2_02, Sez6l2_03	-0.110867	0.183156
Fyttd1		Fyttd1_15, Fyttd1_18	-0.0792631	0.184313
Kcnb1		Kcnb1_02, Kcnb1_06	-0.0446706	0.184323
Stmn3		Stmn3_01, Stmn3_02	0.0524398	0.184644
Stx1a		Stx1a_01, Stx1a_02	-0.0406093	0.185038
Spire1		Spire1_01, Spire1_04	0.0826579	0.186414
Spire1		Spire1_05, Spire1_06	-0.085605	0.186414
Ncam1		Ncam1_04, Ncam1_09	-0.0690513	0.1873
Ncam1		Ncam1_08, Ncam1_09	-0.138704	0.1873
Spock1		Spock1_03, Spock1_04	0.0989297	0.187346
Fam107a		Fam107a_02, Fam107a_07	0.0949994	0.187774
Slc6a17		Slc6a17_01, Slc6a17_02	0.102164	0.188875
Clptm1l		Clptm1l_01, Clptm1l_02	0.0860206	0.188982
Snn		Snn_01, Snn_05	0.129228	0.189394
Cux1		Cux1_01, Cux1_02	0.0734201	0.189477
Fis1		Fis1_01, Fis1_02	-0.0660595	0.189597
Ndrg1		Ndrg1_01, Ndrg1_02	0.0752318	0.18978
Rtn3		Rtn3_01, Rtn3_08	0.0874148	0.189953
Baz1b		Baz1b_01, Baz1b_03	0.092523	0.190143
Gas7		Gas7_04, Gas7_05	0.0820337	0.190381
Pgrmc1		Pgrmc1_07, Pgrmc1_08	-0.0764961	0.190584
Tardbp		Tardbp_01, Tardbp_07	0.112085	0.191566
Coa3		Coa3_01, Coa3_02	-0.0731135	0.191628
Atp6v0e2		Atp6v0e2_01, Atp6v0e2_04	0.0701685	0.19167
Atp6v0e2		Atp6v0e2_02, Atp6v0e2_04	0.0999292	0.19167
Atp6v0e2		Atp6v0e2_04, Atp6v0e2_05	-0.0832749	0.19167
Kifc2		Kifc2_01, Kifc2_03	0.0728225	0.191807
Kifc2		Kifc2_02, Kifc2_03	0.10308	0.191807
Ubr5		Ubr5_01, Ubr5_02	-0.100753	0.191908
Ttyh1		Ttyh1_01, Ttyh1_07	0.0879186	0.191999
Saraf		Saraf_01, Saraf_04	-0.10993	0.192565
Ptgfrn		Ptgfrn_05, Ptgfrn_06	-0.0815295	0.192838
Cops8		Cops8_01, Cops8_03	-0.104285	0.192933
Cops8		Cops8_02, Cops8_07	0.13056	0.192933
Cops8		Cops8_03, Cops8_07	0.164035	0.192933
Ankrd40		Ankrd40_03, Ankrd40_07	0.109871	0.192997
Tprkb		Tprkb_04, Tprkb_05	0.109235	0.193281
Kcnj3		Kcnj3_03, Kcnj3_04	0.201383	0.193327
Tef		Tef_01, Tef_04	-0.0804498	0.193734
Ube2d3		Ube2d3_02, Ube2d3_11	0.108077	0.193747
Tmem50a		Tmem50a_01, Tmem50a_03	0.0802909	0.193755
Camk2a		Camk2a_01, Camk2a_09	0.187864	0.193824
Camk2a		Camk2a_02, Camk2a_09	0.16983	0.193824
Camk2a		Camk2a_06, Camk2a_07	-0.0701458	0.193824
Camk2a		Camk2a_07, Camk2a_09	0.197347	0.193824
Camk2a		Camk2a_08, Camk2a_09	0.207909	0.193824
App		App_03, App_05	0.0907373	0.194776
App		App_04, App_05	0.085902	0.194776
Pcdh17		Pcdh17_03, Pcdh17_10	0.115677	0.195163
Laptm4b		Laptm4b_01, Laptm4b_05	-0.0758483	0.195181
Prr12		Prr12_01, Prr12_02	-0.0838075	0.195658
Dnlz		Dnlz_04, Dnlz_05	-0.085692	0.195905
Gpm6b		Gpm6b_01, Gpm6b_02	-0.0767819	0.196394
Prrc2b		Prrc2b_01, Prrc2b_04	-0.189241	0.196523
St3gal2		St3gal2_02, St3gal2_06	0.0891787	0.196782
Agpat3		Agpat3_06, Agpat3_09	0.158098	0.196841
Anp32e		Anp32e_06, Anp32e_08	0.132694	0.196889
1700037H04Rik		1700037H04Rik_01, 1700037H04Rik_02	0.0868918	0.198402
Ids		Ids_06, Ids_07	-0.169045	0.198655
Ids		Ids_07, Ids_08	0.139659	0.198655
Sqstm1		Sqstm1_04, Sqstm1_05	0.0966145	0.199439
Map1a		Map1a_02, Map1a_14	0.138499	0.199967
Larp1		Larp1_09, Larp1_11	0.153894	0.200314
Eno2		Eno2_03, Eno2_05	-0.0847667	0.200385
Yaf2		Yaf2_01, Yaf2_07	0.0841949	0.200634
Cacng7		Cacng7_03, Cacng7_04	0.0900053	0.200774
Ahcyl1		Ahcyl1_01, Ahcyl1_02	0.0625804	0.201395
Dlst		Dlst_01, Dlst_03	0.106636	0.201671
Dlst		Dlst_02, Dlst_03	0.110223	0.201671
Slc24a2		Slc24a2_03, Slc24a2_04	0.110169	0.201701
Adgrl2		Adgrl2_01, Adgrl2_02	0.0882199	0.201972
Kpna1		Kpna1_05, Kpna1_06	-0.136327	0.202097
Mafg		Mafg_01, Mafg_10	-0.100542	0.202219
Mafg		Mafg_07, Mafg_10	-0.107953	0.202219
Ctsb		Ctsb_05, Ctsb_07	0.0772919	0.203416
Atp6ap2		Atp6ap2_01, Atp6ap2_02	0.135966	0.204461
Mapk8ip2		Mapk8ip2_01, Mapk8ip2_02	-0.0698588	0.204485
Mapk8ip2		Mapk8ip2_06, Mapk8ip2_07	0.119657	0.204485
Gsk3b		Gsk3b_01, Gsk3b_12	0.148111	0.206173
Gsk3b		Gsk3b_10, Gsk3b_12	0.223211	0.206173
Ppp3cb		Ppp3cb_01, Ppp3cb_02	-0.0657874	0.206174
Fhl1		Fhl1_01, Fhl1_05	-0.123095	0.206415
Fhl1		Fhl1_02, Fhl1_05	-0.108087	0.206415
1110004F10Rik		1110004F10Rik_03, 1110004F10Rik_04	0.0859298	0.20655
Tmod2		Tmod2_15, Tmod2_16	-0.117522	0.207126
Atp2b2		Atp2b2_05, Atp2b2_09	-0.211711	0.207209
Atp6v1g2		Atp6v1g2_01, Atp6v1g2_03	-0.0569424	0.207619
Atp6v1g2		Atp6v1g2_02, Atp6v1g2_03	-0.0614135	0.207619
Map6d1		Map6d1_01, Map6d1_02	0.0830762	0.207808
Syt13		Syt13_05, Syt13_07	0.11799	0.20789
Jund		Jund_01, Jund_03	0.104381	0.208219
Cat		Cat_01, Cat_03	-0.0983077	0.208858
Rab6a		Rab6a_06, Rab6a_10	-0.102673	0.209213
Micu1		Micu1_01, Micu1_02	-0.0960245	0.209732
Ak3		Ak3_04, Ak3_07	-0.083225	0.210104
Bri3bp		Bri3bp_01, Bri3bp_09	0.118742	0.210242
Slc6a6		Slc6a6_04, Slc6a6_05	0.0587972	0.210828
Micu1		Micu1_02, Micu1_03	0.090493	0.210982
Epm2aip1		Epm2aip1_03, Epm2aip1_04	0.0786917	0.211145
R3hdm1		R3hdm1_03, R3hdm1_05	-0.114733	0.211877
Khdrbs1		Khdrbs1_01, Khdrbs1_04	0.148199	0.212487
D5Ertd579e		D5Ertd579e_01, D5Ertd579e_03	-0.0701433	0.213237
Cript		Cript_06, Cript_07	-0.0812364	0.213476
Gorasp2		Gorasp2_04, Gorasp2_05	0.0627631	0.215667
Bzw1		Bzw1_13, Bzw1_16	0.112486	0.21573
Nat8l		Nat8l_02, Nat8l_05	-0.139225	0.217371
Srpk2		Srpk2_03, Srpk2_04	0.0865693	0.217432
Kidins220		Kidins220_02, Kidins220_03	0.11961	0.217767
Zeb1		Zeb1_03, Zeb1_05	-0.104845	0.217807
Fto		Fto_02, Fto_04	-0.144279	0.218103
Rab14		Rab14_02, Rab14_03	-0.114744	0.218423
Rab14		Rab14_03, Rab14_05	0.118102	0.218423
Rab14		Rab14_05, Rab14_06	-0.112466	0.218423
Ndel1		Ndel1_01, Ndel1_02	-0.0897738	0.218456
Rasa3		Rasa3_02, Rasa3_03	0.0824827	0.218521
Dynll2		Dynll2_05, Dynll2_09	0.126092	0.218929
Dpp6		Dpp6_01, Dpp6_02	-0.0556438	0.219006
Mgll		Mgll_03, Mgll_04	-0.0998393	0.220706
Cltc		Cltc_01, Cltc_06	0.30335	0.220881
Glul		Glul_02, Glul_04	0.120653	0.221545
Ube2b		Ube2b_01, Ube2b_10	-0.110445	0.223194
Ube2b		Ube2b_09, Ube2b_10	-0.143532	0.223194
Stx1b		Stx1b_03, Stx1b_06	-0.0553289	0.223345
Stx1b		Stx1b_04, Stx1b_05	-0.0849438	0.223345
Ubqln1		Ubqln1_03, Ubqln1_05	0.157508	0.22365
Casp9		Casp9_01, Casp9_03	-0.0942376	0.223747
Cacng7		Cacng7_01, Cacng7_03	-0.0804707	0.223766
Mesdc2		Mesdc2_01, Mesdc2_02	0.0855494	0.223794
Mllt11		Mllt11_01, Mllt11_02	0.0567068	0.224601
Prrc2b		Prrc2b_02, Prrc2b_04	-0.129357	0.224807
Ier5		Ier5_01, Ier5_02	-0.0728421	0.224857
Ncdn		Ncdn_01, Ncdn_02	-0.103122	0.224882
Shisa5		Shisa5_01, Shisa5_02	0.0863848	0.224889
Cs		Cs_04, Cs_10	-0.0835563	0.225091
Cs		Cs_09, Cs_10	-0.053876	0.225091
Arl6ip5		Arl6ip5_01, Arl6ip5_02	-0.0502387	0.22513
Rock2		Rock2_01, Rock2_06	-0.0963865	0.225262
Rock2		Rock2_12, Rock2_20	0.114562	0.225262
Gsk3b		Gsk3b_08, Gsk3b_12	0.159419	0.225375
Prune2		Prune2_03, Prune2_04	0.0998081	0.225574
Glul		Glul_05, Glul_06	-0.104764	0.225819
P4hb		P4hb_02, P4hb_06	0.0691044	0.226707
P4hb		P4hb_05, P4hb_06	0.125748	0.226707
Arpc4		Arpc4_02, Arpc4_05	0.0908067	0.227108
Nrep		Nrep_06, Nrep_07	-0.0990476	0.227197
Slu7		Slu7_01, Slu7_03	0.0792869	0.227342
Il6st		Il6st_01, Il6st_02	-0.0843682	0.227621
Cadm1		Cadm1_06, Cadm1_07	0.0952264	0.227921
Fam171a1		Fam171a1_03, Fam171a1_04	-0.0812312	0.228677
Nrsn2		Nrsn2_01, Nrsn2_03	0.0700485	0.22881
Nrsn2		Nrsn2_02, Nrsn2_03	0.0843978	0.22881
Adam11		Adam11_02, Adam11_03	0.0723839	0.229119
2210016L21Rik		2210016L21Rik_01, 2210016L21Rik_04	-0.0797032	0.229294
Inpp5f		Inpp5f_02, Inpp5f_03	0.0680868	0.22947
Lrp1		Lrp1_01, Lrp1_03	0.0406663	0.230029
Lrp1		Lrp1_02, Lrp1_03	0.0417718	0.230029
Cnih1		Cnih1_02, Cnih1_03	0.103472	0.230047
Fgf1		Fgf1_02, Fgf1_03	0.0809863	0.230123
Cipc		Cipc_01, Cipc_02	0.0770067	0.230643
Cxcl14		Cxcl14_01, Cxcl14_02	-0.0847437	0.230645
Aagab		Aagab_04, Aagab_05	-0.0880352	0.23113
Mpi		Mpi_01, Mpi_02	-0.0776846	0.231431
Ppp2r1a		Ppp2r1a_01, Ppp2r1a_03	0.0366262	0.232692
Gramd1b		Gramd1b_01, Gramd1b_02	0.0569116	0.233065
Rab11a		Rab11a_01, Rab11a_05	0.0845982	0.233329
Hapln4		Hapln4_03, Hapln4_04	0.0842697	0.233523
Arel1		Arel1_01, Arel1_02	-0.0718739	0.233755
Sulf2		Sulf2_01, Sulf2_03	-0.108138	0.234155
Nptx1		Nptx1_04, Nptx1_06	-0.1265	0.23417
Lmbrd1		Lmbrd1_09, Lmbrd1_10	-0.0675632	0.234174
Add2		Add2_03, Add2_05	-0.0752764	0.234219
Prnp		Prnp_03, Prnp_04	0.0484437	0.234525
Prnp		Prnp_04, Prnp_05	-0.0739909	0.234525
Rhog		Rhog_01, Rhog_02	-0.0739551	0.235761
Kcnd2		Kcnd2_01, Kcnd2_05	-0.0671045	0.235938
Ogfod1		Ogfod1_01, Ogfod1_03	0.100016	0.236027
Tmem9		Tmem9_01, Tmem9_02	0.0751735	0.236145
Lancl2		Lancl2_01, Lancl2_02	-0.0599166	0.236385
Tspan14		Tspan14_01, Tspan14_03	-0.107087	0.236878
Celf2		Celf2_01, Celf2_06	0.0717758	0.237102
Atp2b2		Atp2b2_06, Atp2b2_09	-0.183706	0.237576
Scd2		Scd2_12, Scd2_14	0.152171	0.238463
S100a16		S100a16_01, S100a16_02	0.0545668	0.239317
Gclc		Gclc_02, Gclc_03	0.0828424	0.239902
2024-09-15		Sep15_03, Sep15_06	-0.0668368	0.239949
Pink1		Pink1_04, Pink1_05	0.0769199	0.240319
Baz2a		Baz2a_02, Baz2a_03	0.142755	0.240371
Baz2a		Baz2a_03, Baz2a_08	-0.133728	0.240371
Atxn7l3b		Atxn7l3b_01, Atxn7l3b_05	-0.121121	0.240941
Apba1		Apba1_01, Apba1_04	-0.149759	0.241102
Trim44		Trim44_06, Trim44_08	-0.176816	0.24116
Atp2b2		Atp2b2_02, Atp2b2_09	-0.214943	0.241477
Ctsa		Ctsa_01, Ctsa_02	0.038383	0.241514
Snapin		Snapin_05, Snapin_07	0.0668485	0.241533
Slc39a9		Slc39a9_01, Slc39a9_08	-0.100707	0.241587
Tspan13		Tspan13_01, Tspan13_03	-0.101498	0.241617
Srsf6		Srsf6_01, Srsf6_12	0.0585549	0.242015
Scn3b		Scn3b_05, Scn3b_06	-0.0994009	0.242205
Bri3bp		Bri3bp_09, Bri3bp_11	-0.127584	0.242414
Bri3bp		Bri3bp_10, Bri3bp_11	-0.0901018	0.242414
Flot2		Flot2_04, Flot2_05	0.085247	0.242505
Mef2d		Mef2d_02, Mef2d_06	-0.0744611	0.242944
Gja1		Gja1_01, Gja1_05	-0.128238	0.243402
Gja1		Gja1_02, Gja1_05	-0.159302	0.243402
Gja1		Gja1_05, Gja1_07	0.153093	0.243402
Rcan2		Rcan2_10, Rcan2_11	0.129606	0.243526
Pgm2l1		Pgm2l1_06, Pgm2l1_07	0.157821	0.243603
Fam32a		Fam32a_01, Fam32a_03	0.102746	0.243845
Sumo1		Sumo1_01, Sumo1_02	0.0801172	0.24472
Midn		Midn_03, Midn_08	0.07418	0.244932
Nptx1		Nptx1_02, Nptx1_06	-0.100449	0.244938
Nptx1		Nptx1_05, Nptx1_06	-0.0861131	0.244938
Ap1ar		Ap1ar_01, Ap1ar_02	0.0829641	0.245207
Thy1		Thy1_05, Thy1_06	-0.0691445	0.245282
Ppp2r1a		Ppp2r1a_02, Ppp2r1a_04	-0.0727268	0.245416
Ppp2r1a		Ppp2r1a_03, Ppp2r1a_04	-0.0921907	0.245416
Snn		Snn_04, Snn_05	0.110212	0.246741
Casp9		Casp9_03, Casp9_05	0.102875	0.247446
Ppp1r2		Ppp1r2_02, Ppp1r2_05	0.0833282	0.247511
Nptn		Nptn_01, Nptn_06	-0.0939488	0.247843
Rab1a		Rab1a_01, Rab1a_11	-0.0553014	0.248012
Gria1		Gria1_05, Gria1_06	-0.144788	0.248672
Kpna1		Kpna1_01, Kpna1_11	0.14193	0.248905
Kpna1		Kpna1_07, Kpna1_11	0.0780863	0.248905
Kpna1		Kpna1_08, Kpna1_11	0.139751	0.248905
Trim2		Trim2_02, Trim2_06	-0.116828	0.249049
Cluh		Cluh_01, Cluh_04	0.070712	0.249114
Prrc2c		Prrc2c_01, Prrc2c_02	-0.0566063	0.249472
Ankrd33b		Ankrd33b_01, Ankrd33b_05	-0.113643	0.249963
Spag9		Spag9_08, Spag9_09	-0.107572	0.250096
Myh10		Myh10_01, Myh10_02	0.0719464	0.250111
Sh3kbp1		Sh3kbp1_03, Sh3kbp1_06	0.081574	0.250428
Rnf4		Rnf4_03, Rnf4_04	0.0639426	0.25053
Msl2		Msl2_01, Msl2_03	0.0659448	0.250555
Myadm		Myadm_02, Myadm_03	0.100161	0.251099
Elp3		Elp3_01, Elp3_02	-0.103581	0.251268
Gnas		Gnas_02, Gnas_04	0.125422	0.252387
Arhgef10		Arhgef10_01, Arhgef10_02	-0.0897036	0.253081
Stx12		Stx12_01, Stx12_05	-0.118514	0.253381
Stx12		Stx12_05, Stx12_06	0.11467	0.253381
Stx16		Stx16_09, Stx16_10	0.107822	0.253446
Pofut2		Pofut2_01, Pofut2_02	-0.0682532	0.254241
Slc4a8		Slc4a8_07, Slc4a8_10	0.0706916	0.254352
Chrm1		Chrm1_02, Chrm1_04	0.0940999	0.254449
Dbndd2		Dbndd2_01, Dbndd2_02	0.0885697	0.254512
Gpr153		Gpr153_02, Gpr153_03	-0.0780486	0.254711
Fscn1		Fscn1_01, Fscn1_03	-0.0972144	0.255995
Fscn1		Fscn1_02, Fscn1_03	-0.0816679	0.255995
Ctsb		Ctsb_04, Ctsb_07	0.0870844	0.256139
Spred1		Spred1_02, Spred1_19	-0.180303	0.256655
Spred1		Spred1_04, Spred1_19	-0.085845	0.256655
Spred1		Spred1_25, Spred1_26	0.103558	0.256655
Psat1		Psat1_02, Psat1_04	0.0829783	0.256828
Isca1		Isca1_01, Isca1_02	0.0989982	0.256848
Isca1		Isca1_02, Isca1_03	-0.0883247	0.256848
Prkar2a		Prkar2a_06, Prkar2a_08	0.087831	0.256951
Prkar2a		Prkar2a_07, Prkar2a_10	-0.14919	0.256951
Rhob		Rhob_02, Rhob_03	-0.124329	0.256986
Rhob		Rhob_03, Rhob_05	0.11477	0.256986
Ubqln1		Ubqln1_01, Ubqln1_06	-0.130318	0.257148
Ubqln1		Ubqln1_04, Ubqln1_06	-0.104716	0.257148
Ubqln1		Ubqln1_05, Ubqln1_06	-0.157888	0.257148
Ubqln1		Ubqln1_06, Ubqln1_08	0.121972	0.257148
Apc2		Apc2_01, Apc2_02	-0.0584475	0.25723
Tsc22d1		Tsc22d1_01, Tsc22d1_11	-0.0691253	0.257795
Arhgef17		Arhgef17_01, Arhgef17_02	0.0599295	0.257844
Arhgef17		Arhgef17_02, Arhgef17_03	-0.0988827	0.257844
Lzts3		Lzts3_01, Lzts3_02	0.066812	0.258362
Txndc9		Txndc9_01, Txndc9_02	-0.0744277	0.258377
Atxn7l3b		Atxn7l3b_04, Atxn7l3b_05	-0.163878	0.258379
Tmx4		Tmx4_04, Tmx4_06	-0.183063	0.258624
Slmap		Slmap_02, Slmap_04	0.0532156	0.258649
Paqr8		Paqr8_06, Paqr8_11	0.0870043	0.258822
Taok3		Taok3_01, Taok3_02	-0.10246	0.258832
Cend1		Cend1_01, Cend1_05	0.0445788	0.259016
Gnaq		Gnaq_06, Gnaq_17	-0.107071	0.259045
2024-03-06		March6_10, March6_11	0.0846181	0.259068
Fmnl1		Fmnl1_01, Fmnl1_02	-0.0572386	0.260166
Klhl7		Klhl7_01, Klhl7_03	-0.0554593	0.26025
Fez1		Fez1_01, Fez1_03	-0.0793435	0.260691
Cct8		Cct8_01, Cct8_04	0.115348	0.260729
Dnaja2		Dnaja2_01, Dnaja2_04	-0.0922628	0.262341
Rgs5		Rgs5_05, Rgs5_07	-0.0685446	0.262374
Zfp362		Zfp362_05, Zfp362_06	0.0974858	0.263123
Slc24a2		Slc24a2_02, Slc24a2_04	0.0989488	0.263669
Fam49a		Fam49a_05, Fam49a_07	-0.0749058	0.263885
Rubcn		Rubcn_02, Rubcn_03	0.0893669	0.263924
Gfod1		Gfod1_02, Gfod1_03	0.0768497	0.264414
Faim2		Faim2_02, Faim2_04	-0.071409	0.264864
5031439G07Rik		5031439G07Rik_03, 5031439G07Rik_04	0.0612955	0.265223
Scd2		Scd2_02, Scd2_14	0.191568	0.266078
Scd2		Scd2_04, Scd2_14	0.168913	0.266078
Scd2		Scd2_11, Scd2_14	0.157077	0.266078
Cltc		Cltc_05, Cltc_06	0.270065	0.266225
Cltc		Cltc_06, Cltc_09	-0.268431	0.266225
Tsc22d1		Tsc22d1_08, Tsc22d1_11	-0.0541815	0.266297
Rnf126		Rnf126_01, Rnf126_03	-0.0773789	0.266587
Carm1		Carm1_01, Carm1_02	0.0439829	0.266792
Trim2		Trim2_05, Trim2_06	-0.0952719	0.267247
Pfkl		Pfkl_01, Pfkl_02	0.064582	0.26775
Dtx3		Dtx3_03, Dtx3_04	-0.0434249	0.267773
Ank2		Ank2_01, Ank2_02	-0.0631698	0.268016
Pex19		Pex19_02, Pex19_11	0.0991335	0.268376
Gnas		Gnas_01, Gnas_04	0.102861	0.268719
Gnas		Gnas_03, Gnas_04	0.0609465	0.268719
Ralgapb		Ralgapb_06, Ralgapb_08	0.151562	0.268951
Ralgapb		Ralgapb_08, Ralgapb_12	-0.102422	0.268951
Dynll2		Dynll2_01, Dynll2_09	0.119748	0.26922
Dynll2		Dynll2_09, Dynll2_11	-0.124932	0.26922
Plp1		Plp1_02, Plp1_14	0.182697	0.269279
Ywhab		Ywhab_09, Ywhab_11	-0.148331	0.269369
Ndrg2		Ndrg2_01, Ndrg2_03	0.0975878	0.269756
Ndrg2		Ndrg2_02, Ndrg2_03	0.118042	0.269756
Trak1		Trak1_04, Trak1_05	-0.0663258	0.269858
Arl6ip1		Arl6ip1_04, Arl6ip1_09	-0.0746145	0.269986
2024-09-09		Sept9_05, Sept9_06	-0.0767217	0.270274
Mbnl2		Mbnl2_03, Mbnl2_04	-0.0922778	0.270795
Mbnl2		Mbnl2_06, Mbnl2_12	0.130045	0.270795
Pigq		Pigq_01, Pigq_02	0.0550414	0.270991
Syt11		Syt11_08, Syt11_11	0.121953	0.271172
Adcy1		Adcy1_05, Adcy1_11	-0.126862	0.271405
Lancl1		Lancl1_01, Lancl1_04	-0.0854191	0.271739
Fam32a		Fam32a_02, Fam32a_03	0.0587142	0.273262
Cacna1e		Cacna1e_02, Cacna1e_04	0.103731	0.273886
Prkag2		Prkag2_01, Prkag2_02	0.0684083	0.275293
Gabarapl1		Gabarapl1_10, Gabarapl1_11	-0.0554944	0.275334
G6pdx		G6pdx_01, G6pdx_05	0.0769052	0.275507
Src		Src_02, Src_03	-0.0522085	0.275767
Farp1		Farp1_01, Farp1_06	0.0591303	0.27659
Slitrk1		Slitrk1_01, Slitrk1_02	0.0601119	0.276897
Mapt		Mapt_06, Mapt_07	0.0416952	0.277373
Rab5c		Rab5c_01, Rab5c_05	0.0509978	0.277584
Bhlhe41		Bhlhe41_01, Bhlhe41_05	0.0804067	0.278013
Bhlhe41		Bhlhe41_02, Bhlhe41_05	0.144797	0.278013
Pafah1b1		Pafah1b1_07, Pafah1b1_09	0.0742555	0.278061
Tspyl1		Tspyl1_01, Tspyl1_04	0.0834274	0.278595
Larp1		Larp1_02, Larp1_10	-0.0902801	0.279116
Larp1		Larp1_03, Larp1_11	0.117876	0.279116
Larp1		Larp1_06, Larp1_11	0.120702	0.279116
Larp1		Larp1_08, Larp1_11	0.125621	0.279116
Cltb		Cltb_01, Cltb_02	0.0648689	0.279304
Nat8l		Nat8l_01, Nat8l_05	-0.0859102	0.279426
Ppp1r11		Ppp1r11_02, Ppp1r11_07	0.0785294	0.279503
Cdk17		Cdk17_06, Cdk17_07	0.115136	0.279814
Mtcl1		Mtcl1_01, Mtcl1_02	-0.0645272	0.281516
Adgrl1		Adgrl1_01, Adgrl1_04	-0.107601	0.28201
Lynx1		Lynx1_07, Lynx1_13	0.0953972	0.282193
Clasp2		Clasp2_04, Clasp2_06	0.127951	0.28244
Ube2d2a		Ube2d2a_02, Ube2d2a_07	0.0741838	0.282696
Mtmr3		Mtmr3_01, Mtmr3_02	0.0794167	0.28425
Rfx1		Rfx1_02, Rfx1_04	-0.0767697	0.28491
Atp1b1		Atp1b1_01, Atp1b1_04	-0.0707549	0.285312
Pnmal2		Pnmal2_01, Pnmal2_04	0.152305	0.285436
Pnmal2		Pnmal2_04, Pnmal2_05	-0.0575315	0.285436
Trim44		Trim44_07, Trim44_08	-0.214022	0.2856
Svop		Svop_03, Svop_04	0.0627078	0.285773
Pgm2l1		Pgm2l1_01, Pgm2l1_07	0.225509	0.286017
Pgm2l1		Pgm2l1_14, Pgm2l1_15	-0.113179	0.286017
Myo5a		Myo5a_02, Myo5a_14	-0.112989	0.286636
Tmem178		Tmem178_01, Tmem178_04	0.105164	0.286819
Map2k1		Map2k1_01, Map2k1_02	0.0500335	0.287844
Rab11fip4		Rab11fip4_01, Rab11fip4_04	-0.0903638	0.288008
Atp2b2		Atp2b2_09, Atp2b2_11	0.141762	0.288276
Dnajb5		Dnajb5_06, Dnajb5_07	0.0740964	0.288422
Mgat5		Mgat5_03, Mgat5_04	-0.0654503	0.289576
Znrf1		Znrf1_04, Znrf1_05	-0.0482415	0.28973
Pip4k2c		Pip4k2c_01, Pip4k2c_06	0.0852273	0.290489
Rcan2		Rcan2_01, Rcan2_11	0.115453	0.290878
Rcan2		Rcan2_06, Rcan2_11	0.144575	0.290878
Rcan2		Rcan2_09, Rcan2_11	0.0883415	0.290878
Atp1b1		Atp1b1_04, Atp1b1_06	0.0992544	0.291124
Prrt1		Prrt1_01, Prrt1_03	0.0417271	0.291744
Gpr88		Gpr88_01, Gpr88_02	-0.0471645	0.291782
Arf3		Arf3_01, Arf3_03	0.0922715	0.291955
Arf3		Arf3_02, Arf3_03	0.0923617	0.291955
1810026J23Rik		1810026J23Rik_01, 1810026J23Rik_02	-0.0879183	0.29559
Nudt3		Nudt3_02, Nudt3_05	0.129232	0.296141
Nudt3		Nudt3_03, Nudt3_05	0.0784963	0.296141
Ciapin1		Ciapin1_01, Ciapin1_03	-0.0518582	0.296151
Eea1		Eea1_07, Eea1_08	-0.0744577	0.296266
Lmtk2		Lmtk2_03, Lmtk2_06	-0.0582018	0.29688
Ywhag		Ywhag_04, Ywhag_07	-0.0749647	0.298088
Pafah1b1		Pafah1b1_05, Pafah1b1_09	0.098271	0.298461
Pafah1b1		Pafah1b1_08, Pafah1b1_09	0.0685671	0.298461
Sumo3		Sumo3_01, Sumo3_04	-0.117541	0.298475
Sumo3		Sumo3_04, Sumo3_05	0.109098	0.298475
Rab11fip4		Rab11fip4_03, Rab11fip4_04	-0.0978483	0.298727
Kpna6		Kpna6_07, Kpna6_08	-0.0864777	0.298995
Plxnb2		Plxnb2_01, Plxnb2_02	-0.0886504	0.299027
Gng7		Gng7_01, Gng7_02	-0.0598571	0.299436
Anp32e		Anp32e_05, Anp32e_08	0.0805643	0.299605
Tmem106b		Tmem106b_09, Tmem106b_15	-0.150937	0.300707
Meaf6		Meaf6_01, Meaf6_04	0.0603857	0.300854
Atp5a1		Atp5a1_03, Atp5a1_04	-0.0863209	0.300981
Atp5a1		Atp5a1_04, Atp5a1_05	0.0759185	0.300981
Rab31		Rab31_08, Rab31_09	0.0928149	0.301409
Git1		Git1_01, Git1_03	0.0495815	0.301768
Slc25a22		Slc25a22_01, Slc25a22_02	0.0320467	0.301914
Ifngr2		Ifngr2_02, Ifngr2_03	0.0727738	0.302311
Ablim1		Ablim1_01, Ablim1_05	-0.0888551	0.302426
Gabra2		Gabra2_01, Gabra2_02	-0.137573	0.302467
Xbp1		Xbp1_01, Xbp1_03	-0.0545504	0.302631
Ckb		Ckb_01, Ckb_02	0.0963014	0.30303
Atp1b1		Atp1b1_05, Atp1b1_06	0.0535505	0.303143
Nrep		Nrep_01, Nrep_07	-0.0665178	0.303717
Cds2		Cds2_05, Cds2_06	-0.129761	0.303894
Ctdsp1		Ctdsp1_01, Ctdsp1_06	0.05574	0.304317
Hnrnpu		Hnrnpu_01, Hnrnpu_03	-0.0984029	0.304406
Hnrnpu		Hnrnpu_02, Hnrnpu_03	-0.128651	0.304406
Bcl2l2		Bcl2l2_02, Bcl2l2_03	0.0575602	0.30449
Bace1		Bace1_04, Bace1_06	0.0832676	0.304576
Wdr13		Wdr13_01, Wdr13_02	0.118761	0.305223
Wdr13		Wdr13_02, Wdr13_03	-0.100614	0.305223
Ssx2ip		Ssx2ip_05, Ssx2ip_06	0.0826223	0.30526
Meis2		Meis2_01, Meis2_02	-0.0440675	0.305297
Myh10		Myh10_02, Myh10_03	-0.05415	0.305452
Sptb		Sptb_01, Sptb_03	-0.0981853	0.305594
Tmem106b		Tmem106b_13, Tmem106b_15	-0.160443	0.305874
Atp6ap2		Atp6ap2_02, Atp6ap2_04	-0.0770698	0.306329
Nsg2		Nsg2_02, Nsg2_03	0.0761781	0.308002
Asb8		Asb8_02, Asb8_03	0.0594657	0.308275
Nptxr		Nptxr_01, Nptxr_02	0.050362	0.308487
Ddx17		Ddx17_01, Ddx17_06	-0.102147	0.308567
Tmx4		Tmx4_05, Tmx4_06	-0.11076	0.308577
Sparc		Sparc_03, Sparc_06	-0.139162	0.309368
Sparc		Sparc_05, Sparc_08	0.114187	0.309368
Raver1		Raver1_03, Raver1_04	-0.0407061	0.310693
Mcf2l		Mcf2l_01, Mcf2l_02	-0.0807844	0.31127
Mcf2l		Mcf2l_02, Mcf2l_03	0.0629045	0.31127
Agpat3		Agpat3_01, Agpat3_06	-0.0853028	0.311304
Agpat3		Agpat3_04, Agpat3_09	0.13011	0.311304
Agpat3		Agpat3_07, Agpat3_09	0.0940716	0.311304
Rpl9		Rpl9_01, Rpl9_04	0.0421101	0.311552
Cadm3		Cadm3_10, Cadm3_14	-0.122919	0.312235
Cadm3		Cadm3_12, Cadm3_14	-0.141052	0.312235
Prkar1a		Prkar1a_01, Prkar1a_04	0.106931	0.312388
Sdc4		Sdc4_01, Sdc4_16	0.082065	0.312549
Crip2		Crip2_01, Crip2_02	-0.0606036	0.312697
Tmx4		Tmx4_01, Tmx4_06	-0.147146	0.312766
Tmx4		Tmx4_02, Tmx4_07	0.097922	0.312766
Tmx4		Tmx4_03, Tmx4_06	-0.123727	0.312766
Cplx2		Cplx2_02, Cplx2_06	0.0533665	0.313259
Cplx2		Cplx2_04, Cplx2_05	-0.0649355	0.313259
Dner		Dner_01, Dner_07	-0.0754746	0.313384
Khdrbs1		Khdrbs1_02, Khdrbs1_05	-0.0772661	0.313676
Khdrbs1		Khdrbs1_03, Khdrbs1_04	0.108637	0.313676
Syt11		Syt11_01, Syt11_03	-0.0775375	0.314961
Syt11		Syt11_03, Syt11_11	0.144184	0.314961
Syt11		Syt11_04, Syt11_08	-0.0731115	0.314961
Syt11		Syt11_06, Syt11_08	-0.0881238	0.314961
Syt11		Syt11_07, Syt11_11	0.120021	0.314961
Syt11		Syt11_10, Syt11_11	0.0862032	0.314961
Cds2		Cds2_02, Cds2_05	0.119367	0.314965
Fgf13		Fgf13_01, Fgf13_02	-0.0708908	0.315065
Mbp		Mbp_10, Mbp_13	-0.0824012	0.315544
Mgat1		Mgat1_01, Mgat1_02	-0.0874397	0.315563
Psen1		Psen1_01, Psen1_02	-0.0584292	0.315914
Thy1		Thy1_01, Thy1_05	0.0596551	0.315968
Thy1		Thy1_02, Thy1_05	0.115713	0.315968
Thy1		Thy1_03, Thy1_05	0.0530239	0.315968
Thy1		Thy1_04, Thy1_05	0.0648517	0.315968
Thy1		Thy1_06, Thy1_07	0.0377751	0.315968
Clta		Clta_01, Clta_02	-0.0579695	0.316713
Ildr2		Ildr2_01, Ildr2_02	0.109963	0.317248
Gnal		Gnal_05, Gnal_06	0.147409	0.317419
Purb		Purb_18, Purb_19	-0.133799	0.317524
Dennd5a		Dennd5a_01, Dennd5a_02	-0.0738493	0.317699
Shisa7		Shisa7_01, Shisa7_02	0.0588713	0.318024
Rnf187		Rnf187_01, Rnf187_02	0.0499597	0.318228
Rnf187		Rnf187_02, Rnf187_03	-0.0777658	0.318228
Ube2h		Ube2h_01, Ube2h_03	-0.126199	0.318534
Ube2h		Ube2h_02, Ube2h_03	-0.0929948	0.318534
Astn1		Astn1_01, Astn1_04	-0.0581	0.318889
Prkaca		Prkaca_01, Prkaca_03	-0.102795	0.319217
Cltc		Cltc_02, Cltc_06	0.218289	0.320164
Cltc		Cltc_03, Cltc_06	0.227365	0.320164
Pafah1b2		Pafah1b2_02, Pafah1b2_07	-0.191589	0.32061
Pja2		Pja2_04, Pja2_08	0.124086	0.321388
Txn2		Txn2_01, Txn2_04	-0.0485682	0.321855
Txn2		Txn2_02, Txn2_04	-0.0429102	0.321855
Hk1		Hk1_01, Hk1_02	0.0820845	0.322213
Arl6ip1		Arl6ip1_03, Arl6ip1_09	-0.123415	0.322657
Arl6ip1		Arl6ip1_08, Arl6ip1_09	-0.147201	0.322657
Pum1		Pum1_03, Pum1_05	0.0453674	0.323575
Snx3		Snx3_01, Snx3_02	-0.0253154	0.32372
Pygo2		Pygo2_04, Pygo2_05	-0.064772	0.324186
Actr2		Actr2_06, Actr2_07	0.109271	0.324347
Actr2		Actr2_07, Actr2_08	-0.171316	0.324347
Gnl3l		Gnl3l_01, Gnl3l_03	-0.109305	0.324441
Gnl3l		Gnl3l_03, Gnl3l_06	0.0820279	0.324441
Taok3		Taok3_02, Taok3_04	0.065958	0.32497
Capzb		Capzb_02, Capzb_03	-0.0629868	0.32506
Capzb		Capzb_03, Capzb_10	0.150635	0.32506
Capzb		Capzb_04, Capzb_10	0.161957	0.32506
Tsn		Tsn_01, Tsn_09	0.112639	0.325129
Ina		Ina_03, Ina_04	0.0559094	0.325242
Purb		Purb_17, Purb_20	0.0985574	0.325513
Ube2d3		Ube2d3_03, Ube2d3_10	0.104007	0.325908
Ski		Ski_08, Ski_11	-0.0454438	0.326384
Rnf5		Rnf5_01, Rnf5_02	-0.0676473	0.326609
Hapln4		Hapln4_04, Hapln4_05	-0.074584	0.326751
Prepl		Prepl_03, Prepl_04	0.0793269	0.326933
Vma21		Vma21_04, Vma21_05	0.0678252	0.327164
2310036O22Rik		2310036O22Rik_01, 2310036O22Rik_02	-0.102569	0.327839
Lrrc8b		Lrrc8b_02, Lrrc8b_09	0.0981632	0.327961
Zfp703		Zfp703_01, Zfp703_02	0.0999801	0.32832
Aqp4		Aqp4_02, Aqp4_05	-0.0923433	0.329955
Aqp4		Aqp4_04, Aqp4_05	-0.0790393	0.329955
Adcyap1r1		Adcyap1r1_02, Adcyap1r1_03	0.101256	0.330526
Adcyap1r1		Adcyap1r1_03, Adcyap1r1_07	-0.152528	0.330526
Adcyap1r1		Adcyap1r1_06, Adcyap1r1_07	-0.0549237	0.330526
Spag9		Spag9_06, Spag9_08	0.0821858	0.33068
Pip4k2c		Pip4k2c_02, Pip4k2c_06	0.0702618	0.331851
Rad21		Rad21_01, Rad21_05	0.0562191	0.333243
Rab5c		Rab5c_02, Rab5c_04	-0.0730748	0.334088
Rab5c		Rab5c_04, Rab5c_05	0.0639653	0.334088
Celf2		Celf2_04, Celf2_07	0.116234	0.334193
Celf2		Celf2_06, Celf2_10	-0.0965398	0.334193
Cacna2d1		Cacna2d1_04, Cacna2d1_13	-0.11767	0.334628
Cecr6		Cecr6_01, Cecr6_02	0.0646381	0.335048
Ctbp1		Ctbp1_01, Ctbp1_03	-0.0891195	0.33526
Stx12		Stx12_06, Stx12_07	-0.081833	0.335666
Stx12		Stx12_07, Stx12_09	0.136467	0.335666
Slc1a3		Slc1a3_01, Slc1a3_02	0.0647254	0.335885
Ywhaq		Ywhaq_01, Ywhaq_02	-0.0749292	0.336056
Pafah1b1		Pafah1b1_04, Pafah1b1_09	0.10185	0.336081
Dync1li2		Dync1li2_01, Dync1li2_06	-0.137868	0.336418
Dync1li2		Dync1li2_03, Dync1li2_06	-0.152213	0.336418
Dync1li2		Dync1li2_06, Dync1li2_09	0.103305	0.336418
Cdk16		Cdk16_01, Cdk16_02	-0.0561637	0.336826
Cdk16		Cdk16_02, Cdk16_03	0.0576129	0.336826
Prosc		Prosc_01, Prosc_03	-0.0780582	0.337448
Surf4		Surf4_05, Surf4_06	-0.0788381	0.337506
Dmwd		Dmwd_01, Dmwd_03	-0.0603178	0.338097
Hsph1		Hsph1_01, Hsph1_03	0.0831595	0.338643
Hsph1		Hsph1_03, Hsph1_04	-0.109002	0.338643
Trim35		Trim35_03, Trim35_05	-0.124936	0.338755
Trim35		Trim35_04, Trim35_05	-0.0962894	0.338755
Iscu		Iscu_01, Iscu_02	-0.0395275	0.340519
Atg12		Atg12_03, Atg12_07	-0.114504	0.341511
Atg12		Atg12_05, Atg12_07	-0.0539216	0.341511
Arl8b		Arl8b_02, Arl8b_13	-0.13277	0.342006
Arl8b		Arl8b_09, Arl8b_13	-0.114598	0.342006
Arl8b		Arl8b_11, Arl8b_13	-0.104185	0.342006
Gpr26		Gpr26_02, Gpr26_03	0.069147	0.343121
Gpr26		Gpr26_03, Gpr26_04	-0.140487	0.343121
Megf9		Megf9_02, Megf9_05	0.1104	0.34342
Actr1a		Actr1a_01, Actr1a_02	-0.0542447	0.343496
Adar		Adar_01, Adar_06	-0.0669755	0.343808
Myl12b		Myl12b_01, Myl12b_02	0.0452386	0.344356
Egr1		Egr1_09, Egr1_10	0.173201	0.34459
Slc6a17		Slc6a17_04, Slc6a17_05	-0.0985857	0.344713
Pja2		Pja2_01, Pja2_04	-0.0779563	0.345429
Pja2		Pja2_03, Pja2_04	-0.0817025	0.345429
Car2		Car2_02, Car2_03	-0.0505415	0.346626
Nfe2l1		Nfe2l1_01, Nfe2l1_04	-0.123973	0.346847
Nrxn3		Nrxn3_01, Nrxn3_02	-0.0785173	0.346971
Ppp2r4		Ppp2r4_01, Ppp2r4_03	0.0839312	0.347233
Ppp2r4		Ppp2r4_02, Ppp2r4_03	0.0913465	0.347233
Clasp2		Clasp2_06, Clasp2_07	-0.05228	0.347746
Pten		Pten_05, Pten_08	0.0747109	0.347964
Arhgap35		Arhgap35_01, Arhgap35_03	-0.0674293	0.348034
Ndrg4		Ndrg4_01, Ndrg4_03	0.0777369	0.348179
Ndrg4		Ndrg4_02, Ndrg4_03	0.0822298	0.348179
Spock1		Spock1_01, Spock1_04	0.0756663	0.348233
Spock1		Spock1_02, Spock1_04	0.0836926	0.348233
Slc38a7		Slc38a7_02, Slc38a7_03	0.053534	0.348352
Tiprl		Tiprl_01, Tiprl_03	0.0758568	0.348454
Map1a		Map1a_14, Map1a_15	-0.0532189	0.34888
Rasd2		Rasd2_01, Rasd2_02	0.0380417	0.348979
Mapre3		Mapre3_01, Mapre3_02	0.0359571	0.349029
Fndc5		Fndc5_01, Fndc5_07	0.0839757	0.351321
Gsk3b		Gsk3b_05, Gsk3b_12	0.119356	0.35193
Gsk3b		Gsk3b_06, Gsk3b_10	-0.141475	0.35193
Gsk3b		Gsk3b_07, Gsk3b_10	-0.128012	0.35193
Abhd6		Abhd6_01, Abhd6_02	-0.0655297	0.351984
Coro2b		Coro2b_01, Coro2b_02	0.0356162	0.354053
Adam23		Adam23_02, Adam23_03	-0.0779508	0.354615
Calm2		Calm2_01, Calm2_04	-0.0576914	0.355186
Calm2		Calm2_03, Calm2_04	-0.102241	0.355186
Desi1		Desi1_01, Desi1_06	0.0724935	0.355738
Plp1		Plp1_14, Plp1_17	-0.195084	0.355748
Zfr		Zfr_02, Zfr_09	-0.057783	0.356194
L1cam		L1cam_01, L1cam_02	0.0328268	0.356391
Apcdd1		Apcdd1_01, Apcdd1_02	0.0693674	0.35642
Usp2		Usp2_01, Usp2_05	-0.0649277	0.356508
Arl6ip1		Arl6ip1_01, Arl6ip1_02	-0.0600094	0.356994
Arl6ip1		Arl6ip1_02, Arl6ip1_03	0.0912425	0.356994
Arl6ip1		Arl6ip1_05, Arl6ip1_08	0.0941714	0.356994
Egr1		Egr1_01, Egr1_09	-0.122558	0.357468
Egr1		Egr1_08, Egr1_10	0.11398	0.357468
Calm1		Calm1_18, Calm1_19	0.0678594	0.357544
Calm1		Calm1_19, Calm1_20	-0.0571293	0.357544
Atl1		Atl1_01, Atl1_02	-0.0650092	0.357895
Sparc		Sparc_07, Sparc_08	0.0517284	0.358492
Gria1		Gria1_01, Gria1_05	0.0930915	0.358702
Gria1		Gria1_04, Gria1_06	-0.0777728	0.358702
Ube2d2a		Ube2d2a_01, Ube2d2a_07	0.0468785	0.359065
Slc25a46		Slc25a46_01, Slc25a46_09	0.0645514	0.359317
Git1		Git1_03, Git1_04	-0.0548488	0.35956
Hlf		Hlf_05, Hlf_07	-0.120104	0.36025
Oxct1		Oxct1_09, Oxct1_13	0.103125	0.360312
Sort1		Sort1_01, Sort1_08	0.0764755	0.360739
Sort1		Sort1_03, Sort1_08	0.0719885	0.360739
Sort1		Sort1_04, Sort1_08	0.065552	0.360739
Psat1		Psat1_01, Psat1_04	0.0472429	0.361584
Glud1		Glud1_01, Glud1_04	-0.104373	0.362145
Glud1		Glud1_04, Glud1_05	0.0646058	0.362145
Desi1		Desi1_05, Desi1_06	0.0811887	0.362207
Map1b		Map1b_09, Map1b_10	-0.109471	0.362801
Habp4		Habp4_01, Habp4_02	0.037098	0.36331
Wdr26		Wdr26_02, Wdr26_08	0.090485	0.363342
Dclk1		Dclk1_01, Dclk1_08	0.10115	0.363395
Nacc2		Nacc2_05, Nacc2_08	-0.159007	0.364426
Pkm		Pkm_01, Pkm_03	-0.0716043	0.364492
Pkm		Pkm_02, Pkm_04	0.0514771	0.364492
Pkm		Pkm_03, Pkm_04	0.0675132	0.364492
Mef2c		Mef2c_05, Mef2c_13	0.0857116	0.364952
Mef2c		Mef2c_08, Mef2c_13	0.0756762	0.364952
Mef2c		Mef2c_12, Mef2c_13	0.0778982	0.364952
Mef2c		Mef2c_13, Mef2c_19	-0.162953	0.364952
Mef2c		Mef2c_19, Mef2c_20	0.155665	0.364952
H2afx		H2afx_01, H2afx_04	-0.0364914	0.365495
Gid4		Gid4_01, Gid4_04	-0.0937258	0.366633
Dlg3		Dlg3_02, Dlg3_04	-0.0579421	0.366901
Asah1		Asah1_01, Asah1_02	0.106928	0.367066
C530008M17Rik		C530008M17Rik_01, C530008M17Rik_04	-0.11351	0.367078
Cxcl12		Cxcl12_01, Cxcl12_02	0.0565932	0.367864
Orai2		Orai2_03, Orai2_04	-0.0575291	0.367871
Tspan5		Tspan5_05, Tspan5_06	-0.134098	0.367906
Poldip2		Poldip2_01, Poldip2_02	-0.0686113	0.368792
Slc25a12		Slc25a12_01, Slc25a12_04	0.0819383	0.37068
Clip3		Clip3_06, Clip3_07	0.0672335	0.370745
Casp9		Casp9_02, Casp9_05	0.0528018	0.370826
Hcfc1		Hcfc1_01, Hcfc1_03	0.0613839	0.370917
Atxn7l3b		Atxn7l3b_05, Atxn7l3b_06	0.0821739	0.370966
Tmod2		Tmod2_03, Tmod2_16	-0.156787	0.372371
Bnip3		Bnip3_02, Bnip3_04	0.0607613	0.372441
Bnip3		Bnip3_03, Bnip3_04	0.0693722	0.372441
Tmod2		Tmod2_13, Tmod2_16	-0.141947	0.373079
Arrb1		Arrb1_08, Arrb1_09	0.0959632	0.37324
Ccdc92		Ccdc92_01, Ccdc92_02	-0.037139	0.374537
Col4a2		Col4a2_02, Col4a2_03	-0.0584841	0.374652
Myo5a		Myo5a_03, Myo5a_14	-0.147138	0.375592
Srp68		Srp68_01, Srp68_02	0.0508436	0.376064
H1f0		H1f0_01, H1f0_04	-0.04941	0.376196
Comt		Comt_03, Comt_06	0.162924	0.376287
Dhcr24		Dhcr24_01, Dhcr24_02	0.0903882	0.376887
Dhcr24		Dhcr24_02, Dhcr24_04	-0.0709176	0.376887
Dhcr24		Dhcr24_03, Dhcr24_04	-0.0702377	0.376887
Pafah1b2		Pafah1b2_07, Pafah1b2_17	0.115977	0.376927
Ampd3		Ampd3_01, Ampd3_02	0.0501867	0.377235
Cldn11		Cldn11_06, Cldn11_07	0.0673036	0.377881
Rbfox1		Rbfox1_01, Rbfox1_04	-0.1155	0.379061
Celf1		Celf1_12, Celf1_14	0.090784	0.380964
Ahcyl2		Ahcyl2_01, Ahcyl2_02	0.102386	0.380994
Cds2		Cds2_01, Cds2_05	0.112984	0.381205
Trim44		Trim44_08, Trim44_11	0.127855	0.382109
Sema7a		Sema7a_03, Sema7a_04	0.0499755	0.382595
Ctsb		Ctsb_01, Ctsb_05	-0.0460191	0.382768
Ctsb		Ctsb_03, Ctsb_07	0.0666712	0.382768
Ctsb		Ctsb_06, Ctsb_07	0.0380993	0.382768
Marcksl1		Marcksl1_01, Marcksl1_02	-0.073021	0.383999
Kif1b		Kif1b_01, Kif1b_04	0.103693	0.384264
Kif1b		Kif1b_02, Kif1b_04	0.0700745	0.384264
Rab5a		Rab5a_02, Rab5a_04	0.0506094	0.384307
Rab5a		Rab5a_03, Rab5a_04	0.0797977	0.384307
Mmd		Mmd_08, Mmd_09	0.0462022	0.384546
Cnih3		Cnih3_01, Cnih3_03	-0.0552312	0.384628
Cnih3		Cnih3_02, Cnih3_03	-0.108901	0.384628
Trim44		Trim44_05, Trim44_08	-0.171156	0.384986
Purb		Purb_04, Purb_15	-0.129066	0.385305
Ankrd40		Ankrd40_01, Ankrd40_07	0.0681395	0.385734
Scn3b		Scn3b_02, Scn3b_05	0.0659757	0.385788
Scn3b		Scn3b_03, Scn3b_06	-0.0923214	0.385788
Rtn3		Rtn3_02, Rtn3_07	-0.0725813	0.386349
Cntn1		Cntn1_01, Cntn1_04	0.0828313	0.386709
Mtmr6		Mtmr6_01, Mtmr6_02	-0.0638392	0.387153
Coro6		Coro6_01, Coro6_05	0.0449471	0.387503
Ids		Ids_01, Ids_07	-0.110088	0.388158
Ids		Ids_02, Ids_07	-0.104095	0.388158
Tpm3		Tpm3_01, Tpm3_04	0.0907033	0.388177
Tpm3		Tpm3_02, Tpm3_04	0.060714	0.388177
Cs		Cs_01, Cs_05	0.0690594	0.388305
Rasl10b		Rasl10b_01, Rasl10b_02	-0.0376005	0.388578
Rasl10b		Rasl10b_03, Rasl10b_04	-0.0444748	0.388578
Rasl10b		Rasl10b_04, Rasl10b_05	0.064915	0.388578
Lrrn2		Lrrn2_01, Lrrn2_02	0.0531163	0.388735
Fam163b		Fam163b_01, Fam163b_03	0.0651539	0.389425
Fam163b		Fam163b_02, Fam163b_03	0.0527758	0.389425
Fbxw7		Fbxw7_01, Fbxw7_02	-0.057925	0.389636
2024-03-06		March6_06, March6_09	0.105326	0.389703
Ywhae		Ywhae_02, Ywhae_03	0.14606	0.389978
Ywhae		Ywhae_08, Ywhae_10	-0.137125	0.389978
Pex19		Pex19_01, Pex19_02	-0.0545559	0.391153
Jazf1		Jazf1_01, Jazf1_04	0.0567121	0.391589
Nudt4		Nudt4_04, Nudt4_07	-0.0818096	0.393214
Ucp2		Ucp2_01, Ucp2_02	-0.0677318	0.394207
Fndc5		Fndc5_02, Fndc5_07	0.0483208	0.394774
Fndc5		Fndc5_04, Fndc5_07	0.0748136	0.394774
Fndc5		Fndc5_05, Fndc5_07	0.07835	0.394774
Parp6		Parp6_01, Parp6_03	0.0590644	0.396125
Mef2c		Mef2c_09, Mef2c_19	-0.142253	0.396293
Mef2c		Mef2c_11, Mef2c_19	-0.133874	0.396293
Mef2c		Mef2c_14, Mef2c_19	-0.132758	0.396293
Ywhag		Ywhag_01, Ywhag_03	-0.100738	0.39637
Ywhag		Ywhag_05, Ywhag_07	-0.0476097	0.39637
Cnih1		Cnih1_01, Cnih1_02	-0.104215	0.396566
Cnih1		Cnih1_03, Cnih1_04	0.0626486	0.396566
Itpr1		Itpr1_01, Itpr1_05	0.073514	0.396771
Pafah1b1		Pafah1b1_01, Pafah1b1_09	0.0702197	0.397234
Pafah1b1		Pafah1b1_06, Pafah1b1_07	-0.0334144	0.397234
Zfand5		Zfand5_01, Zfand5_05	-0.0774858	0.398033
Trim2		Trim2_03, Trim2_06	-0.0490336	0.398559
Iqsec2		Iqsec2_01, Iqsec2_02	-0.0344932	0.398572
Scg3		Scg3_01, Scg3_02	0.0357528	0.398872
Tmem178		Tmem178_02, Tmem178_04	0.0652088	0.399015
Wasf1		Wasf1_01, Wasf1_03	-0.0474208	0.399616
Mturn		Mturn_09, Mturn_10	-0.0557569	0.400059
Plp1		Plp1_06, Plp1_14	0.17062	0.400287
Slc38a3		Slc38a3_01, Slc38a3_02	-0.0505081	0.400313
Slc1a2		Slc1a2_17, Slc1a2_18	-0.0802207	0.400574
Phf20		Phf20_01, Phf20_08	-0.0854019	0.400885
Phf20		Phf20_02, Phf20_09	0.0709678	0.400885
Phf20		Phf20_08, Phf20_09	0.116414	0.400885
Plp1		Plp1_05, Plp1_14	0.175598	0.401105
Nicn1		Nicn1_01, Nicn1_02	-0.0694104	0.401529
Nek7		Nek7_10, Nek7_12	0.0641942	0.401785
Sqstm1		Sqstm1_07, Sqstm1_08	0.0428111	0.402314
Canx		Canx_05, Canx_06	-0.0632217	0.403209
Canx		Canx_06, Canx_07	0.0465238	0.403209
Pde4a		Pde4a_01, Pde4a_04	0.0495115	0.403237
Cap2		Cap2_01, Cap2_05	-0.099552	0.403511
Git1		Git1_02, Git1_03	0.0361341	0.403517
Git1		Git1_04, Git1_05	0.0437564	0.403517
Oxr1		Oxr1_04, Oxr1_07	0.140491	0.403591
Cfl2		Cfl2_01, Cfl2_10	0.0990084	0.403668
Cfl2		Cfl2_06, Cfl2_10	0.0690129	0.403668
Prkcg		Prkcg_01, Prkcg_02	-0.0387135	0.403768
Sec24c		Sec24c_01, Sec24c_03	-0.0610984	0.404134
Mbp		Mbp_05, Mbp_10	0.0937268	0.404345
Npc1		Npc1_05, Npc1_06	0.086151	0.404742
Pbx2		Pbx2_01, Pbx2_07	-0.0615667	0.405464
Gnal		Gnal_04, Gnal_06	0.148892	0.405614
Gnal		Gnal_06, Gnal_07	-0.114546	0.405614
Rnf214		Rnf214_01, Rnf214_04	0.0525478	0.405657
Ubqln4		Ubqln4_01, Ubqln4_05	-0.0631694	0.406101
Sdhc		Sdhc_01, Sdhc_02	-0.0464535	0.406826
Adam23		Adam23_01, Adam23_02	0.0420364	0.406893
Chmp7		Chmp7_01, Chmp7_02	-0.0582163	0.407511
Atp2b2		Atp2b2_07, Atp2b2_09	-0.142806	0.407775
Cbx6		Cbx6_01, Cbx6_02	0.0945667	0.408131
Cpe		Cpe_02, Cpe_03	-0.0376385	0.408523
Enpp2		Enpp2_01, Enpp2_02	-0.0619394	0.40912
Mxi1		Mxi1_01, Mxi1_03	0.0788681	0.409177
Mxi1		Mxi1_02, Mxi1_04	-0.0804166	0.409177
Mxi1		Mxi1_03, Mxi1_04	-0.08139	0.409177
Dpp8		Dpp8_08, Dpp8_12	-0.1545	0.40932
Dpp8		Dpp8_11, Dpp8_12	-0.0821461	0.40932
Nsf		Nsf_03, Nsf_04	-0.0334511	0.409508
Purb		Purb_07, Purb_14	0.133828	0.40987
Purb		Purb_10, Purb_14	0.131807	0.40987
Purb		Purb_15, Purb_20	0.109738	0.40987
Camta1		Camta1_01, Camta1_03	-0.0940709	0.410568
Actr3b		Actr3b_01, Actr3b_02	-0.0552551	0.411572
Plp1		Plp1_01, Plp1_14	0.135985	0.411577
Plp1		Plp1_03, Plp1_14	0.119287	0.411577
Plp1		Plp1_04, Plp1_14	0.156038	0.411577
Plp1		Plp1_07, Plp1_14	0.167906	0.411577
Plp1		Plp1_08, Plp1_14	0.137047	0.411577
Plp1		Plp1_09, Plp1_14	0.133109	0.411577
Plp1		Plp1_11, Plp1_14	0.142021	0.411577
Plp1		Plp1_12, Plp1_14	0.177161	0.411577
Trim37		Trim37_01, Trim37_02	-0.0993133	0.411585
Mff		Mff_01, Mff_03	-0.0385979	0.412869
Slc6a11		Slc6a11_01, Slc6a11_02	0.0362053	0.412969
Gabra2		Gabra2_04, Gabra2_07	-0.0925692	0.413104
Gabra2		Gabra2_05, Gabra2_07	-0.0854486	0.413104
M6pr		M6pr_01, M6pr_02	-0.0560742	0.413208
Oxr1		Oxr1_01, Oxr1_07	0.143559	0.413323
Oxr1		Oxr1_03, Oxr1_07	0.122818	0.413323
Oxr1		Oxr1_05, Oxr1_07	0.164874	0.413323
Oxr1		Oxr1_06, Oxr1_07	0.0750657	0.413323
H3f3b		H3f3b_01, H3f3b_06	0.0767979	0.414438
Adgrl1		Adgrl1_02, Adgrl1_06	-0.217982	0.415905
Adgrl1		Adgrl1_03, Adgrl1_06	-0.220059	0.415905
Adgrl1		Adgrl1_04, Adgrl1_05	0.069873	0.415905
Adgrl1		Adgrl1_05, Adgrl1_06	-0.250133	0.415905
Lbh		Lbh_03, Lbh_04	-0.0743867	0.416693
Herc2		Herc2_01, Herc2_02	-0.0577844	0.416834
Slc35b4		Slc35b4_01, Slc35b4_06	0.0751151	0.41695
Kifap3		Kifap3_03, Kifap3_06	0.098067	0.417082
Sgip1		Sgip1_01, Sgip1_02	0.0594182	0.417534
Ufd1l		Ufd1l_04, Ufd1l_05	0.042263	0.417639
Jade2		Jade2_01, Jade2_02	-0.0740786	0.417712
Cadm2		Cadm2_10, Cadm2_15	0.0795052	0.41822
Mpv17l		Mpv17l_06, Mpv17l_07	0.046916	0.419623
Kcnip3		Kcnip3_02, Kcnip3_03	-0.044213	0.419637
Kcnip3		Kcnip3_03, Kcnip3_04	0.0726093	0.419637
Celf2		Celf2_05, Celf2_09	-0.0830027	0.420071
Srsf11		Srsf11_01, Srsf11_02	-0.0499506	0.420375
Rab3c		Rab3c_06, Rab3c_07	-0.0716018	0.420576
Cltc		Cltc_07, Cltc_09	-0.0711268	0.420698
Fam171b		Fam171b_01, Fam171b_02	0.0499007	0.421139
Golgb1		Golgb1_01, Golgb1_02	0.0954884	0.421283
Golgb1		Golgb1_02, Golgb1_03	-0.0795699	0.421283
Dgkd		Dgkd_01, Dgkd_02	-0.055853	0.421369
Tmed10		Tmed10_01, Tmed10_02	-0.0338317	0.421865
Cygb		Cygb_01, Cygb_02	-0.0475892	0.422592
Ablim1		Ablim1_05, Ablim1_06	0.0482625	0.42325
Pgm2l1		Pgm2l1_16, Pgm2l1_17	0.104982	0.423468
Brd9		Brd9_01, Brd9_03	0.0573798	0.423485
Ywhae		Ywhae_10, Ywhae_11	0.0362412	0.423702
Hspa12a		Hspa12a_04, Hspa12a_05	0.0448275	0.424153
Pla2g7		Pla2g7_01, Pla2g7_02	0.056976	0.425139
Mapre2		Mapre2_01, Mapre2_04	0.101394	0.425237
Grik5		Grik5_01, Grik5_02	0.035632	0.425963
Ppp2ca		Ppp2ca_01, Ppp2ca_03	0.0845113	0.426018
Ppp2ca		Ppp2ca_03, Ppp2ca_05	-0.122775	0.426018
Ppp2ca		Ppp2ca_04, Ppp2ca_05	-0.056668	0.426018
Ppp2ca		Ppp2ca_05, Ppp2ca_07	0.0977679	0.426018
Ppp2ca		Ppp2ca_06, Ppp2ca_07	0.0822694	0.426018
Arhgdia		Arhgdia_01, Arhgdia_03	-0.0537383	0.426031
Arhgdia		Arhgdia_02, Arhgdia_07	0.0772938	0.426031
Arhgdia		Arhgdia_03, Arhgdia_07	0.0880093	0.426031
Arhgdia		Arhgdia_04, Arhgdia_07	0.0752123	0.426031
Arhgdia		Arhgdia_05, Arhgdia_07	0.0702317	0.426031
Ccng1		Ccng1_05, Ccng1_06	-0.0491262	0.426626
Ubqln1		Ubqln1_08, Ubqln1_10	-0.0638067	0.426724
Igf2		Igf2_01, Igf2_04	-0.119115	0.427083
Scamp5		Scamp5_01, Scamp5_03	0.0648676	0.429155
Syt13		Syt13_04, Syt13_09	-0.0898137	0.429627
Syt13		Syt13_06, Syt13_07	0.125507	0.429627
Syt13		Syt13_07, Syt13_09	-0.111886	0.429627
Uchl1		Uchl1_01, Uchl1_02	0.0378378	0.430613
Trak2		Trak2_01, Trak2_04	-0.0564928	0.431044
Lztr1		Lztr1_01, Lztr1_02	-0.0413699	0.431228
Kdm5b		Kdm5b_01, Kdm5b_07	-0.0534092	0.431462
Kctd20		Kctd20_05, Kctd20_06	0.0651268	0.431599
Ppp1cb		Ppp1cb_04, Ppp1cb_05	-0.0838752	0.431677
Dusp7		Dusp7_04, Dusp7_05	0.0865762	0.431878
Ncdn		Ncdn_02, Ncdn_03	0.0523797	0.432826
Pgm2l1		Pgm2l1_11, Pgm2l1_16	-0.107133	0.432965
Pgm2l1		Pgm2l1_13, Pgm2l1_16	-0.134043	0.432965
Pgm2l1		Pgm2l1_15, Pgm2l1_17	0.0485078	0.432965
Sptbn4		Sptbn4_01, Sptbn4_02	0.0475164	0.432989
Cyb5b		Cyb5b_09, Cyb5b_10	0.0774831	0.434372
Dclk1		Dclk1_06, Dclk1_08	0.0876221	0.434648
Map1b		Map1b_08, Map1b_10	-0.124622	0.434801
Map1b		Map1b_10, Map1b_11	0.117866	0.434801
Ranbp3		Ranbp3_01, Ranbp3_02	0.038742	0.435883
Ski		Ski_01, Ski_05	-0.112555	0.438062
Ski		Ski_02, Ski_05	-0.10113	0.438062
Ski		Ski_11, Ski_12	0.0430108	0.438062
Set		Set_01, Set_08	0.0663913	0.438761
Set		Set_08, Set_09	-0.0793983	0.438761
Atcay		Atcay_01, Atcay_02	0.0495183	0.438831
Atcay		Atcay_02, Atcay_03	-0.0834554	0.438831
Atcay		Atcay_03, Atcay_05	0.0863858	0.438831
Atcay		Atcay_04, Atcay_05	0.127775	0.438831
Atcay		Atcay_05, Atcay_06	-0.0784481	0.438831
6330403A02Rik		6330403A02Rik_04, 6330403A02Rik_05	-0.0835543	0.439226
R3hdm2		R3hdm2_01, R3hdm2_02	-0.0260508	0.439241
Satb1		Satb1_01, Satb1_12	0.0751931	0.439267
Satb1		Satb1_10, Satb1_12	0.0972278	0.439267
Satb1		Satb1_11, Satb1_12	0.089615	0.439267
Med9		Med9_01, Med9_04	-0.0578001	0.440236
Rad23b		Rad23b_02, Rad23b_04	-0.085808	0.440293
Rad23b		Rad23b_03, Rad23b_04	-0.0945191	0.440293
Insig1		Insig1_04, Insig1_05	0.0378123	0.440378
Pja2		Pja2_02, Pja2_04	-0.0714578	0.440412
Pja2		Pja2_05, Pja2_08	0.0744691	0.440412
Snap25		Snap25_03, Snap25_06	0.0545724	0.440664
Ina		Ina_01, Ina_03	-0.0586128	0.441524
Mapk14		Mapk14_04, Mapk14_05	0.0519023	0.441724
Cotl1		Cotl1_01, Cotl1_02	0.111814	0.441875
Cotl1		Cotl1_02, Cotl1_03	-0.114368	0.441875
Cmpk2		Cmpk2_01, Cmpk2_02	0.0839519	0.441945
Eid1		Eid1_10, Eid1_11	-0.0774882	0.442224
Eid1		Eid1_11, Eid1_12	0.0495349	0.442224
Unc13a		Unc13a_06, Unc13a_07	0.0940862	0.443558
Exoc6b		Exoc6b_01, Exoc6b_02	0.0539316	0.443588
Shisa4		Shisa4_01, Shisa4_02	0.031031	0.443702
Pnisr		Pnisr_04, Pnisr_05	0.0854091	0.444172
Pnisr		Pnisr_05, Pnisr_09	-0.0631546	0.444172
S100b		S100b_01, S100b_02	0.0584835	0.445613
S100b		S100b_02, S100b_03	-0.075424	0.445613
2024-03-06		March6_01, March6_09	0.0731484	0.44693
2024-03-06		March6_02, March6_10	-0.0655347	0.44693
2024-03-06		March6_08, March6_09	0.0924099	0.44693
Tmem130		Tmem130_01, Tmem130_04	0.0541786	0.44707
Ctnnd2		Ctnnd2_04, Ctnnd2_05	0.0855504	0.447229
Ctnnd2		Ctnnd2_05, Ctnnd2_07	-0.073036	0.447229
Mfge8		Mfge8_01, Mfge8_02	0.0325059	0.44811
Prrc2b		Prrc2b_04, Prrc2b_13	0.117675	0.448315
Cdipt		Cdipt_01, Cdipt_02	0.0285162	0.449403
Map4		Map4_04, Map4_05	-0.130241	0.4495
Rnf220		Rnf220_01, Rnf220_02	0.0589841	0.449957
Rhob		Rhob_04, Rhob_05	0.0539507	0.450517
Tyro3		Tyro3_01, Tyro3_02	-0.0553145	0.450934
Phf24		Phf24_08, Phf24_09	0.0836853	0.45097
Arrb1		Arrb1_07, Arrb1_09	0.0596562	0.451263
Mmd2		Mmd2_01, Mmd2_05	0.0598161	0.451914
Stx1b		Stx1b_01, Stx1b_04	0.0593407	0.452732
Adcy1		Adcy1_11, Adcy1_13	0.11689	0.452761
Zfp260		Zfp260_01, Zfp260_03	-0.0439409	0.453298
Abce1		Abce1_06, Abce1_09	0.0442082	0.454019
Ahcyl1		Ahcyl1_02, Ahcyl1_03	-0.0428825	0.454222
Snph		Snph_01, Snph_03	0.0532537	0.455157
Snph		Snph_02, Snph_03	0.0640476	0.455157
Macf1		Macf1_01, Macf1_04	0.0603419	0.455366
Macf1		Macf1_03, Macf1_04	0.0508244	0.455366
Mef2c		Mef2c_15, Mef2c_19	-0.0852754	0.455469
Mef2c		Mef2c_16, Mef2c_20	0.0844508	0.455469
Dnajc5		Dnajc5_01, Dnajc5_06	-0.0968719	0.455881
Dnajc5		Dnajc5_03, Dnajc5_06	-0.107489	0.455881
Sepp1		Sepp1_01, Sepp1_02	-0.0385231	0.456013
Frrs1l		Frrs1l_01, Frrs1l_05	-0.120092	0.456526
Ghitm		Ghitm_02, Ghitm_05	0.113294	0.456849
Zfand3		Zfand3_01, Zfand3_04	0.0390582	0.456954
Pcnx		Pcnx_01, Pcnx_02	0.0634681	0.457231
Rbbp5		Rbbp5_03, Rbbp5_04	0.0546772	0.457275
Pitpnm2		Pitpnm2_02, Pitpnm2_06	-0.121975	0.45746
Pitpnm2		Pitpnm2_03, Pitpnm2_06	-0.0747934	0.45746
Pitpnm2		Pitpnm2_06, Pitpnm2_07	0.0541183	0.45746
Xpr1		Xpr1_03, Xpr1_08	-0.0555847	0.457568
Dhdds		Dhdds_03, Dhdds_08	0.0904085	0.45767
Dhdds		Dhdds_07, Dhdds_08	0.0727571	0.45767
Mvb12b		Mvb12b_01, Mvb12b_03	0.0613815	0.459281
Fto		Fto_01, Fto_04	-0.0617237	0.459849
Fto		Fto_04, Fto_05	0.0388775	0.459849
Extl2		Extl2_01, Extl2_05	-0.0558168	0.460388
Ube2b		Ube2b_11, Ube2b_12	-0.0539559	0.460436
Plpp3		Plpp3_03, Plpp3_05	-0.0465997	0.460707
Apba1		Apba1_02, Apba1_04	-0.0508424	0.461184
Basp1		Basp1_01, Basp1_05	0.0939767	0.461912
Map2		Map2_03, Map2_07	0.113792	0.462076
Dynlrb1		Dynlrb1_01, Dynlrb1_03	-0.045194	0.462198
Smap2		Smap2_01, Smap2_06	-0.0918195	0.462385
Tenm2		Tenm2_01, Tenm2_02	-0.0572118	0.462672
Sorl1		Sorl1_05, Sorl1_07	-0.10193	0.462854
Sorl1		Sorl1_07, Sorl1_08	0.103388	0.462854
Sorl1		Sorl1_08, Sorl1_09	-0.0853276	0.462854
Cs		Cs_06, Cs_10	-0.0417644	0.463299
Cs		Cs_08, Cs_10	-0.0630763	0.463299
Yars		Yars_02, Yars_03	0.0499013	0.464491
Kazn		Kazn_03, Kazn_05	0.0514483	0.465795
Rbfox1		Rbfox1_02, Rbfox1_04	-0.0695153	0.466192
Rbfox1		Rbfox1_03, Rbfox1_04	-0.0734636	0.466192
Sez6l		Sez6l_01, Sez6l_03	0.0809081	0.466865
Psmd7		Psmd7_01, Psmd7_02	0.0434307	0.466911
Kcnab1		Kcnab1_01, Kcnab1_02	-0.0750777	0.466963
Kcnab1		Kcnab1_02, Kcnab1_05	0.0663848	0.466963
Srpk2		Srpk2_01, Srpk2_03	-0.0815819	0.46828
Nptn		Nptn_05, Nptn_06	-0.0714531	0.468408
Nptn		Nptn_06, Nptn_07	0.0789046	0.468408
Nptn		Nptn_07, Nptn_08	-0.0411375	0.468408
Serpine2		Serpine2_02, Serpine2_03	-0.0459736	0.469171
Reep5		Reep5_05, Reep5_06	-0.0784881	0.469515
Trak2		Trak2_02, Trak2_04	-0.0429275	0.469948
Kpna4		Kpna4_01, Kpna4_03	-0.0429515	0.469995
Pcnp		Pcnp_01, Pcnp_02	-0.0470299	0.470078
Ptges3		Ptges3_01, Ptges3_02	-0.0386743	0.470979
Napa		Napa_03, Napa_06	-0.335105	0.47106
Prkacb		Prkacb_01, Prkacb_02	0.0880941	0.471626
Gnaq		Gnaq_01, Gnaq_06	0.0653945	0.473009
Gnaq		Gnaq_04, Gnaq_17	-0.0817274	0.473009
Stx16		Stx16_08, Stx16_10	0.0635619	0.473707
Stx16		Stx16_10, Stx16_11	-0.0529403	0.473707
Cacybp		Cacybp_01, Cacybp_02	0.0382909	0.473893
Csnk2b		Csnk2b_01, Csnk2b_02	0.0441681	0.47444
Rnf145		Rnf145_01, Rnf145_02	-0.0437926	0.475382
Sdc3		Sdc3_03, Sdc3_04	0.0487849	0.475976
Dpysl2		Dpysl2_01, Dpysl2_02	0.0793938	0.476052
Dpysl2		Dpysl2_02, Dpysl2_06	-0.0984262	0.476052
Mtpn		Mtpn_01, Mtpn_08	-0.0936914	0.476545
Mtpn		Mtpn_09, Mtpn_12	-0.11932	0.476545
Arnt2		Arnt2_01, Arnt2_02	0.049282	0.47662
Rims3		Rims3_03, Rims3_05	0.111347	0.476853
Plekha5		Plekha5_04, Plekha5_05	-0.0444012	0.477362
Bend6		Bend6_01, Bend6_02	0.0352219	0.47877
Inpp5f		Inpp5f_01, Inpp5f_02	-0.0336962	0.479018
Rnf112		Rnf112_01, Rnf112_03	0.0431634	0.480199
Cops3		Cops3_01, Cops3_02	-0.0412405	0.480384
Snn		Snn_06, Snn_07	-0.059878	0.480519
Tmem167b		Tmem167b_01, Tmem167b_03	0.0499924	0.480548
Atxn10		Atxn10_01, Atxn10_02	-0.0812493	0.480661
Cfap36		Cfap36_01, Cfap36_03	0.0397651	0.481014
Cplx1		Cplx1_03, Cplx1_04	-0.041524	0.481254
Cplx1		Cplx1_04, Cplx1_05	0.0424876	0.481254
Nudt16l1		Nudt16l1_01, Nudt16l1_02	0.0480608	0.482435
Mark2		Mark2_01, Mark2_02	-0.0464347	0.484367
Bmpr1a		Bmpr1a_17, Bmpr1a_18	-0.0462128	0.48449
Cenpb		Cenpb_01, Cenpb_04	0.0841501	0.484843
Cenpb		Cenpb_02, Cenpb_04	0.0638918	0.484843
Ndrg1		Ndrg1_02, Ndrg1_04	-0.0383082	0.485623
2024-09-03		Sept3_02, Sept3_04	-0.0972405	0.485694
Cadm3		Cadm3_13, Cadm3_14	-0.0541331	0.486315
Celf1		Celf1_07, Celf1_14	0.0818042	0.487979
Celf1		Celf1_11, Celf1_14	0.0729745	0.487979
Tanc2		Tanc2_05, Tanc2_08	-0.0695946	0.488542
Tanc2		Tanc2_08, Tanc2_11	0.0478479	0.488542
Car10		Car10_01, Car10_04	0.0843047	0.488857
Car10		Car10_03, Car10_04	0.059796	0.488857
Calb1		Calb1_01, Calb1_02	-0.0687247	0.489998
Sap130		Sap130_01, Sap130_02	-0.0456101	0.490048
Zdhhc9		Zdhhc9_01, Zdhhc9_03	0.0933544	0.490859
R3hdm1		R3hdm1_06, R3hdm1_07	0.0386893	0.492265
Npc1		Npc1_04, Npc1_06	0.050324	0.493015
Pten		Pten_01, Pten_08	0.0596103	0.493209
Ube2q2		Ube2q2_03, Ube2q2_04	-0.0492463	0.493308
Slc38a7		Slc38a7_01, Slc38a7_02	-0.047686	0.493531
Scarb2		Scarb2_06, Scarb2_07	-0.0395369	0.494354
Tmem106b		Tmem106b_08, Tmem106b_15	-0.093171	0.494674
Tmem106b		Tmem106b_14, Tmem106b_15	-0.091349	0.494674
Cacnb4		Cacnb4_02, Cacnb4_03	-0.0592703	0.494787
Cacnb4		Cacnb4_03, Cacnb4_07	0.0714184	0.494787
Ildr2		Ildr2_04, Ildr2_05	-0.0404581	0.494929
Cxx1a		Cxx1a_01, Cxx1a_02	-0.0217596	0.495227
Usp48		Usp48_04, Usp48_06	-0.0414047	0.495581
Slc1a1		Slc1a1_01, Slc1a1_03	-0.113664	0.495929
Slc1a1		Slc1a1_03, Slc1a1_06	0.147008	0.495929
Slc1a1		Slc1a1_05, Slc1a1_06	0.0783364	0.495929
Scamp1		Scamp1_02, Scamp1_07	0.0585026	0.496128
Atp1a2		Atp1a2_07, Atp1a2_09	-0.0907745	0.496225
Arl8b		Arl8b_08, Arl8b_13	-0.0889689	0.496993
Scrn1		Scrn1_04, Scrn1_05	-0.0430091	0.49714
Adcy5		Adcy5_01, Adcy5_02	0.0379352	0.498353
Rtn3		Rtn3_05, Rtn3_07	-0.0606897	0.500186
Rtn3		Rtn3_06, Rtn3_08	0.102881	0.500186
Rtn3		Rtn3_09, Rtn3_10	0.0441111	0.500186
Rtn3		Rtn3_10, Rtn3_11	-0.0545644	0.500186
Nap1l5		Nap1l5_04, Nap1l5_05	0.0254607	0.500242
Gas7		Gas7_06, Gas7_09	-0.083327	0.500469
Cdk18		Cdk18_02, Cdk18_06	-0.0495673	0.501776
Cadm2		Cadm2_12, Cadm2_15	0.0849622	0.501803
Tspan5		Tspan5_03, Tspan5_04	0.0556541	0.502252
Dlgap4		Dlgap4_01, Dlgap4_05	-0.0918212	0.502654
Rbbp5		Rbbp5_02, Rbbp5_03	-0.0487493	0.503064
Ppp1cb		Ppp1cb_01, Ppp1cb_05	-0.0616707	0.503225
Ppp1cb		Ppp1cb_03, Ppp1cb_04	0.0616021	0.503225
Rab12		Rab12_01, Rab12_02	0.0336042	0.503745
Jph3		Jph3_03, Jph3_04	-0.0365542	0.503771
Map2		Map2_04, Map2_07	0.159149	0.503895
Pomk		Pomk_02, Pomk_03	0.0528307	0.504102
[truncated: 1,834 more rows]

## Sheet: Table S3
Gene Symbol	RED	p value	DEXseq RED	DEXseq adjusted p value	Significance	Compared to Table S1
Amph	1.67264	0.00143045	1.67309	0	Lengthen	Shared
Arpp19	0.716943	5.10917e-06	0.697521	0	Lengthen	Shared
Gabra4	0.72567	1.89933e-05	0.707562	0	Lengthen	Shared
Pradc1	1.88508	3.81185e-05	1.93478	0	Lengthen	Shared
Rasl10a	2.49248	9.00279e-05	2.4461	0	Lengthen	Shared
Smim14	0.563256	0.00153194	0.538302	1.78675e-13	Lengthen	Shared
Fdft1	0.953299	0.000688167	0.986199	4.586e-12	Lengthen	Shared
Atp5l	2.04175	0.00374594	2.00334	5.9491e-10	Lengthen	Shared
Vti1b	0.722997	4.85273e-05	0.709778	2.31793e-09	Lengthen	Shared
Nelfcd	0.84244	0.000447176	0.906402	2.87373e-06	Lengthen	Shared
Rnf207	1.69442	0.0417289	1.52178	8.38189e-06	Lengthen	Shared
Cdh10	0.948051	0.00559318	0.9388	1.11302e-05	Lengthen	Shared
Fbxl15	1.13736	0.00332035	1.17298	1.3361e-05	Lengthen	Shared
Rpl36a	1.09735	0.00699426	1.0819	2.1706e-05	Lengthen	Shared
Dvl1	1.08558	0.00252749	1.02308	3.02009e-05	Lengthen	Shared
Snx27	0.532028	0.00133297	0.532764	0.000192973	Lengthen	Shared
Lrrc55	1.23354	0.00690179	1.1803	0.000448514	Lengthen	Shared
Kctd2	0.49904	0.00419423	0.506712	0.0024094	Lengthen	Shared
Sf3b5	0.713917	0.0104415	0.682964	0.00310504	Lengthen	Shared
Lrrc75a	0.906958	0.00921525	0.841426	0.00342246	Lengthen	Shared
Ttc9b	1.98655	0.02736	2.12789	0.00465632	Lengthen	Shared
Agbl5	0.709244	0.00493791	0.748021	0.00639159	Lengthen	Shared
Rdh14	0.96705	0.0072399	0.947884	0.00678611	Lengthen	Shared
Ints1	1.45319	0.0136834	1.45566	0.0182227	Lengthen	Shared
Hnrnpu	0.545414	0.0150058	0.541309	0.028067	Lengthen	Shared
Galnt16	-1.35112	0.00559098	-1.31812	0	Shorten	Shared
Kcnj4	-1.00516	0.00132787	-0.998503	0	Shorten	Shared
Lamp2	-0.896216	0.000122872	-0.909098	0	Shorten	Shared
Pld3	-1.33435	5.33833e-05	-1.31425	0	Shorten	Shared
Smyd5	-1.75754	1.91402e-05	-1.78468	0	Shorten	Shared
Slc30a9	-0.89488	0.00439006	-0.860672	4.73668e-10	Shorten	Shared
Eml6	-1.16688	0.00597298	-1.12078	5.0777e-08	Shorten	Shared
Iqsec1	-0.660643	0.000148387	-0.697783	5.14583e-08	Shorten	Shared
Kcnk9	-0.684593	0.00331034	-0.690774	1.21986e-07	Shorten	Shared
Map3k10	-1.26832	0.00560579	-1.22619	2.33399e-07	Shorten	Shared
St8sia5	-0.575919	0.00459697	-0.593102	6.72871e-05	Shorten	Shared
Enpp5	-0.78148	0.0034003	-0.802135	0.000444098	Shorten	Shared
Evi5l	-0.565111	0.0169828	-0.600872	0.000531427	Shorten	Shared
Syn2	-1.01839	0.001904	-0.994629	0.00127191	Shorten	Shared
Gpr173	-0.949539	0.00324491	-0.973178	0.00170877	Shorten	Shared
Rad9a	-0.878104	0.00656455	-0.949687	0.00226786	Shorten	Shared
Lmtk3	-0.951639	0.00710404	-0.967623	0.00246706	Shorten	Shared
Fam3a	-1.10002	0.00395807	-1.12914	0.00438443	Shorten	Shared
Ephb6	-0.860544	0.00519004	-0.849243	0.00544618	Shorten	Shared
Ctsz	-0.769077	0.00676264	-0.796114	0.0102304	Shorten	Shared
Cmpk2	-1.29502	0.010216	-1.34357	0.022545	Shorten	Shared
Dpp10	-0.490515	0.0126073	-0.515594	0.0236176	Shorten	Shared
Stxbp5l	-0.436393	0.00797664	-0.4048	0.0288261	Shorten	Shared
Tmem151a	-0.66785	0.0110779	-0.784513	0.0169984	Shorten	Opposite
Cnrip1	1.68171	0.00101312	1.65809	1.25703e-07	Lengthen
Cck	0.970835	0.000605149	1.00666	1.56529e-05	Lengthen
Paf1	1.14647	0.00112076	1.20002	3.25624e-05	Lengthen
Sac3d1	2.43572	0.00531303	2.05216	3.44931e-05	Lengthen
Rsph9	1.52505	0.030858	1.47442	0.000519591	Lengthen
Hs3st1	0.830747	0.012831	0.729756	0.0005333	Lengthen
Il18bp	1.1989	0.0017117	1.24307	0.000708644	Lengthen
9030624J02Rik	0.705098	0.00919244	0.647937	0.00122688	Lengthen
Ndufs4	0.656011	0.000759163	0.628568	0.00244245	Lengthen
Calb1	0.690774	0.00561513	0.678904	0.00341888	Lengthen
Minos1	0.496665	0.00341199	0.492398	0.00855197	Lengthen
Cdh2	1.04572	0.00403722	0.980584	0.00967534	Lengthen
Pcdh20	1.1197	0.00472224	0.977352	0.0139409	Lengthen
Dnlz	0.745303	0.0156218	0.682009	0.0150065	Lengthen
Gfod1	1.33033	0.0102658	1.22125	0.016682	Lengthen
Hgsnat	0.534218	0.00381593	0.489055	0.0169153	Lengthen
Ube2v2	0.396122	0.00876785	0.42112	0.0177241	Lengthen
Crbn	0.542056	0.0088418	0.549525	0.0222392	Lengthen
Aar2	0.597251	0.0275287	0.573831	0.0222631	Lengthen
Emc2	0.959518	0.00795939	0.889655	0.0223271	Lengthen
Rpl38	1.29353	0.0153169	1.18739	0.0223681	Lengthen
Slc46a3	1.13302	0.00105285	1.17449	0.0253191	Lengthen
Gemin6	2.15963	0.00410683	2.01992	0.0280073	Lengthen
Asb3	0.825922	0.00548252	0.763318	0.0305569	Lengthen
Fam104a	0.565073	0.0331436	0.505423	0.0317968	Lengthen
Inpp1	1.45464	0.0357023	1.19701	0.0323596	Lengthen
Immp1l	1.00765	0.000850123	0.929876	0.0329198	Lengthen
Timm8b	0.765302	0.0195972	0.766632	0.0334187	Lengthen
Ctu2	0.609095	0.00115814	0.621921	0.039726	Lengthen
Mul1	0.587407	0.0100594	0.576078	0.0403405	Lengthen
Tax1bp3	0.677949	0.00483633	0.692234	0.0427192	Lengthen
Ssbp1	0.942544	0.0388839	0.836343	0.0431247	Lengthen
Ppp1r37	-1.59194	6.90564e-05	-1.59113	3.91574e-11	Shorten
Os9	-1.23597	0.00165481	-1.26906	4.50504e-10	Shorten
Tdg	-0.854631	0.0118287	-0.906031	3.2844e-08	Shorten
Sphk2	-1.64687	0.000632072	-1.63809	2.81372e-07	Shorten
Rgp1	-2.01891	0.00393282	-1.97573	3.67572e-06	Shorten
Sgip1	-0.429906	0.00105498	-0.392569	1.433e-05	Shorten
Dhps	-0.909378	0.00348697	-0.934796	0.000191808	Shorten
Tmem189	-0.742207	0.0116539	-0.712546	0.000196252	Shorten
Spa17	-1.77802	0.000790037	-1.72904	0.000827465	Shorten
Slc24a4	-0.834311	0.000279089	-0.858341	0.00105748	Shorten
Ugcg	-0.345516	0.000309489	-0.356001	0.00123158	Shorten
Dis3l2	-0.923129	0.00565836	-0.87893	0.0020117	Shorten
Aph1a	-1.71616	6.20692e-05	-1.67017	0.00201828	Shorten
Map6d1	-1.76056	0.00825854	-1.48361	0.00304136	Shorten
2024-09-03	-0.413303	0.00636228	-0.41375	0.00311986	Shorten
Rprd1b	-1.54066	0.045789	-1.13816	0.00394904	Shorten
Elmo1	-0.497564	0.0258008	-0.495921	0.00461242	Shorten
Scg5	-0.496541	0.00676091	-0.3997	0.00462039	Shorten
Gad1	-0.275201	0.00368853	-0.266072	0.00465367	Shorten
Mfrp	-1.19489	0.00517491	-1.17785	0.00550192	Shorten
Cmtm5	-0.984158	0.00517542	-0.954188	0.00573255	Shorten
Rnf20	-0.519392	0.00253285	-0.462677	0.0068296	Shorten
Pes1	-0.546274	1.54473e-06	-0.550809	0.00752367	Shorten
Sh3bp5l	-1.00777	0.0200239	-1.00009	0.0099639	Shorten
Zc3h14	-0.349605	0.00268405	-0.323515	0.0107169	Shorten
Nbea	-0.338346	0.000887088	-0.340795	0.0112528	Shorten
Bace1	-0.331889	0.0157101	-0.311046	0.01137	Shorten
Abhd12	-0.657362	0.0187541	-0.712609	0.0123405	Shorten
Camkv	-0.646308	0.00131208	-0.677122	0.0150932	Shorten
Shprh	-0.490845	0.0282636	-0.411236	0.0170424	Shorten
Rab22a	-0.633218	0.0144418	-0.611124	0.019259	Shorten
Ccp110	-0.590941	0.00528428	-0.565114	0.0196088	Shorten
Trappc13	-0.672203	0.0299533	-0.569258	0.0199495	Shorten
Slc2a6	-0.637622	0.0072257	-0.627124	0.0220448	Shorten
Rif1	-0.660113	0.00686561	-0.638761	0.0222117	Shorten
Stx18	-0.636928	0.0150668	-0.629225	0.0223927	Shorten
Clcn2	-0.949033	0.012093	-1.0388	0.0225225	Shorten
Arv1	-0.529919	0.0164371	-0.578558	0.0248953	Shorten
Med20	-1.08949	0.0177517	-1.05649	0.0270476	Shorten
Cds1	-0.815239	0.00650555	-0.721294	0.0306412	Shorten
Eif2b5	-0.567283	0.00316153	-0.602398	0.031593	Shorten
Kras	-0.395407	0.0174474	-0.369574	0.0317471	Shorten
Ciapin1	-0.552262	0.00650065	-0.529462	0.0324706	Shorten
Gnao1	-0.197898	0.00442084	-0.198394	0.0326115	Shorten
Hcfc2	-0.995868	0.012562	-0.861416	0.0406202	Shorten
Aen	-0.711886	0.011987	-0.736751	0.0429722	Shorten
Eif4g3	-0.660557	0.0176521	-0.61468	0.0451458	Shorten
Sptlc2	-0.573724	0.00219019	-0.567928	0.0456095	Shorten
Gabrg2	-0.200874	0.00296158	-0.208088	0.0477838	Shorten
Sptbn2	-0.627978	0.0475442	-0.514519	0.0504172
Phyh	0.555254	0.00769806	0.523106	0.0506313
Cdc23	-0.457653	0.0100991	-0.470841	0.0511801
Ypel1	0.86259	0.00723311	0.771256	0.0517228
Mrpl16	0.660592	0.00638212	0.686211	0.0535511
Pdcd4	0.42505	0.0148838	0.437404	0.0535789
Celf3	-0.713793	0.0159336	-0.684283	0.0538163
Syt7	-0.378238	0.014943	-0.313459	0.0562765
Mrpl19	-0.55698	0.0456881	-0.471115	0.0578335
Lysmd4	-0.693084	0.0350194	-0.669148	0.0586866
2024-03-05	0.514551	0.00371769	0.470152	0.0634559
Zfyve27	-0.384087	0.0257012	-0.393928	0.0650624
Slc35a2	-0.635044	0.0579627	-0.758863	0.0663989
Abhd13	0.36991	0.0678805	0.393711	0.0683681
Ajap1	-0.759549	0.0110615	-0.751424	0.0686768
Cacfd1	0.613081	0.0121171	0.600753	0.068738
Khdrbs1	-0.427327	0.0136535	-0.384833	0.0691202
Arid3b	-0.92946	0.0213514	-1.00271	0.0697569
Hipk1	-0.302699	0.00550121	-0.285025	0.0723735
Nucb1	-0.523802	0.00279354	-0.483244	0.0751136
Cox11	-0.593358	0.0109376	-0.518819	0.0756453
Fam173a	0.888849	0.00461082	0.884111	0.0765414
Zkscan17	-1.92541	0.0155532	-1.84733	0.0767598
Gins4	1.24597	0.0623823	0.931044	0.0768195
Gpank1	-0.796067	0.00153299	-0.803328	0.0773269
Pet100	-0.512209	0.00891212	-0.522213	0.077449
Cox19	0.490166	0.00257413	0.471533	0.077573
Kcnq5	-0.343174	0.000874724	-0.329986	0.0779089
Stx3	-0.410024	0.0372399	-0.44673	0.080179
Mpp6	0.703097	0.0356449	0.805003	0.0839958
Iqcg	1.16496	0.0101148	1.03542	0.0846053
Atp5f1	-0.490859	0.0223564	-0.433769	0.0849947
Ric8b	0.436171	0.0131081	0.452882	0.0857474
Dcun1d5	0.63577	0.0403078	0.66994	0.0868178
Riok2	0.842761	0.0081327	0.685161	0.0871405
Cdk16	-0.481347	0.0307376	-0.447061	0.087237
Plekha2	-0.571579	0.00145295	-0.59091	0.0872531
Fchsd1	0.590003	0.00773789	0.681306	0.0872608
Sumf2	-0.734502	0.034652	-0.725782	0.0876086
Eml3	2.37548	0.010473	2.26394	0.087761
Cabp1	-0.574341	0.0251934	-0.691923	0.0884473
Rab3gap2	0.621842	0.0425373	0.493133	0.0889294
Daam2	0.353402	0.0157435	0.350218	0.0898684
Grin1	-0.365579	0.0107086	-0.401878	0.0923638
Btbd9	-0.425339	0.00658287	-0.433555	0.0928272
Sytl2	-0.85862	0.0149345	-0.878901	0.0939036
Pkig	1.2358	0.0159889	1.09565	0.0999795
Hnrnpdl	0.421638	0.0283306	0.421395	0.104903
Cox15	0.439265	0.00498233	0.485956	0.106436
Gucy1a3	-0.420701	0.0167979	-0.442681	0.108672
Glmp	-1.00457	0.0255453	-1.05384	0.109355
Nop9	-0.837481	0.0244249	-0.753881	0.109393
Loxl3	1.48336	0.0255832	1.3517	0.109785
Snupn	0.921612	0.160389	1.23948	0.1126
Nsg2	-0.468227	0.0320826	-0.51639	0.115343
Slc25a19	-0.650054	0.0240458	-0.650886	0.117789
Fam160a2	-0.48452	0.0106523	-0.447782	0.1186
Spata33	1.71182	0.0146947	1.74155	0.120532
Wrap73	0.581707	0.0276332	0.372517	0.121053
Arl3	-0.461797	0.0634375	-0.526636	0.121614
Rpl21	-0.609859	0.0128222	-0.561643	0.121633
Dars	0.816597	0.00146186	0.857726	0.121769
Stk16	-0.374346	0.000160421	-0.374535	0.12182
Borcs7	-0.54153	0.0220986	-0.532929	0.12721
Pex16	1.28794	0.0344271	1.30992	0.132334
Glrx2	0.48817	0.0108511	0.413226	0.132811
Taok2	-0.316968	0.00694176	-0.286787	0.133592
Papss1	-1.05532	0.0632616	-0.871857	0.13411
Znhit3	-1.17031	0.0565363	-0.970974	0.137817
Anxa7	-0.397859	0.0143692	-0.433812	0.141233
Ddx42	0.267262	0.0099436	0.313945	0.142843
Rps24	1.13882	0.0267193	1.04153	0.143426
Eif1b	-0.22161	0.0499578	-0.280019	0.14358
Pcdh1	0.552427	0.0205339	0.590053	0.143924
Pepd	0.373081	0.000108698	0.361672	0.144447
Ttl	-0.357426	0.0143862	-0.358043	0.144493
Uba52	-0.492384	0.122201	-0.556066	0.144568
Dnajc14	-0.365819	0.0948838	-0.433987	0.144584
2900011O08Rik	-1.28636	0.0323279	-1.06583	0.144942
Btbd17	0.818135	0.0180194	0.787934	0.14509
Ogfrl1	-0.433832	0.0422323	-0.357549	0.145394
Ssu72	1.58675	0.017612	1.50731	0.145803
Rps25	-0.595172	0.00524423	-0.57119	0.145957
Ost4	-0.394749	0.0149417	-0.408151	0.14599
Gdap2	-0.319378	0.00453741	-0.341974	0.146593
Lpl	-0.485333	0.00416695	-0.480703	0.14813
Jakmip2	0.290575	0.0297407	0.296168	0.151485
Tmem160	-0.708349	0.0200906	-0.640494	0.151669
Vgll4	-0.738193	0.00850963	-0.651489	0.151787
Ralgapa2	-0.535278	0.025509	-0.499375	0.158398
Rpain	0.560451	0.0797961	0.712619	0.161492
Zdhhc18	0.625976	0.0335747	0.643371	0.162671
Whamm	-1.74712	0.00537542	-1.77613	0.166419
Car10	0.353984	0.0752775	0.349502	0.16662
Kmt2c	-0.368357	0.0112466	-0.336454	0.167289
Arhgap26	-0.250315	0.0211139	-0.234071	0.168661
Tmub2	-0.614659	0.0254049	-0.569287	0.169011
Polq	-1.37212	0.0312003	-1.56145	0.170641
Trip12	0.303021	0.00172604	0.289984	0.171464
Fam81a	-0.448809	0.014558	-0.431648	0.172549
St6galnac2	1.57318	0.0032541	1.54138	0.173099
Dgki	-0.712209	0.0402296	-0.720858	0.173226
Mars	0.720348	0.0244835	0.837801	0.174562
Ubl5	0.960482	0.0611698	0.885317	0.175271
App	-0.260843	0.0155877	-0.294805	0.17567
Usp14	0.239002	0.058691	0.259987	0.176284
Anapc16	0.646561	0.0434657	0.496205	0.177685
Taz	-0.46471	0.10165	-0.513381	0.1779
Atg16l2	-1.00898	0.0465744	-0.981522	0.179438
Nars	-0.386595	0.0143429	-0.383493	0.180143
Kcnt1	-0.403925	0.0106179	-0.430762	0.180677
Phtf1	-0.665893	0.0069797	-0.708483	0.180695
Tmem134	-1.04516	0.0602838	-1.00959	0.181232
Prpf38a	0.830083	0.0044004	0.72574	0.181374
Rasl10b	-0.17141	0.0104042	-0.144326	0.181539
Numbl	-0.58805	0.0269486	-0.70394	0.182171
Ppme1	-0.514288	0.0461928	-0.457744	0.18713
Tfdp2	-1.26326	0.0448416	-1.25132	0.187251
Zfp804a	0.782388	0.0202915	0.753811	0.187717
Gde1	1.62879	0.0136537	1.43947	0.187766
Prepl	-0.283849	0.025276	-0.278108	0.190844
Zbtb8a	-1.73645	0.0101433	-1.81482	0.193535
Cdk13	0.801931	0.0615177	0.677712	0.193636
Ctdnep1	-0.620031	0.0234905	-0.703021	0.196172
Cul3	0.441278	0.0198243	0.3755	0.199384
Arhgap20	-0.408238	0.02751	-0.295339	0.199914
Plau	-1.21956	0.00762274	-1.03804	0.199926
Nup153	-0.391852	0.273251	-0.613599	0.20265
Laptm4a	-0.573551	0.025674	-0.57538	0.204851
Gpr26	-0.1344	0.00813104	-0.130098	0.208486
Ppp1r15b	-0.403872	0.00840697	-0.412327	0.208873
Snx10	-0.344751	0.0130863	-0.30107	0.209269
Gabrg3	-0.743428	0.00777037	-0.788216	0.210241
Fbxo44	-1.3195	0.0378331	-1.50752	0.210432
Mcee	-0.879485	0.0152063	-0.892702	0.210457
Gatad2a	-0.753464	0.0373928	-0.713808	0.211005
Pcsk9	0.888661	0.01893	0.896034	0.217538
Tbl3	-0.903107	0.00294764	-0.985186	0.217755
Sdhd	-0.715564	0.043875	-0.709972	0.217808
Cox14	-0.615736	0.00929514	-0.584205	0.220483
Scube1	-0.811436	0.050583	-0.857945	0.221101
Mlf2	-0.696764	0.0414047	-0.713642	0.221388
Zfp426	-0.558082	0.0804424	-0.605683	0.222477
Syngr1	-0.302993	0.027156	-0.366349	0.223869
Coprs	0.89864	0.036373	0.773574	0.223925
Incenp	0.617352	0.015523	0.626359	0.224386
Atp9a	-0.960344	0.0584658	-1.17053	0.224761
Ireb2	0.534383	0.0530601	0.446815	0.226752
Mpc1	-0.740465	0.0198877	-0.755348	0.226879
Mtfmt	0.517491	0.002941	0.492186	0.22701
Mgat5b	-1.02561	0.0231618	-1.09213	0.228115
Ubxn8	-0.540849	0.0305497	-0.494863	0.228115
Emc1	-1.12103	0.0484815	-1.23359	0.230074
Apip	0.680807	0.0246982	0.578582	0.230775
Zfp13	-0.923751	0.0281753	-0.869287	0.23083
Tas1r3	-0.862062	0.0148901	-0.873551	0.231961
Wdr41	-0.493385	0.00220828	-0.432984	0.235767
Pde12	0.38553	0.0015285	0.390774	0.236312
Ccsap	-0.615875	0.0821527	-0.442485	0.236419
Spryd7	-0.408623	0.012225	-0.374853	0.236459
Rnaseh2c	0.994722	0.0421174	0.835639	0.236638
Tbcd	0.564161	0.00094524	0.614574	0.236854
Sdf4	-0.228215	0.00817015	-0.210232	0.23694
Hnrnpk	-0.446724	0.0413674	-0.446369	0.237101
Cthrc1	-0.80082	0.00340454	-0.792524	0.237237
Dusp1	-0.520297	0.0834095	-0.515008	0.237877
Srrd	0.346996	0.0244331	0.344991	0.239943
H2afy	-0.852276	0.0337249	-0.600798	0.24053
Cep44	1.26594	0.06613	0.906036	0.240712
Ryr2	-0.282371	0.0192706	-0.245903	0.240993
Gmpr2	0.664565	0.0209488	0.64667	0.241487
Kif24	0.515541	0.0150148	0.565034	0.241826
Timm17b	1.34726	0.10772	0.875151	0.242497
Sprn	-0.460977	0.0633644	-0.378343	0.242802
Tcf12	-0.357139	0.0157608	-0.309081	0.246276
Pou3f3	-0.673843	0.0710002	-0.70295	0.248706
Lonp2	0.693346	0.0468427	0.554119	0.249616
Eif2s1	0.740203	0.0458845	0.625257	0.250306
Dph5	0.591132	0.0260583	0.599546	0.250676
Cx3cr1	-0.772711	0.00308741	-0.669798	0.257265
Fkbp1a	-0.27984	0.0322821	-0.260908	0.258234
Fam193a	-0.883233	0.0409304	-0.915858	0.258867
Msantd3	0.688043	0.0335024	0.643634	0.260299
Ccdc8	2.29227	0.0452791	1.71748	0.26155
Tbc1d9b	-1.15887	0.0738028	-1.13322	0.26268
Ccdc91	-0.596728	0.0114845	-0.628825	0.264665
Chrm4	-0.593928	0.0313377	-0.541	0.264988
Synj2bp	-0.691608	0.050069	-0.618978	0.265214
B3galt6	-0.874362	0.0191775	-0.656798	0.265241
Nsun6	0.984803	0.00214381	0.985322	0.265343
Mrps7	-0.749397	0.0604873	-0.562813	0.265464
Kmt2d	-0.300974	0.01487	-0.264631	0.265648
Cdc14b	0.370517	0.0107035	0.414281	0.266962
Tmem60	0.497272	0.00813642	0.527443	0.268677
Dlc1	-0.322674	0.0129747	-0.322214	0.275312
Ndel1	-0.515139	0.0133258	-0.674675	0.275778
Snrpd1	-1.92151	0.0881266	-1.88184	0.279179
Wdr43	-1.03555	0.0649243	-1.12483	0.285924
Fam110b	0.648647	0.0244518	0.577118	0.287299
Tom1	-0.840186	0.0167586	-0.975514	0.288151
Psmc4	0.925037	0.0651221	0.960671	0.288399
Vapb	-0.371294	0.0306997	-0.326685	0.288526
Rufy2	-0.288007	0.0308346	-0.314829	0.289523
3110002H16Rik	0.742648	0.143974	0.428656	0.291091
Dbnl	-0.44772	0.0525732	-0.421846	0.294048
Pycr2	-1.00979	0.024541	-1.00124	0.297813
Ppp2r3a	-0.462133	0.00564889	-0.418954	0.297927
Larp4b	-0.326303	0.05126	-0.304209	0.298152
Klhl29	-0.549657	0.0633933	-0.537009	0.298431
Pdcd11	-0.814062	0.0320769	-0.692678	0.298959
Wdr83	0.406883	0.0111265	0.444401	0.298984
Dlgap4	-0.376715	0.131379	-0.493233	0.299145
Sf3a3	-1.31657	0.0583416	-1.35938	0.299688
Ptdss1	0.619764	0.0384838	0.609017	0.301983
Ap2a1	-0.454941	0.02814	-0.453831	0.306298
Sez6l	-0.380901	0.0270175	-0.351868	0.307669
Kcnh1	-0.393352	0.0413435	-0.354982	0.307777
Dkc1	0.535251	0.0693505	0.440149	0.308993
Wdr5b	-0.690185	0.0378773	-0.679017	0.309059
Kdm1b	-0.991088	0.0602897	-1.14432	0.312797
Cog2	0.644107	0.0843959	0.552712	0.312797
Scyl1	-0.814177	0.0111492	-0.726657	0.313536
Coq10b	-0.693998	0.0224343	-0.573504	0.31585
Egr3	-0.219129	0.011346	-0.207049	0.316674
Kpna4	-0.61042	0.015794	-0.568738	0.317191
Rpl32	0.789303	0.0406108	0.689613	0.317315
Edf1	-1.7932	0.0343258	-1.67398	0.317429
Tigar	-1.28445	0.0546806	-1.40589	0.317845
Cnep1r1	-0.50738	0.0315894	-0.454618	0.317878
Slc16a13	-0.630574	0.0221079	-0.679828	0.318248
Cnksr3	1.58254	0.00171176	1.53394	0.318617
Tmem229b	0.502959	0.0174498	0.465809	0.318652
Plcd4	0.410838	0.0388422	0.469847	0.31909
Zfp580	-0.729676	0.0166476	-0.678229	0.319208
Phf1	0.400771	0.0051221	0.443426	0.319254
Arhgap27	-1.65808	0.0192396	-1.84372	0.319346
Pick1	-0.482576	0.0467909	-0.487819	0.322334
Scrt2	-1.13086	0.0623665	-1.37083	0.322641
Ramp1	0.844502	0.0743201	0.879751	0.322914
Zkscan8	-1.00146	0.0645481	-1.03517	0.323243
Megf8	0.502499	0.0312946	0.376087	0.32343
Eif4e3	-0.6251	0.0483807	-0.507592	0.323823
Swsap1	1.05602	0.0307022	0.77337	0.328508
Ano8	0.592813	0.0260226	0.662296	0.330698
Abcf3	0.724328	0.0580664	0.615804	0.330942
Rpl36	-1.09006	0.060831	-1.05766	0.331034
Tmem120a	-1.71306	0.0379245	-1.56581	0.331488
Nsf	-0.380671	0.0402308	-0.371112	0.331982
Plcxd2	-0.446326	0.034364	-0.432391	0.332474
Phb	0.864261	0.0696953	0.846679	0.336038
Xpo7	-0.430258	0.0560677	-0.392652	0.336312
Snap25	-0.382315	0.0383035	-0.372028	0.338553
Tmem41b	0.364882	0.0295935	0.318654	0.338695
Jdp2	-0.706858	0.0586168	-0.772944	0.343852
Phb2	0.908963	0.078056	0.574395	0.344876
Mgat3	-0.873018	0.0706266	-0.743776	0.345202
Erh	0.854342	0.0632849	0.835134	0.345631
Phyhipl	-0.327125	0.0256125	-0.288113	0.345997
Smim13	-0.433639	0.0882362	-0.393023	0.346464
Kif1a	-0.387998	0.0321189	-0.366747	0.346912
Ppp2r5a	0.955264	0.0398802	0.855331	0.347415
Papln	0.384856	0.0398926	0.385928	0.349009
Ppp2r5c	-0.53386	0.0553475	-0.45276	0.349254
Adam11	-0.262464	0.0183437	-0.229991	0.349536
Cbarp	-0.496856	0.0499112	-0.689908	0.34971
Tmem121	0.91702	0.0234237	0.851987	0.349986
Zfp445	-0.535298	0.0643197	-0.457288	0.350075
Hif1an	-0.244197	0.020978	-0.227402	0.350201
Pde4d	-0.373292	0.0258496	-0.340564	0.35044
Zfp668	0.731439	0.0192487	0.690903	0.351094
Fam133b	-0.507109	0.110799	-0.543024	0.352257
Tmod1	-0.517548	0.062751	-0.476377	0.35314
Tmem94	-0.718913	0.0257633	-0.593306	0.354004
Epha6	-0.610143	0.0281376	-0.63431	0.354182
Vegfb	-0.410659	0.00581063	-0.395167	0.354319
Tnfaip1	-0.368759	0.0333382	-0.32669	0.354504
Ctsb	-0.423439	0.0582957	-0.441104	0.355126
Zdhhc6	0.610025	0.0900034	0.54653	0.356704
Spcs1	0.912354	0.0932873	0.844106	0.356993
Ddhd1	0.33687	0.0266548	0.324153	0.357472
Aak1	-0.633662	0.0508105	-0.659788	0.361241
Hnrnpa0	-1.13846	0.0643195	-1.11394	0.361892
Slc2a12	-0.690702	0.0290962	-0.69935	0.36521
Epha3	-0.958613	0.082623	-0.864296	0.368791
Gpbp1l1	-0.606361	0.100479	-0.536938	0.372757
2610301B20Rik	-0.466943	0.0296914	-0.43062	0.373472
Rab3a	-0.756833	0.0700474	-0.798301	0.37355
AI593442	-0.344793	0.0466726	-0.328321	0.374301
Atp6v1b2	-0.254784	0.0223618	-0.23146	0.374384
Napb	-0.340273	0.0405029	-0.278233	0.374875
Acsl1	-0.397323	0.00691182	-0.398766	0.377774
Lpgat1	0.442237	0.0138979	0.416236	0.379408
Dkk3	-0.531447	0.0339906	-0.49333	0.379446
Senp1	-0.755183	0.0070844	-0.666335	0.380123
Smim8	1.05171	0.0515982	0.896926	0.380159
Bcl9l	1.33568	0.108415	1.01061	0.380208
Smad2	0.635738	0.0290997	0.507477	0.380349
Wdr12	0.394072	0.0304753	0.393171	0.380931
Scn1b	-0.308992	0.0476255	-0.332104	0.381094
Add2	-0.181303	0.036415	-0.166621	0.381132
Immt	-0.516533	0.0252713	-0.4207	0.381177
Trim28	-0.817124	0.0255739	-0.837545	0.38146
Vps16	-1.96956	0.0470147	-1.84077	0.383992
Chfr	-0.391042	0.0135584	-0.385154	0.384124
Gpr161	-0.683531	0.0348346	-0.611114	0.384297
Chsy1	-0.960523	0.0604841	-0.690513	0.384709
Mcur1	0.723344	0.020223	0.60247	0.387778
Banp	0.467195	0.0272937	0.471772	0.388623
Thrap3	-0.352536	0.0180207	-0.320371	0.390127
Higd1a	0.618998	0.105933	0.48085	0.390887
Mfsd14b	-1.21729	0.159291	-0.583891	0.391168
Gpsm2	-0.396251	0.0331118	-0.370326	0.391946
Grik4	0.813646	0.0448531	0.605495	0.392146
Mapre2	-0.427992	0.0708735	-0.41601	0.392183
Snrnp35	0.386276	0.0963889	0.386335	0.392242
Gm266	0.874069	0.0743873	0.8879	0.392243
Rpn1	-0.584952	0.0702614	-0.59326	0.392625
Sf3a1	0.649108	0.0704489	0.508366	0.392902
Syne1	-0.544637	0.0271837	-0.543276	0.395718
Pcyox1	-0.330347	0.0420073	-0.326273	0.396757
Arl6	-0.427784	0.0511323	-0.49375	0.396826
Csrnp2	-0.663312	0.0509902	-0.622494	0.397153
Wbp11	-0.949628	0.0634927	-0.814739	0.397729
Zfp839	-0.91303	0.0746053	-0.900698	0.39813
Heatr3	-0.535755	0.076642	-0.454826	0.398545
Urm1	-0.420515	0.0139758	-0.425346	0.398631
Srp19	-1.14046	0.0901152	-1.24303	0.39887
Gpr61	-1.4184	0.0449064	-1.243	0.400206
Phax	-0.859808	0.0979981	-0.904837	0.400378
Wapl	0.589855	0.0998511	0.504738	0.401022
Lpar1	0.402193	0.00822923	0.456349	0.401996
Bid	-0.889888	0.0552347	-0.86047	0.402666
Nrcam	-0.204988	0.0510415	-0.213559	0.403628
Vps26b	-0.492486	0.0461927	-0.464093	0.404074
Trp53inp1	0.527391	0.0491691	0.611388	0.404313
Prrt2	-0.574475	0.103867	-0.519808	0.405479
Slc17a6	-0.349278	0.0330181	-0.370925	0.406464
Camkk2	-0.24959	0.0245859	-0.22553	0.407191
Ttll4	-1.02752	0.0430088	-0.879878	0.408069
Mettl23	0.477302	0.0263663	0.4688	0.408097
Srgap3	-0.260445	0.0485279	-0.250554	0.408916
Rprml	1.0163	0.0434712	0.877167	0.409795
Sesn1	-0.635417	0.0416766	-0.486443	0.410284
Neu1	-0.273947	0.0225503	-0.30281	0.410495
Hk1	-0.588251	0.0562797	-0.519974	0.410852
Sema7a	-0.439593	0.0538734	-0.523108	0.412055
Set	-0.274092	0.119439	-0.267006	0.412313
Zfp36l2	-1.06725	0.0533441	-0.986491	0.412397
Ndufc1	0.489882	0.0599212	0.412031	0.412969
R3hdm1	-0.945858	0.0833518	-1.01861	0.413523
Pbrm1	-1.00464	0.0924841	-1.02008	0.41546
Slc16a14	-0.401318	0.0214	-0.415666	0.416199
Cdc37	-0.688611	0.0891177	-0.660433	0.417693
Cpne5	-1.42676	0.0760405	-1.09341	0.425563
Vps9d1	-0.969041	0.0318562	-0.739788	0.425974
Boc	-0.528416	0.0798034	-0.489146	0.426885
B230219D22Rik	-0.312193	0.0599857	-0.325687	0.427581
Rnf24	-0.294416	0.0570634	-0.269683	0.428533
Wdr91	-0.406529	0.0119929	-0.396229	0.429558
Nxph1	0.268538	0.0177396	0.2524	0.429576
Jmjd4	-0.824887	0.107796	-0.60851	0.431706
Taf9b	-0.808224	0.0577819	-0.760177	0.432948
1810055G02Rik	1.01121	0.0308307	0.696335	0.43307
Itgav	-0.355455	0.0427599	-0.33107	0.433281
Mrpl46	0.723502	0.0158905	0.657359	0.433507
Gfod2	-0.556414	0.0174375	-0.523611	0.436382
Bysl	-0.545801	0.0406752	-0.512404	0.436592
Kcnj11	-0.448387	0.0535012	-0.41581	0.443387
Hmbs	0.577446	0.060083	0.463485	0.444254
Cx3cl1	-0.420181	0.0774529	-0.488474	0.444571
Pank1	0.307741	0.0277348	0.288735	0.445123
Ndufa3	-1.01521	0.0303453	-1.18275	0.445293
Cd9	-0.635967	0.0366032	-0.656249	0.445524
Nufip1	0.752984	0.0493397	0.661726	0.446592
Syn1	-0.683717	0.078921	-0.640826	0.448849
Atp1a3	-0.596398	0.079546	-0.539964	0.448905
Stx8	0.968111	0.0597659	0.990816	0.449308
Wee1	-0.578984	0.0844554	-0.533151	0.449407
Mras	-0.453172	0.067369	-0.466621	0.449666
Pfdn2	-0.650601	0.0666531	-0.586347	0.454629
Rnf144a	-1.06512	0.030487	-0.967856	0.458113
Hsbp1	-0.382793	0.0664344	-0.362148	0.460134
Rc3h2	-0.35069	0.0141707	-0.341147	0.460272
Ddx41	-1.18648	0.0671756	-1.22207	0.463903
Abhd2	-0.486704	0.0660304	-0.448507	0.464191
Actr2	-0.736227	0.0917547	-0.758031	0.464353
Setd2	-0.391856	0.129802	-0.507639	0.464695
Cltb	-0.663521	0.0934977	-0.63169	0.465345
Riok3	-0.631135	0.0432084	-0.546095	0.467005
Usp27x	0.99867	0.0483057	0.885696	0.467135
Stt3a	0.424274	0.0592925	0.37675	0.467223
Trnt1	0.657699	0.0583706	0.602809	0.46737
Fkbp5	-0.545768	0.0461621	-0.483912	0.467443
Dclk1	-0.609368	0.0687716	-0.613634	0.467464
Zfp800	0.493024	0.0269741	0.413198	0.467579
Dennd6b	-0.92199	0.0625257	-0.911214	0.467641
Calu	-0.701201	0.0910353	-0.679065	0.467717
Mcts1	0.832538	0.111658	0.676441	0.467914
Cplx1	-0.128971	0.0366508	-0.132646	0.468075
Stxbp3	-0.903099	0.0130721	-0.904125	0.468342
4930402H24Rik	-0.957001	0.0871177	-0.668609	0.468595
2024-03-07	-0.771843	0.0784774	-0.758362	0.468957
Chmp4b	-0.570808	0.0508754	-0.566968	0.469813
Elof1	-0.862809	0.0469511	-0.920018	0.471118
Ppp3ca	-0.166223	0.0556243	-0.154798	0.471309
Slc6a17	-0.401825	0.0337866	-0.366369	0.471959
Ldhb	-0.575926	0.0862146	-0.477696	0.472795
Sp2	-1.00432	0.0346967	-0.754198	0.474779
Lgr4	-0.464728	0.0327941	-0.440423	0.476746
Tcfl5	0.983285	0.10169	1.22883	0.477084
Atn1	-0.990428	0.0439892	-0.826544	0.477159
Atf6	-0.627224	0.0702832	-0.637828	0.477286
Hebp1	-0.834961	0.0724258	-0.773779	0.477725
Arf4	-0.438567	0.0667613	-0.389088	0.482493
Pstk	1.04735	0.157159	0.65847	0.486228
Pcnx	-0.667949	0.0431328	-0.592345	0.487428
Cntnap1	-0.366043	0.0793078	-0.273783	0.487515
Pcmtd2	-0.512833	0.102106	-0.418017	0.487606
Esyt1	-1.01939	0.00923004	-0.957535	0.487725
Baiap2l1	1.66777	0.0280054	1.0967	0.48812
Impact	-0.370564	0.0428617	-0.357569	0.488197
Kcnmb4	-0.834911	0.0908033	-0.93219	0.488337
Dclk3	0.206959	0.43099	0.369201	0.488761
Cdh20	-0.558214	0.0788003	-0.582469	0.488975
Zfp383	-0.608915	0.0326817	-0.591151	0.489163
Rbbp5	-0.67119	0.093286	-0.732649	0.489174
Emid1	0.704524	0.0830263	0.644599	0.489251
Ubr1	-0.419467	0.055078	-0.385955	0.489254
Kctd9	-0.914045	0.0639248	-0.807944	0.489706
Pex1	1.03433	0.1244	0.756961	0.489772
Cpeb2	-0.312976	0.028376	-0.33999	0.489787
Alcam	-0.351077	0.0573502	-0.336735	0.489853
Ipcef1	-0.342786	0.0756313	-0.301063	0.48998
Crb2	0.617878	0.216927	0.80133	0.490128
Endod1	0.517293	0.120759	0.474673	0.490413
Zfp62	0.584966	0.028615	0.593474	0.490636
Lrrc73	0.625899	0.134352	0.568739	0.490732
Lin7a	-0.319749	0.00687336	-0.366881	0.491151
Ctcf	-0.451586	0.028735	-0.386672	0.491205
Caskin1	-0.34508	0.0660789	-0.324048	0.49288
Lin9	-0.503142	0.167356	-0.671339	0.496056
Zfyve9	-0.287011	0.172173	-0.396273	0.496606
Rhpn2	-0.7816	0.0520651	-0.732738	0.496698
Eif3m	0.568322	0.0400749	0.529984	0.496768
Lamp1	-0.404338	0.0537737	-0.449826	0.497638
Slc35b1	-0.883778	0.103133	-0.859104	0.50073
Zzz3	0.530101	0.0988723	0.477675	0.501268
Eif1ad	-0.64883	0.0228398	-0.585239	0.502174
Tpst1	-0.875095	0.10263	-0.636165	0.502688
Zfp646	-1.2017	0.0031189	-1.10963	0.503035
Nek6	0.66081	0.136707	0.485309	0.504035
Arsi	1.04478	0.00688049	0.931051	0.504228
Nuak1	-0.613225	0.0858737	-0.662557	0.504715
Mllt1	-0.322707	0.0131461	-0.30872	0.504964
Cyb5a	-1.11345	0.0664687	-0.889019	0.50622
Prkag1	-0.362246	0.0129434	-0.412913	0.508963
Cdkl1	1.04089	0.069827	1.03659	0.509581
Prr7	0.467718	0.0667819	0.595416	0.511973
D6Wsu163e	-0.519579	0.0766745	-0.424023	0.512047
Ttc9	-0.487149	0.0727937	-0.458382	0.512448
Gopc	-0.75195	0.0442143	-0.537364	0.514599
Psma3	0.351972	0.0999824	0.263131	0.514865
Ankrd13c	-0.238541	0.00607906	-0.24766	0.517076
Zfp711	0.422518	0.0213238	0.384715	0.517144
Pum1	-0.5287	0.0929333	-0.415273	0.517389
Snapin	-0.280628	0.0379689	-0.276017	0.517609
Ggcx	-0.777779	0.048722	-0.710505	0.517736
Ube2o	-0.39607	0.0625438	-0.481616	0.518097
Atg16l1	0.572366	0.00869681	0.485445	0.518165
Fezf2	0.776646	0.0966287	0.633843	0.518267
Srsf3	0.275638	0.0344185	0.211695	0.518353
Cgref1	-0.331342	0.131981	-0.389377	0.518364
Cuedc1	0.64248	0.0807658	0.687697	0.518746
Srp14	-0.245691	0.0293897	-0.265839	0.519528
Dctn4	-0.292261	0.0313959	-0.294619	0.519573
Snrpd3	-1.03438	0.11211	-1.26836	0.519681
Spint2	-1.12764	0.111872	-0.805015	0.519808
Prkar2b	-0.434033	0.0468757	-0.385007	0.519868
BC017643	-0.885005	0.14261	-0.683331	0.531443
Myl12a	0.768093	0.0706147	0.781081	0.532076
Ssr2	-0.576386	0.0587849	-0.542605	0.532129
Chrac1	-1.39912	0.1083	-1.46338	0.532425
Cgrrf1	1.20487	0.00993205	1.09986	0.532584
Xylt1	-0.400952	0.0726769	-0.379504	0.532644
Rmdn1	0.353541	0.0285994	0.357776	0.532663
Dlg5	-0.420268	0.048876	-0.482711	0.532863
Trim59	-0.61858	0.0426878	-0.535855	0.533345
Gtf3c4	-0.238878	0.0128301	-0.225245	0.533594
Racgap1	0.841624	0.0492429	0.944459	0.53369
Pdzrn3	-0.247462	0.346407	-0.446451	0.5339
Hdhd3	0.889478	0.046068	0.84717	0.533986
Osbpl6	-0.395426	0.0517237	-0.435781	0.534031
Gria3	-0.198463	0.0166448	-0.192729	0.534054
Pxk	-0.713195	0.0127904	-0.64351	0.534098
Araf	0.608241	0.0687713	0.56999	0.534201
Mafb	-0.727564	0.104097	-0.699757	0.534401
Cdc42bpg	-1.52368	0.117694	-1.32062	0.534579
Zdhhc3	-0.54438	0.0508748	-0.520034	0.534593
Megf11	0.362864	0.0762493	0.308222	0.534784
Ostc	-0.558588	0.0639633	-0.521501	0.535144
Nol3	-0.723822	0.0830335	-0.709769	0.535484
Dimt1	0.736576	0.03069	0.489071	0.535769
Sort1	-0.553383	0.078571	-0.579022	0.535903
Tinf2	-0.677035	0.0502793	-0.578258	0.536469
Tmx1	-0.243172	0.546722	-0.610778	0.537019
Cd3eap	-0.690421	0.0306287	-0.670439	0.537745
Tmeff2	0.592035	0.0558469	0.495096	0.541341
C1galt1	-0.486294	0.0598821	-0.517218	0.542237
Nfam1	-0.721968	0.0163011	-0.668215	0.543548
Rwdd4a	0.358001	0.0269172	0.389879	0.543576
Mtfr1l	-0.297823	0.140875	-0.339044	0.54365
Ahcy	0.688849	0.0719083	0.605205	0.543741
Gng10	-0.972656	0.0984374	-1.27062	0.544143
Pfkp	-0.304129	0.0337584	-0.270991	0.544271
Spsb1	-0.938437	0.0350053	-0.791749	0.544393
Rai14	-1.3799	0.0994756	-1.08546	0.544538
Rnf216	-0.428328	0.0458874	-0.369416	0.544546
Polr1b	-0.914474	0.048313	-0.880374	0.54466
Ppm1h	-0.600436	0.079601	-0.57978	0.544738
Slc25a15	-0.7705	0.0838216	-0.597408	0.544928
Itm2c	-1.02274	0.0548948	-0.967703	0.545164
Tra2b	-0.267316	0.0775639	-0.20609	0.545175
Ptges3	-0.200027	0.0126294	-0.222402	0.545398
Cep83	-0.751045	0.0791903	-0.768225	0.545522
Naa60	-0.70923	0.084176	-0.627973	0.545703
Tmem214	-0.490527	0.00715513	-0.404722	0.545905
Trappc2l	1.50781	0.0767837	1.62763	0.545913
Sec23ip	0.569544	0.104938	0.555832	0.546143
Usp11	-0.785182	0.210947	-0.725703	0.54623
Stat3	-0.48566	0.0479295	-0.465633	0.546629
Wasf2	-0.616771	0.0590871	-0.500193	0.547106
Cacna1a	-1.3754	0.010039	-1.55259	0.547322
Diras2	-0.965736	0.0593267	-0.811685	0.549788
Cnot1	-0.889177	0.112242	-0.833707	0.550016
Plxnd1	-0.645865	0.0755559	-0.680805	0.553893
Lrrc40	-0.364961	0.0274092	-0.375438	0.553946
Derl2	0.460902	0.0335805	0.380763	0.560568
Cetn3	0.926046	0.0445135	0.790607	0.5613
Pphln1	-0.527669	0.0842743	-0.372485	0.561306
Ankrd39	-1.56235	0.110142	-1.43061	0.561529
Dnajb1	0.507769	0.0344026	0.485206	0.561712
Psmb6	-0.937459	0.0609758	-1.04808	0.566466
Ctsl	-0.40394	0.0451774	-0.39442	0.567869
Ruvbl2	1.80847	0.0175554	1.65694	0.568404
Golga2	0.960949	0.0407492	0.749865	0.568594
Ppm1a	-0.366717	0.0632122	-0.34925	0.568734
Sgpp2	-0.457994	0.022323	-0.359304	0.568767
H13	-0.69469	0.0630906	-0.629708	0.568985
Rpl5	0.296971	0.0438304	0.291722	0.568985
Slc44a5	-0.893412	0.0365066	-0.76545	0.569001
Fermt3	1.53804	0.0688811	1.46207	0.569212
Atxn7l1	1.31097	0.0345564	1.35688	0.569265
Kif5c	-0.218554	0.0535803	-0.232322	0.569379
Pigm	0.369894	0.0197184	0.358053	0.569754
Dnajc15	0.456593	0.107347	0.386954	0.569838
Atf4	-0.923464	0.0823385	-1.19647	0.569919
Ccdc88c	1.20146	0.0484656	1.28178	0.569925
Akap5	0.275606	0.0405231	0.250689	0.57009
Susd4	-0.254705	0.0478676	-0.229537	0.57011
Yars2	-0.694934	0.028963	-0.652031	0.570322
Hip1r	-0.713742	0.117239	-0.675037	0.570538
Arl8b	-0.483068	0.054145	-0.442111	0.571028
Ppp4r2	0.45071	0.0996053	0.410539	0.571066
Smyd4	-0.577784	0.00746105	-0.59349	0.572602
Pgk1	-0.615488	0.0700025	-0.513366	0.572739
Satb1	-0.476186	0.105032	-0.499548	0.572922
Myrf	-0.403353	0.0527388	-0.432014	0.573184
Aars	-0.817473	0.105493	-1.03071	0.573256
Pskh1	-1.10387	0.0631827	-0.758638	0.573341
Opa3	-0.251649	0.00733098	-0.242442	0.574193
Snx33	0.668325	0.0621192	0.626386	0.57461
Efnb2	-0.742316	0.0633427	-0.673802	0.575452
Polr3h	0.281503	0.0917143	0.280598	0.576365
Slc39a1	-0.442986	0.00804422	-0.374723	0.580298
Cltc	-0.163915	0.00242551	-0.187718	0.580661
BC052040	-0.544902	0.00279003	-0.538032	0.580805
Luzp2	-0.212561	0.0755613	-0.188258	0.581083
Zfand6	-0.699203	0.110227	-0.62298	0.58133
Man1a	-0.592421	0.0695425	-0.527169	0.581503
Slc8a2	-0.195247	0.0439588	-0.212865	0.581623
Ctnnbip1	-0.386455	0.0373186	-0.303952	0.581776
Tep1	-1.33916	0.0878329	-1.21725	0.581778
Ndnf	-0.440991	0.0223763	-0.390582	0.5821
Rnf34	-1.05017	0.106779	-0.798947	0.58244
Emc10	-0.380261	0.0537367	-0.369105	0.582663
Prmt7	1.13396	0.113059	1.05416	0.583638
Ldhd	0.39949	0.0346675	0.405283	0.58416
Necap1	0.29778	0.0627218	0.258928	0.584424
Cdk5r1	-0.646184	0.0718241	-0.637632	0.588573
Lgi3	-0.406129	0.0149888	-0.479997	0.59509
Zdbf2	0.291557	0.0105074	0.257002	0.595563
Sdha	0.399965	0.0650092	0.3667	0.596569
Tmem170	-0.695865	0.0181881	-0.593208	0.597118
Timm17a	-0.357797	0.0939184	-0.298774	0.600687
Ube2e1	-0.303019	0.0651621	-0.323138	0.600936
Erlec1	-0.486718	0.0272704	-0.40864	0.601211
Hexb	0.626755	0.134553	0.506736	0.601221
Map3k5	-0.648308	0.0907651	-0.479456	0.601229
Klf12	-0.283877	0.00421354	-0.300805	0.601558
Ptprz1	-0.615496	0.0931586	-0.487466	0.60159
Lypla1	-0.411091	0.0203086	-0.449366	0.601647
Sugt1	0.480718	0.169675	0.402483	0.601757
Tenm2	-0.967913	0.12257	-0.935887	0.602007
Kitl	-0.319342	0.0649098	-0.29788	0.602141
Ust	0.544693	0.0505829	0.603157	0.602343
Gpr62	-1.6093	0.116397	-1.21062	0.602653
Ddah1	-0.23083	0.0385882	-0.254202	0.60409
Atxn7	0.659483	0.0994017	0.622723	0.604327
Ncoa7	-0.313165	0.0374822	-0.294581	0.604397
Rnf111	-0.719969	0.118205	-0.634153	0.604469
Capza2	-0.217982	0.030657	-0.1932	0.604766
Mzt1	-0.28743	0.0423325	-0.263973	0.605352
Tctn3	0.37456	0.121354	0.316916	0.605687
Fbxo31	-0.416286	0.0634117	-0.405735	0.607629
Nab2	-0.557731	0.0465542	-0.478026	0.608077
Hspa9	-0.631375	0.0997075	-0.645785	0.611824
2510009E07Rik	-0.349189	0.0837911	-0.313187	0.611856
Noct	-0.496754	0.0883124	-0.39591	0.613456
Crebbp	-0.678835	0.0784586	-0.620906	0.614611
Gabrb2	-0.180437	0.0861155	-0.186342	0.614813
Rp9	-0.527681	0.0756938	-0.515776	0.615587
Cacybp	-0.548111	0.0866905	-0.538002	0.618899
Slc52a2	-0.832711	0.0862599	-0.760811	0.619232
Khsrp	-0.261611	0.0411364	-0.289801	0.619454
Usp10	-0.798271	0.102809	-0.792955	0.622462
Rpl7a	-0.823549	0.0997436	-0.828985	0.625728
Nptx1	-0.428936	0.11371	-0.456048	0.626572
Gba	-0.440423	0.0518266	-0.325086	0.626583
Ppp6r3	-0.351915	0.0716513	-0.31573	0.62688
Tpm3	-0.591387	0.113409	-0.626623	0.627085
Prkag2	-0.265326	0.0305682	-0.239419	0.627794
Atg9a	-0.882502	0.0549995	-0.671102	0.62892
Otud3	0.458014	0.0413437	0.372159	0.629407
Gigyf2	-0.402821	0.072418	-0.376536	0.629765
Slain1	-0.607013	0.135921	-0.491409	0.629946
Cers2	-0.841313	0.0941051	-0.775759	0.630943
Pithd1	-0.402136	0.0810394	-0.359353	0.631045
Gsr	-0.669161	0.0114144	-0.564512	0.631234
Wwp2	-0.469386	0.0693802	-0.376131	0.632983
6330403K07Rik	-1.08032	0.0370399	-0.967173	0.633452
Galk1	-0.798125	0.102954	-0.822825	0.633466
Zmiz1	-0.33095	0.0564849	-0.330574	0.633671
Slc6a1	-0.425629	0.0630146	-0.331453	0.634139
Snrk	-0.471626	0.106207	-0.469899	0.634144
F2r	0.645699	0.0741726	0.764702	0.634415
Prkca	-0.330703	0.217305	-0.41559	0.634435
Ttc32	0.742092	0.00653523	0.685325	0.63485
Cenpb	-0.462378	0.0765982	-0.499101	0.634967
Abca8b	0.506105	0.022249	0.550253	0.63526
Eef1d	-0.800419	0.0934508	-0.873048	0.63534
Gm1673	-0.688405	0.0883772	-0.661086	0.635411
Fuca1	-1.16836	0.0155707	-1.08675	0.635485
Tasp1	-0.592994	0.0508567	-0.476679	0.635496
G6pc3	0.543587	0.071031	0.59387	0.635959
Ap3d1	-0.347907	0.10526	-0.279585	0.636293
Actr1b	-0.716203	0.118528	-0.700694	0.636415
Abcd4	-0.973964	0.0396419	-0.995927	0.636572
Pcx	-0.582733	0.105296	-0.587353	0.637122
Gap43	-0.293737	0.13951	-0.220405	0.637206
Cap1	-1.27783	0.0567021	-0.949679	0.63786
Adgrg6	-1.03536	0.291074	-1.45145	0.638069
Kbtbd2	-0.731293	0.0681814	-0.70067	0.639441
Dnm1	-0.48219	0.115085	-0.499777	0.639499
Me1	0.463975	0.0579535	0.355484	0.63999
Med19	-0.445513	0.0402712	-0.416512	0.640852
Sgsm3	-0.355064	0.0978417	-0.446174	0.641856
Uba5	-0.319157	0.0631131	-0.341537	0.647431
Ano3	-0.282568	0.01884	-0.24952	0.647667
Hopx	-0.213993	0.202695	-0.309697	0.647768
Zfp180	-0.712296	0.11068	-0.733891	0.648157
Sv2b	-0.243801	0.0534949	-0.231687	0.648276
Ephx2	1.72602	0.215451	1.52211	0.648318
Mybbp1a	0.971059	0.120633	1.03213	0.648596
Bckdha	-0.58964	0.160718	-0.704942	0.648902
Stmn2	-1.07411	0.127939	-1.3167	0.648991
Pdcl3	-0.647256	0.084168	-0.562626	0.649163
Leprotl1	-0.821071	0.108919	-0.814391	0.649614
Tex2	-0.352482	0.053196	-0.338509	0.650343
Dusp15	-0.723905	0.0152494	-0.567598	0.650617
Fcho1	-0.519026	0.133723	-0.594037	0.655277
Parm1	-0.420152	0.0273584	-0.347276	0.655412
Ktn1	-0.264639	0.00593803	-0.283696	0.655969
Uhrf1bp1l	-0.522554	0.0658687	-0.482275	0.656005
Dpagt1	-0.872356	0.123759	-0.951975	0.656038
BC017158	-1.15493	0.0714369	-0.957014	0.656314
Psmc3	0.733149	0.131409	0.723722	0.656738
Bmp3	0.578583	0.0334698	0.360982	0.656748
Syt9	-0.578528	0.0617623	-0.558299	0.6568
Aarsd1	-1.11581	0.0676554	-1.18758	0.657339
Slc27a4	-0.803805	0.143056	-0.654035	0.65959
Crhr1	-0.737705	0.111728	-0.873222	0.659698
Arhgef4	-0.460048	0.116439	-0.483754	0.659862
Tnks2	-0.402059	0.101841	-0.387412	0.660122
Park2	-0.864848	0.0397298	-0.646709	0.660452
Bsn	-0.305195	0.085799	-0.323342	0.660582
Srsf6	0.127993	0.314683	0.166398	0.660695
Hsd17b12	-0.637619	0.124004	-0.559244	0.660862
Ubxn2a	-0.723671	0.0886307	-0.717764	0.660909
Ubr3	-0.410956	0.0759308	-0.415043	0.661053
Tfrc	0.338318	0.0264888	0.304352	0.661071
Elovl2	-0.674385	0.104596	-0.605	0.661184
Txn2	-0.644921	0.124463	-0.758702	0.663141
Rnf14	-0.379022	0.063472	-0.363896	0.663517
Arl10	-0.588291	0.0013431	-0.517959	0.664077
Dixdc1	-0.727058	0.117722	-0.78157	0.664332
Mapk4	-0.461118	0.110511	-0.396316	0.66462
Hic1	0.712441	0.00769708	0.780098	0.665271
Caskin2	0.568105	0.0606435	0.510234	0.665318
Ccdc61	-0.611866	0.10568	-0.744962	0.666502
Arhgef7	0.446913	0.121656	0.362699	0.666696
H3f3a	0.519328	0.119388	0.420024	0.667355
Creld1	-0.40794	0.0480014	-0.358562	0.667662
Zfp326	-0.469427	0.287397	-0.596459	0.668522
Dr1	-0.228103	0.259923	-0.315307	0.670376
Plpp3	-0.76177	0.126183	-0.70146	0.670642
Cbs	0.901054	0.122623	1.18833	0.671171
Rpa1	0.459567	0.0151939	0.382623	0.671234
Dlg1	-0.22728	0.062982	-0.187434	0.671728
Reep1	-0.298214	0.0589569	-0.242833	0.672123
Sfr1	0.872024	0.143531	0.785986	0.672215
Cdh18	0.371213	0.0722541	0.367614	0.672223
Uxt	1.08697	0.144489	0.964157	0.672857
Tbc1d24	-0.493733	0.124852	-0.48751	0.673468
Smad5	0.568128	0.0699446	0.600691	0.673889
Arfgef2	-0.354473	0.0406883	-0.400164	0.675422
Psmd3	-0.513127	0.0978806	-0.561426	0.676484
Sos2	-0.844524	0.151803	-0.682375	0.677057
Bbs5	-0.790716	0.128496	-0.668662	0.682363
Ppp1r9a	-0.190744	0.0537217	-0.1832	0.682837
Rap1a	0.552119	0.110946	0.527837	0.683376
Pcbp4	-0.660174	0.124422	-0.689458	0.685698
Fam20b	-0.346485	0.0724261	-0.298738	0.688656
Acss2	-0.380622	0.0119749	-0.339919	0.689094
Clcn3	-0.67285	0.121621	-0.721814	0.689306
Arl1	-0.517146	0.13142	-0.509588	0.689493
Zfp651	-0.417414	0.101578	-0.492743	0.689733
Galntl6	-0.708356	0.124972	-0.583838	0.689771
Pml	-0.436623	0.0490584	-0.5351	0.689848
Lancl1	-0.576704	0.12612	-0.580355	0.689879
Apc	0.573324	0.120312	0.533305	0.689885
Xbp1	0.718742	0.123458	0.659994	0.689981
Sulf2	-0.924168	0.112117	-0.781067	0.690293
1700037H04Rik	-0.578169	0.106493	-0.486038	0.693664
Plin2	0.861716	0.0511343	0.84264	0.694175
Sft2d2	-0.967668	0.117719	-0.665289	0.695719
Slc4a8	-0.35325	0.104667	-0.361813	0.695861
Lmln	-0.570096	0.0509335	-0.453997	0.696238
Clstn2	0.500403	0.103391	0.607966	0.696576
Esrra	-1.1011	0.127771	-1.29243	0.696725
Tsr3	-0.754523	0.0865443	-0.691084	0.696951
Nlk	-0.634584	0.112249	-0.677263	0.697026
Zdhhc17	0.227968	0.0473174	0.199525	0.697205
Dgkh	-0.668624	0.0893547	-0.635678	0.697776
Nras	-0.361167	0.106759	-0.328207	0.69832
Cyb5rl	-1.35825	0.14837	-0.745493	0.69837
Nfyb	-0.733445	0.116819	-0.766009	0.699629
Ccdc124	-0.662093	0.0550071	-0.57511	0.699675
Epha4	-0.227251	0.0597012	-0.230841	0.699815
Nptn	-0.452688	0.10851	-0.407138	0.700286
Abhd6	-0.405239	0.0498772	-0.378578	0.700542
Tsc22d1	-0.821178	0.130803	-0.894606	0.700871
Uchl5	-0.741389	0.0874968	-0.678217	0.701236
Fam208b	0.510975	0.169275	0.519912	0.703192
Cby1	-0.370568	0.102826	-0.365019	0.704361
Vhl	-0.694655	0.128846	-0.779069	0.704441
Commd8	-0.425786	0.0895019	-0.412171	0.704709
Sap30l	-0.304017	0.0428716	-0.315382	0.707848
Dlgap2	-0.273268	0.108374	-0.273954	0.709258
Cdc14a	-0.897638	0.0128202	-0.797712	0.709732
Pias2	0.29654	0.0918222	0.278057	0.709861
Ctdspl	0.392655	0.138002	0.312328	0.709927
Atxn10	0.31777	0.0684339	0.218544	0.710007
Nelfe	-0.458824	0.0667491	-0.460241	0.710189
Zfp654	-0.417067	0.108696	-0.353784	0.710208
Mfsd5	1.23829	0.0852317	0.991228	0.710215
Wnt2b	-0.504421	0.057685	-0.547653	0.71035
Fabp7	-0.713462	0.16157	-0.513534	0.710474
Hsph1	-0.381631	0.103224	-0.362137	0.710725
Lrp10	-1.10039	0.0138986	-1.10236	0.710786
Pgrmc1	-0.93231	0.138247	-1.02385	0.711268
Cuedc2	-0.433969	0.114372	-0.405265	0.71127
Taf5	-1.07584	0.0903977	-0.850497	0.711947
Cep170b	-0.181196	0.161695	-0.178251	0.713292
Ppig	0.215027	0.121023	0.20227	0.71372
B3gat2	0.234192	0.069118	0.274895	0.71394
Mtif2	-0.602439	0.0986592	-0.569827	0.71418
Rtn1	-0.538215	0.129522	-0.501131	0.714187
Umps	-0.690471	0.144294	-0.80532	0.714512
Tspan9	-0.405217	0.00741964	-0.385856	0.714678
Senp5	-0.788445	0.13457	-0.887542	0.715016
Ttc13	-0.181988	0.688023	-0.522216	0.715734
Ttc3	-0.171168	0.0770007	-0.160913	0.715849
Anxa5	-0.929435	0.117353	-1.16485	0.715879
AI314180	0.202138	0.230414	0.248082	0.716077
Ggnbp2	0.539275	0.0543095	0.419149	0.717491
Pkmyt1	0.893549	0.0449213	0.728537	0.718104
Sec61a1	-0.46442	0.0170085	-0.406446	0.719098
Syf2	-0.400297	0.0753297	-0.410342	0.719274
Rapgef4	-0.377948	0.130204	-0.375695	0.721982
Lpcat1	-0.296346	0.188988	-0.350975	0.72459
Ahsa1	-0.524001	0.145611	-0.537173	0.724735
Fig4	-0.65102	0.0934678	-0.80123	0.727613
Usp2	-0.322791	0.0940793	-0.268875	0.727646
Gnal	-0.203206	0.154149	-0.287926	0.728216
C2cd2	-0.421094	0.0619196	-0.400813	0.731349
Sbk1	-0.428517	0.240115	-0.405641	0.731359
Kif1bp	-0.255428	0.0394074	-0.229781	0.732612
Pcgf3	-0.293503	0.0599968	-0.321061	0.735399
Mettl7a1	0.962663	0.070087	0.806303	0.735518
Abhd18	0.62509	0.0418065	0.469133	0.736579
Pwp2	-0.504038	0.087627	-0.656094	0.736908
Prdm2	-0.586814	0.10818	-0.558781	0.737034
Afap1l1	-0.728924	0.0886822	-0.533135	0.737117
Ppm1d	-1.24797	0.111109	-1.07584	0.737446
Klhl3	-0.265576	0.0666085	-0.234437	0.737723
Vsnl1	-0.376477	0.118051	-0.390138	0.739429
Ankrd33b	0.847654	0.109366	1.04408	0.73972
Srprb	-0.616473	0.103046	-0.558049	0.739843
Tspan14	-0.280482	0.0505316	-0.300424	0.739844
Clk4	-0.903622	0.140937	-0.915513	0.73994
Clcn1	-1.65533	0.0930531	-1.61556	0.740002
Ormdl1	-0.831204	0.027323	-0.670722	0.740007
B230217C12Rik	-0.487586	0.0605283	-0.452914	0.740371
Cep19	-0.434022	0.046712	-0.376186	0.740514
Bpnt1	1.09962	0.0861172	1.1456	0.740812
Phactr1	0.647873	0.134058	0.51722	0.740875
Itsn2	-0.960579	0.118093	-0.715636	0.740942
Ddit4	-0.615099	0.0824036	-0.456894	0.741248
Wasf3	-0.869726	0.132153	-1.05576	0.741316
Map7d2	-0.527065	0.0988788	-0.441167	0.742585
Fem1b	0.339049	0.0497455	0.347645	0.74326
Yap1	-0.573822	0.144516	-0.524234	0.74346
Egln1	-0.50785	0.105429	-0.548966	0.743738
Dopey1	-0.970912	0.111964	-0.883388	0.744235
Cables2	-0.461953	0.111478	-0.406604	0.744241
Mrpl32	0.515897	0.108711	0.385759	0.744257
Xab2	0.483388	0.0343228	0.469898	0.744267
Ift140	0.564722	0.101922	0.574285	0.744443
Epc1	-0.739292	0.124748	-0.679391	0.744555
Fbxo45	-0.710002	0.151513	-0.74303	0.744681
Mau2	-0.221139	0.0871589	-0.199514	0.744871
Atxn1l	-0.792837	0.179894	-0.523807	0.745089
Grid1	0.434851	0.0799425	0.429429	0.745167
Vps29	-0.492132	0.0825681	-0.426092	0.748119
Cops7b	-0.387216	0.0475429	-0.487178	0.748495
Ankrd45	0.731358	0.128989	0.71773	0.749008
Sdhaf3	0.982204	0.0799627	1.0009	0.749892
Ncoa3	-0.587063	0.145397	-0.669476	0.750204
Sdc3	-0.504577	0.132604	-0.584891	0.751581
Tctn2	-1.15009	0.163149	-0.884247	0.751729
Atg2b	-0.352692	0.12751	-0.316618	0.751836
Vav2	-0.517276	0.0224565	-0.509288	0.75248
Grhl1	-0.457433	0.119825	-0.340272	0.752538
Rnf167	-0.602089	0.0753854	-0.636125	0.752582
Ndn	0.384479	0.101475	0.232934	0.752717
Cntnap2	-0.328533	0.0528323	-0.335962	0.752951
Actr8	0.603297	0.169893	0.386425	0.752998
9130401M01Rik	-1.06344	0.0967119	-0.666091	0.75335
Dph2	-0.727798	0.0526659	-0.618534	0.753468
Dolk	0.552316	0.12092	0.509417	0.75489
Pyroxd1	0.290849	0.075671	0.317778	0.756372
Rab31	-0.425032	0.105173	-0.394961	0.756896
Polk	-0.730821	0.0751068	-0.558372	0.757104
Tab3	-0.614133	0.0995778	-0.562726	0.757157
Dctn6	-1.20193	0.110052	-1.04891	0.757407
Extl3	-0.53402	0.0438407	-0.482653	0.757783
Rab39b	0.589129	0.0933456	0.453645	0.758256
Dgat1	1.1726	0.0445927	0.954666	0.759461
Abcc10	-0.754549	0.0786821	-0.804994	0.759783
Rasgef1b	0.478851	0.108749	0.489855	0.759838
Maneal	-0.36924	0.101049	-0.335722	0.759906
Tmem158	-0.983151	0.158189	-0.906048	0.759929
Trim32	-0.186087	0.0787519	-0.212837	0.75998
Sema3a	-0.380082	0.0301872	-0.381709	0.760055
Chgb	0.811775	0.0640595	0.695706	0.760092
Zfp422	-0.371372	0.0407875	-0.299584	0.760141
Anks1	-0.258747	0.0882405	-0.251647	0.760189
Scamp5	-0.245799	0.0893715	-0.207755	0.760273
Traf3ip1	-0.65376	0.0519522	-0.550642	0.760313
Emb	-0.350568	0.0291833	-0.339058	0.760351
Prkar1a	-0.476683	0.0887126	-0.435912	0.760576
Rpl9	-0.522408	0.0887473	-0.653214	0.760804
Slc24a3	-0.235924	0.0763723	-0.24553	0.76094
Hook2	-0.70595	0.026178	-0.634343	0.76117
Gmpr	0.431631	0.0645939	0.363196	0.761341
Slc2a5	1.66185	0.127011	1.73851	0.761404
Ndor1	1.37201	0.0283836	1.35486	0.761555
Ankib1	-0.155546	0.0610068	-0.186161	0.761604
2410004B18Rik	-0.686625	0.102984	-0.612253	0.761623
Trmt12	1.13476	0.0361811	0.870238	0.761678
Poglut1	-0.325946	0.0803297	-0.293895	0.761745
Slc43a2	-0.21901	0.0906968	-0.2174	0.761755
Tom1l1	0.482398	0.0447603	0.385056	0.761798
Trappc8	-0.619413	0.115188	-0.642765	0.761816
Rab23	0.436517	0.0973923	0.405974	0.761825
Dtnbp1	0.743753	0.129703	0.633438	0.761833
Ppp4c	-1.17175	0.00806106	-1.31227	0.761838
Abcf1	-0.431604	0.109077	-0.41352	0.761995
Pus1	-0.451864	0.140956	-0.597624	0.762058
Anxa3	-1.24243	0.121045	-1.31486	0.762245
Ppp1r18	-1.01473	0.105451	-0.815152	0.762268
Srsf2	-0.25758	0.0742214	-0.248013	0.76227
Rnf139	0.517456	0.0578711	0.447711	0.762273
Tor1a	-0.530163	0.109604	-0.534701	0.762478
Add1	-0.601236	0.135032	-0.709456	0.762645
Tfg	-0.434529	0.178983	-0.361383	0.762773
Pbx1	-0.739809	0.0158726	-0.850566	0.762882
Gosr1	-0.330353	0.131101	-0.287046	0.762919
Rnf217	0.297582	0.0940875	0.253878	0.762971
Rims2	0.193029	0.0751893	0.204591	0.76299
Necab3	0.633979	0.128735	0.607832	0.763116
Bcat1	-0.468296	0.074685	-0.392071	0.763641
Gjb1	1.41276	0.0834031	1.21175	0.763936
Kcna4	-0.619935	0.105394	-0.5334	0.763994
Kbtbd8	-1.39483	0.0820009	-1.25764	0.764231
Rapgef5	-0.523739	0.127251	-0.383264	0.764491
H2afx	-0.383846	0.0731279	-0.322036	0.764519
Myef2	0.498082	0.0529558	0.425253	0.764537
Bora	-0.919634	0.00057158	-0.91667	0.764586
Plxna2	-0.30189	0.0806175	-0.2647	0.76492
Ddx52	0.363223	0.104343	0.370854	0.765077
Aco2	-1.05081	0.156864	-1.23171	0.765227
Rita1	-0.543552	0.118538	-0.608077	0.765336
Ncor1	-0.643994	0.140648	-0.667686	0.765564
Mkl2	-0.198124	0.055577	-0.186574	0.765608
Nav3	0.548616	0.0354412	0.460086	0.765616
Gls2	-0.458881	0.0601053	-0.501883	0.765617
Mgat5	-0.381189	0.136202	-0.372676	0.765705
Wipi2	-0.395278	0.112495	-0.44758	0.765722
Fmnl2	-0.337718	0.0645597	-0.271708	0.765724
Cdip1	0.282381	0.160789	0.313139	0.766268
Clip1	-1.14919	0.14928	-1.5627	0.76639
Hnrnpul1	-0.61997	0.0895446	-0.565606	0.766782
Herc2	-0.802514	0.141654	-0.913926	0.766869
Ddx21	-0.40096	0.00981503	-0.345537	0.766915
Pigk	-0.619999	0.139332	-0.696883	0.766928
Tbc1d10b	-0.457752	0.0538573	-0.493861	0.766992
Dpysl2	-0.469931	0.139193	-0.446219	0.767413
Etnk2	-0.797535	0.143698	-1.12992	0.767471
Slc35f6	-0.436852	0.057347	-0.390238	0.767506
Tmem33	-0.370262	0.0954861	-0.353788	0.767669
Pdk3	-0.295117	0.131733	-0.326429	0.76806
Bmpr2	-0.487418	0.0631532	-0.452986	0.768479
U2surp	0.518238	0.198608	0.389031	0.769003
Luc7l	-0.563922	0.12514	-0.552861	0.769071
Ppox	0.873571	0.0604111	0.683131	0.769108
Zmat2	-0.283636	0.0357877	-0.237908	0.769422
Mlh3	-0.743472	0.0876246	-0.634994	0.769493
Prima1	-1.17676	0.164291	-0.922389	0.770317
Ankrd46	-0.322249	0.138712	-0.303735	0.770399
Gtf2f2	-0.689267	0.0878513	-0.582239	0.770419
Srsf11	-0.545044	0.109052	-0.490664	0.770431
Epm2aip1	-0.252419	0.0680369	-0.241776	0.770436
Fndc3a	-0.714346	0.141902	-0.584917	0.77062
Cdc42se2	0.487212	0.122139	0.370302	0.770639
Ttc37	-0.650384	0.0700027	-0.492833	0.770694
Pank3	-0.475153	0.12948	-0.430015	0.770714
Ddx23	-0.741534	0.179402	-0.455832	0.770829
Zc3h7a	-1.01194	0.169499	-1.00457	0.770894
Ctr9	1.01052	0.119664	0.710361	0.770971
Dcaf6	-0.700105	0.121712	-0.83754	0.771043
Smim20	-0.246951	0.0740518	-0.232326	0.77112
Tmem131	0.681369	0.181867	0.646531	0.771142
Dhx29	0.406608	0.248591	0.519958	0.77115
Cadps	-0.810277	0.211203	-1.05417	0.771192
Gspt2	0.679485	0.0855946	0.60332	0.771244
Arpc1a	-0.442062	0.07868	-0.420335	0.771283
Vcam1	-0.628312	0.0953566	-0.672837	0.771361
Kpna1	-0.390432	0.0470285	-0.391825	0.771403
Fam155a	-0.970443	0.0808747	-0.740655	0.771414
Aurkaip1	-0.503564	0.10443	-0.594604	0.771456
Rnf187	-0.478654	0.140782	-0.429846	0.771506
Myo5c	-0.972879	0.0468595	-0.807072	0.771577
Peg10	0.565596	0.130219	0.590452	0.771596
Nifk	0.906325	0.14822	1.22347	0.771636
Dld	0.179589	0.211889	0.207449	0.771698
Rpap2	-0.848626	0.070414	-0.643413	0.771721
4933427D14Rik	-0.97168	0.134055	-1.31155	0.77186
Nmt1	0.633772	0.147221	0.560857	0.771867
Pmp22	-0.561201	0.127605	-0.443785	0.771874
Mplkip	0.647335	0.0638276	0.602415	0.771895
Asb1	-0.281784	0.212547	-0.247674	0.77194
Psmd7	-0.83729	0.137515	-1.10364	0.772
Raf1	-0.456959	0.373541	-0.593814	0.772004
Nkiras1	0.399282	0.0716367	0.308777	0.772018
Tob1	-0.581648	0.16818	-0.805627	0.772145
Car5b	0.270887	0.332774	0.382259	0.772185
Gprc5b	-0.448264	0.0856073	-0.360012	0.772198
Cct6a	-0.850669	0.148052	-0.843722	0.772199
Gnl3l	-0.400398	0.0780055	-0.349002	0.772316
Adcy1	-0.282126	0.121759	-0.304932	0.7724
Ncdn	-0.518482	0.146323	-0.579011	0.772412
Aamdc	-0.508069	0.0505877	-0.578424	0.772459
Susd2	1.23495	0.00642756	1.07312	0.772469
Pvalb	-1.07367	0.140397	-1.33862	0.772505
Baz1b	-0.283309	0.0840027	-0.246136	0.772593
Tpsg1	0.535407	0.110345	0.502379	0.772594
Actr10	-0.518053	0.126108	-0.4714	0.772625
Pcbp1	-0.466794	0.120973	-0.40718	0.77263
Kdm2b	0.895536	0.156863	0.898291	0.772668
Ppp2r2d	-1.02426	0.167012	-1.16868	0.772743
Man2a2	-0.197773	0.0796019	-0.19842	0.772789
Cacna1e	-0.489295	0.128059	-0.443928	0.772962
Bcl7b	-0.478462	0.0668459	-0.557855	0.772981
Ube3a	0.169675	0.0250219	0.119883	0.77304
Faap100	1.50566	0.155731	0.832929	0.773043
Nefm	-0.392704	0.100787	-0.38243	0.773117
Kif13b	-0.369659	0.0886114	-0.298196	0.773146
Cd302	-0.884433	0.145026	-1.20142	0.773214
Ggct	0.905808	0.146986	1.06243	0.773416
Cldn11	-0.563948	0.135865	-0.475659	0.773508
Ift172	1.10511	0.183765	0.669326	0.773626
Fndc9	-0.51772	0.0958831	-0.489807	0.773651
Ckb	-0.862393	0.129454	-0.778598	0.773701
Tnrc6c	-0.722172	0.145529	-0.752552	0.773729
Rab9b	-0.371072	0.153773	-0.251131	0.77395
Nsrp1	0.684249	0.107252	0.584524	0.774035
3110040N11Rik	-0.483922	0.0597646	-0.383707	0.774186
Ubac1	0.4459	0.0429861	0.371162	0.774194
Gpr27	-0.919129	0.162964	-0.808062	0.774235
Nr2c1	0.315351	0.332687	0.470885	0.774361
Tkt	0.685027	0.131742	0.67297	0.774568
Chd1	0.477826	0.043518	0.359233	0.774607
Gskip	-0.292927	0.127963	-0.318692	0.774623
Rlim	-0.529786	0.0867006	-0.483037	0.774723
Epas1	0.529674	0.0826725	0.358015	0.774784
Mgat4a	1.18252	0.0675697	0.715194	0.775001
Heph	-0.767907	0.221391	-0.86603	0.775023
Prr18	0.57232	0.15007	0.51423	0.775074
Stk39	-1.30499	0.168939	-1.55492	0.775079
Fasn	-0.485892	0.156467	-0.526673	0.775129
Cdkn2aip	0.562276	0.0857406	0.418134	0.775156
Idh2	-0.799754	0.191401	-0.516418	0.775163
Agpat1	-0.510856	0.0998998	-0.462819	0.775249
Ostm1	-0.189692	0.0181119	-0.192904	0.77538
Jade2	0.968968	0.040721	0.767899	0.775549
Mccc2	-0.239768	0.413672	-0.424535	0.775827
Celf6	-0.803788	0.146485	-0.791424	0.775876
Pcsk7	-0.328301	0.106805	-0.323632	0.775933
Scn7a	-1.29487	0.118123	-0.89516	0.776067
Rad9b	-0.749117	0.112326	-0.609969	0.776078
Aig1	-0.612782	0.156546	-0.601379	0.776126
Casz1	-0.882497	0.0529625	-0.860421	0.776447
Oaz2	0.217399	0.113674	0.197263	0.776491
Syap1	-0.48949	0.0708741	-0.462404	0.776601
Eef1g	0.976541	0.0610427	0.766271	0.77667
Map2k4	-0.368037	0.108002	-0.325682	0.776737
Fgfr1op	-0.438794	0.175423	-0.503994	0.777014
Tmem9	-0.633974	0.128549	-0.580289	0.777088
Zfp182	-0.214534	0.305089	-0.245923	0.777113
BC003331	0.490612	0.00239223	0.430816	0.777695
Hdgf	-0.230875	0.0702239	-0.235628	0.777764
Nudt3	-0.401938	0.140106	-0.450933	0.777815
Wdr78	-0.283599	0.267454	-0.369313	0.777848
Inip	-0.396027	0.0776553	-0.33432	0.778296
Erc2	-0.688298	0.138143	-0.419887	0.778305
Rbm20	-0.715016	0.0590575	-0.615458	0.778332
Rnf41	-0.256202	0.254629	-0.341203	0.778376
Otud4	0.569331	0.059823	0.490053	0.778501
Chst3	0.525949	0.0484174	0.640652	0.778683
Usp24	-0.52816	0.0936248	-0.486524	0.778694
Marf1	0.785615	0.0817827	0.607898	0.778704
Afg3l2	-0.487406	0.0626685	-0.414796	0.77886
Limd2	-0.623116	0.15402	-0.644221	0.778906
B4galt6	-0.206885	0.0611287	-0.209252	0.77903
Tmem50b	-1.17251	0.171937	-1.4023	0.779206
Cops3	-0.501289	0.0557239	-0.439309	0.7795
Cisd2	0.404787	0.0750185	0.340699	0.779929
Eif3e	0.4878	0.253038	0.587265	0.780142
Nkx6-2	-0.627275	0.118368	-0.573147	0.782956
Cox7b	0.506462	0.0445351	0.494289	0.783128
Cdc25b	0.744272	0.14968	0.611347	0.783355
Cttn	0.403593	0.0595862	0.459934	0.783394
Polr2a	-0.845621	0.153594	-0.997959	0.783499
Ppm1l	-0.337351	0.141472	-0.370063	0.783657
Sox7	-1.43122	0.106769	-0.934949	0.783716
Wwtr1	-0.719559	0.0866731	-0.592645	0.783883
Top2b	-0.764644	0.158952	-0.678336	0.784115
Csnk2a2	0.470823	0.0599056	0.398588	0.784222
Pex13	0.484378	0.144389	0.478649	0.784265
Fam131a	-0.314871	0.142058	-0.390645	0.78451
Lclat1	-0.30559	0.302064	-0.515409	0.784961
Adgrf5	0.583061	0.0104383	0.535485	0.786002
N4bp2	-0.848601	0.0786512	-0.921705	0.786482
Lrrc57	-0.360792	0.143996	-0.270531	0.786721
Fxn	1.14858	0.216644	0.841203	0.786781
Ift88	0.396658	0.361118	0.675677	0.786934
Clcn6	-0.474413	0.141902	-0.46377	0.787226
Zc3h15	-0.12935	0.45991	-0.20501	0.787484
Rapgef1	-0.495399	0.14479	-0.525882	0.791019
Lmo2	-0.666983	0.153797	-0.403122	0.791228
Acsl4	-0.631404	0.148607	-0.64758	0.791497
Rbm11	0.618292	0.145884	0.588775	0.791822
Lrrc10b	-1.15339	0.308447	-1.35708	0.793736
Ndst3	-0.365545	0.0613782	-0.325687	0.79381
Tbc1d1	-0.490677	0.0960716	-0.393695	0.793942
Kcnma1	-0.491067	0.147067	-0.529859	0.794621
2024-09-11	0.39709	0.0796199	0.444441	0.794945
Stx7	-0.770695	0.16559	-0.835896	0.796225
Ric8a	-0.296119	0.0890991	-0.2946	0.796357
Hexim2	0.791804	0.0527006	0.737211	0.79646
Rbms2	-0.698382	0.0866431	-0.577241	0.796623
Pgs1	-1.24159	0.153572	-1.15303	0.796737
Gabbr1	-0.354222	0.100917	-0.328949	0.797079
Arl15	-0.582477	0.139485	-0.519719	0.797094
Rida	0.599839	0.1617	0.873798	0.79742
Aebp1	0.897778	0.115576	0.573658	0.797622
Hhipl1	-0.468726	0.125531	-0.358396	0.797706
Osbp	-0.393181	0.0817084	-0.364198	0.797888
Galt	-0.998514	0.166326	-1.16706	0.799809
Pnrc1	-0.495022	0.0990317	-0.400416	0.800731
Ank	-0.646632	0.140848	-0.707071	0.801065
Slc25a10	-0.584716	0.0854138	-0.481339	0.801097
Lsm2	-0.633003	0.0630925	-0.643946	0.801205
Dzip3	-0.233294	0.140783	-0.194744	0.801698
Cdc40	-0.915841	0.112898	-0.676494	0.803082
Rars	-0.795832	0.231366	-0.952164	0.803324
Rsl24d1	-0.519701	0.133357	-0.458359	0.80425
Vsir	0.481997	0.16826	0.447344	0.804803
Prune2	-0.673058	0.153538	-0.707623	0.805157
Fam117a	1.09475	0.122044	0.804244	0.805306
Rims1	-0.198774	0.0895196	-0.2795	0.805407
Kif3b	-0.26661	0.124018	-0.246645	0.805459
Ttc33	0.302774	0.191787	0.327221	0.805727
Nr4a2	-0.409187	0.10407	-0.302333	0.806245
D030056L22Rik	-0.7878	0.152707	-0.797372	0.806322
Jup	-1.24739	0.134865	-1.39552	0.806722
Med21	-1.08611	0.16475	-1.3259	0.806958
Ccdc34	0.613073	0.0532458	0.642807	0.807271
Yeats2	-0.920024	0.112788	-0.615805	0.807661
Lyrm7	-0.696359	0.092385	-0.705741	0.807926
Rbfox2	-0.294688	0.10423	-0.26677	0.81028
Zfp280d	-0.539499	0.0565377	-0.349131	0.811413
Acsl6	0.108386	0.169717	0.103573	0.811468
Lhfp	-0.712189	0.147085	-0.729206	0.81148
Vav1	0.856604	0.11887	0.897494	0.811644
Pdlim5	-0.861169	0.15652	-0.788523	0.811969
Dock3	-0.337746	0.143206	-0.251142	0.81296
Aaed1	-0.514313	0.0955536	-0.468593	0.813152
1700003E16Rik	0.748413	0.0631074	0.5646	0.813797
Slco2a1	-0.665086	0.159745	-0.701568	0.814528
Prss23	-0.603122	0.0445608	-0.425827	0.814732
Negr1	-0.433486	0.173379	-0.392956	0.815344
Desi2	-0.384044	0.131688	-0.395416	0.81693
Trp53bp2	-1.3984	0.175812	-1.01733	0.817404
Ddr1	-0.584586	0.134073	-0.422281	0.817528
Kif17	-0.827526	0.218629	-0.756073	0.818113
Ska2	-0.536905	0.113404	-0.534367	0.818144
Tbc1d9	-0.751538	0.167245	-0.843657	0.818187
Capzb	-0.40491	0.118734	-0.505871	0.818399
Htt	-0.488191	0.152868	-0.546238	0.818538
Cpsf6	0.178057	0.0845829	0.168495	0.818619
Mysm1	-0.406768	0.0773336	-0.358671	0.818778
Dact3	-1.02046	0.169055	-1.38158	0.81889
Cmtm6	-0.390366	0.117016	-0.333781	0.81897
F3	-0.5866	0.136772	-0.546123	0.819003
Zzef1	-0.363019	0.117444	-0.33023	0.819024
Dapk2	0.96093	0.157749	1.22694	0.819149
Basp1	-0.396926	0.154192	-0.34656	0.819258
Mknk2	-0.289448	0.0241123	-0.256958	0.819414
Srcap	-0.776485	0.0885802	-0.725928	0.819438
Vps11	-0.548048	0.0472848	-0.521831	0.819438
Itga4	-0.15078	0.453265	-0.285878	0.819456
Acd	0.572017	0.166851	0.4337	0.819456
Ptp4a3	0.717512	0.0984765	0.582345	0.819514
Tmem178	-0.546846	0.152703	-0.555989	0.819704
Smarca4	-0.718614	0.119584	-0.401201	0.819723
Adss	-0.272571	0.00494613	-0.265202	0.81986
Trpc4ap	-0.437502	0.135949	-0.342974	0.81996
Map4k4	-0.282596	0.0953196	-0.252147	0.820014
Coro7	-0.215852	0.0258525	-0.249958	0.820237
Ddit3	-1.00875	0.154361	-1.23949	0.820272
Homer3	0.877843	0.178951	0.755972	0.820305
Coq4	0.636285	0.0744807	0.53416	0.820324
Prpf38b	-0.796087	0.157511	-0.888348	0.82034
Thap2	-0.541933	0.0445039	-0.494476	0.820708
2310009A05Rik	1.39513	0.119626	1.13595	0.821471
Rab11fip3	-0.377218	0.108038	-0.395956	0.821741
Pin1	-0.424109	0.155221	-0.420685	0.821788
Vdac2	-0.367966	0.128995	-0.387191	0.821889
Blcap	-0.231913	0.540144	-0.46559	0.821963
Ncapd3	-0.547225	0.137194	-0.596363	0.822005
Thap1	-0.751579	0.197988	-0.438431	0.822149
Pja1	-0.363564	0.0522542	-0.345986	0.822192
D230025D16Rik	-0.421003	0.0669026	-0.358381	0.822391
Omg	-0.590047	0.126815	-0.485786	0.822939
Slc25a5	-0.333675	0.148985	-0.315602	0.823099
2510039O18Rik	-0.574283	0.127817	-0.57589	0.823117
Palmd	-0.989888	0.112548	-0.766418	0.823172
Pop1	0.710832	0.021734	0.643982	0.823411
Cdipt	-0.549735	0.0906726	-0.587071	0.823612
1700066M21Rik	0.22122	0.684872	0.648876	0.823856
Tmem101	-0.665791	0.123218	-0.719909	0.823966
Rps27a	0.488763	0.151508	0.421129	0.823981
Mapk8ip1	-0.526709	0.157501	-0.611273	0.824077
Pomgnt1	-0.578858	0.201362	-0.783915	0.824209
Prdx5	-0.870523	0.174754	-0.781194	0.824233
Myo19	0.545625	0.0256216	0.469844	0.824851
Cdk7	1.01409	0.137717	0.533877	0.825299
Mbnl1	-0.195993	0.103397	-0.196442	0.825596
Zcchc24	-0.226719	0.128083	-0.199924	0.825754
Rtn4rl1	-0.196446	0.0748705	-0.184821	0.829405
Ncl	-1.18461	0.163634	-1.29303	0.829458
Epm2a	-0.286612	0.0640952	-0.264876	0.829584
Rhoq	0.264043	0.0153515	0.212592	0.82999
Cul9	-0.766178	0.225464	-0.807423	0.830144
B2m	-0.927522	0.131174	-0.541833	0.830159
Pggt1b	0.403451	0.108385	0.276682	0.830579
Hecw1	-0.485401	0.151062	-0.498407	0.83061
Lmtk2	-0.186356	0.195267	-0.197257	0.831113
Spopl	-1.01311	0.104511	-0.817178	0.831716
Ech1	-1.04655	0.038094	-0.770922	0.831794
Arid5a	-0.577002	0.205515	-0.635886	0.832072
Maea	-0.347155	0.0638264	-0.316345	0.832085
Fam49b	0.305093	0.115269	0.247532	0.832132
Anks1b	-0.295515	0.163741	-0.263474	0.832195
Kcmf1	0.443324	0.0867368	0.402347	0.832214
Rabggtb	-0.888286	0.176324	-0.820152	0.832352
Slc50a1	0.63036	0.107726	0.539853	0.832357
Actn1	-0.800427	0.110008	-0.622924	0.832397
Gga1	-0.754539	0.214617	-0.688377	0.832468
Rab35	-0.264202	0.12262	-0.257855	0.8326
Arhgef17	-0.266651	0.0769963	-0.252415	0.832638
Kdm7a	-0.309516	0.0754941	-0.262356	0.832667
Uqcrh	0.690764	0.161861	0.672275	0.833352
Dnajc6	-0.359784	0.155803	-0.336597	0.83363
Zfp106	0.517373	0.154253	0.449713	0.836117
Rdh11	-0.511164	0.149237	-0.487717	0.836395
Opcml	-0.368984	0.114724	-0.380339	0.836892
Rgs4	-0.751296	0.173191	-0.801888	0.837282
Cand1	0.236935	0.056034	0.186171	0.840427
Tmem175	0.593602	0.0985226	0.335084	0.840791
Xpr1	-0.841751	0.180736	-1.03637	0.840819
P2rx6	0.430909	0.129912	0.490514	0.841593
Actl6a	-0.426764	0.0337769	-0.415473	0.841702
Ndc1	0.406228	0.0612934	0.347118	0.841913
Tsr1	0.630751	0.18114	0.571463	0.843363
Nenf	-1.18879	0.0782239	-0.867342	0.846503
Hax1	1.18745	0.155299	0.8762	0.846717
Nell2	0.859952	0.162202	0.773364	0.846748
Cacng3	0.80619	0.149555	0.847232	0.84688
Sar1b	-0.557492	0.0230854	-0.499592	0.846993
Nr2c2	-0.468515	0.171032	-0.440028	0.847915
Mbnl2	-0.1161	0.0744732	-0.120988	0.848145
Clint1	-0.458329	0.111735	-0.410673	0.848271
Aplp2	-0.77641	0.179911	-0.945728	0.848419
Polr2f	-0.414394	0.0948375	-0.384023	0.84842
Dbn1	-0.224769	0.144742	-0.264347	0.848457
Lig1	1.10434	0.0757965	0.905604	0.848475
Wdr20	-0.675938	0.106223	-0.500866	0.848793
Timm22	0.782892	0.178202	0.69061	0.84896
Btbd6	-0.700599	0.110344	-0.56849	0.848995
Pak1	-0.250663	0.128349	-0.238634	0.849053
Fstl4	-0.208063	0.0375317	-0.200533	0.849235
Sigmar1	0.469581	0.164184	0.29725	0.849256
Glud1	0.445433	0.142127	0.321712	0.849262
Taok3	-0.418713	0.103595	-0.360563	0.849353
Acad11	-0.73263	0.128352	-0.683991	0.849356
Fosb	-0.507729	0.204204	-0.734466	0.849446
Tmem165	0.62965	0.0998695	0.441658	0.849499
Pptc7	-0.553517	0.127713	-0.500674	0.850191
Atp5a1	-0.229918	0.108677	-0.17918	0.850338
Hist3h2a	-0.40609	0.0873304	-0.311282	0.850549
Mad2l1bp	-0.773629	0.000301166	-0.814563	0.85069
Atp1a2	-0.452467	0.131292	-0.508751	0.850774
Stxbp1	-0.13812	0.120697	-0.135928	0.851784
Plcb1	-0.344136	0.0626277	-0.376453	0.85196
Slc8a1	0.164589	0.217336	0.174735	0.852213
Hdac9	-1.35396	0.087781	-1.0155	0.852922
Pdf	0.406624	0.188795	0.406214	0.853638
Panx1	0.777698	0.0885248	0.578245	0.85605
Iars2	0.374012	0.173732	0.24272	0.857361
Orc2	-1.12147	0.170505	-0.85937	0.857463
Oxr1	0.66652	0.182819	0.50727	0.857729
Cnnm3	-0.479968	0.116172	-0.370179	0.857742
Pts	-0.714335	0.0946946	-0.64223	0.857742
Prdm4	0.38183	0.0836183	0.387367	0.857762
Nav1	-0.51263	0.115123	-0.443664	0.857818
Usp6nl	-0.336453	0.388623	-0.420077	0.857857
Glcci1	0.309171	0.0827637	0.222862	0.857894
Sf3b1	0.413011	0.104762	0.355751	0.857962
Uba2	-0.92926	0.181939	-0.949935	0.85812
Fam120a	0.175233	0.0536016	0.154237	0.858133
Nos1ap	-0.169176	0.104091	-0.174577	0.858321
Slc25a26	-0.607619	0.184587	-0.595188	0.858367
St6gal1	-0.678643	0.110351	-0.438155	0.858397
Tmem159	-0.79263	0.114901	-0.700457	0.858432
Kcnf1	-0.411778	0.139614	-0.454332	0.858528
Kif21a	-0.434149	0.165102	-0.456698	0.858692
Rasgrp2	0.986349	0.073332	0.950717	0.85878
Rexo2	-0.60924	0.134329	-0.838481	0.858864
Bscl2	1.13254	0.0527316	1.13396	0.858919
Aplp1	-0.566554	0.16857	-0.545104	0.859031
Adnp2	-0.391635	0.129888	-0.40806	0.859267
Rhob	-0.325397	0.136194	-0.29471	0.859379
Lyrm9	0.450219	0.157834	0.31338	0.859411
Cpne2	-1.41319	0.0830872	-0.877315	0.859558
Nme1	-0.259366	0.0899085	-0.277749	0.859569
Cbx3	0.394373	0.15836	0.325439	0.859626
A130010J15Rik	-0.609258	0.0801422	-0.462565	0.85966
Tldc1	-0.694419	0.136929	-0.694327	0.859672
Lrrc8c	-1.16972	0.109832	-0.829173	0.859788
Shq1	0.558811	0.148525	0.555012	0.859789
Fxyd6	-0.635562	0.182404	-0.76471	0.859814
Aldh9a1	-0.635841	0.19407	-0.420189	0.859816
Ybx1	-0.366302	0.101929	-0.383612	0.859991
Npc2	-0.534516	0.163847	-0.565745	0.860117
Utp3	-0.759005	0.0564547	-0.710026	0.860161
Reep5	-0.620111	0.169096	-0.55541	0.860321
Mkrn2	0.405275	0.0982246	0.381322	0.860509
Pdpr	-0.691711	0.130991	-0.63707	0.860667
Asphd1	-0.531566	0.146683	-0.537106	0.860767
Zfp770	0.332188	0.108718	0.304259	0.860972
Apoo	-0.229456	0.0652558	-0.235616	0.86121
Prrc2b	-0.158524	0.0993866	-0.170034	0.861452
Sh3bgrl2	0.24775	0.0455835	0.276623	0.861743
Gpr22	0.321263	0.0313878	0.266099	0.861981
Dgcr6	-0.328684	0.105226	-0.316851	0.86214
Arid5b	-0.469867	0.104098	-0.376345	0.862264
Erp44	0.420981	0.180159	0.241538	0.862273
Dnajc21	-0.701829	0.0899418	-0.567667	0.862283
Tspan11	-0.644093	0.0817168	-0.498333	0.862306
Suclg1	-1.33731	0.183538	-1.74484	0.862448
Galnt4	0.674579	0.0201701	0.579512	0.862514
Egr4	0.406121	0.113884	0.367184	0.862643
Serinc1	-0.643141	0.166252	-0.742961	0.864666
Kdelc1	-1.07344	0.193851	-1.13402	0.865518
Mycn	-0.31589	0.396027	-0.541819	0.865827
Spin1	-0.255652	0.171844	-0.252317	0.866014
Rab2b	-0.590715	0.178177	-0.632406	0.866102
Cdyl	-1.42053	0.14391	-1.34249	0.866108
Csf1r	0.586316	0.0560143	0.643878	0.866215
Wdfy2	-0.842681	0.175584	-0.961368	0.866332
Rnf182	1.22884	0.101954	0.926232	0.866461
B3gat1	-0.185961	0.120133	-0.169704	0.8665
Rnf150	-0.408775	0.123651	-0.377008	0.86694
Rbm14	0.726264	0.147245	0.686763	0.866977
Hnrnpl	0.375757	0.14169	0.428894	0.867165
Apln	-0.87198	0.202358	-0.87872	0.867296
Galnt7	-0.467224	0.180738	-0.503333	0.86739
Numa1	-0.618863	0.184415	-0.640381	0.867426
Kat6b	-0.435672	0.22377	-0.566488	0.867429
Tmem245	-0.385868	0.118838	-0.315894	0.867605
Mtpn	-0.405636	0.128747	-0.395865	0.867643
Cbx4	-0.395009	0.125088	-0.289974	0.867699
Chrna4	-0.339796	0.034065	-0.274849	0.867808
Ube2r2	-0.563918	0.185256	-0.610637	0.867948
Nanp	0.323186	0.250327	0.407593	0.868497
Srebf2	-0.247747	0.124273	-0.311877	0.868899
Yme1l1	-0.500806	0.146751	-0.456444	0.869366
2024-03-02	0.549024	0.221818	0.456648	0.869601
Jmjd1c	-0.949929	0.166427	-0.858717	0.869957
Sgsm1	-0.281876	0.0715694	-0.223534	0.869996
Faap24	-0.512469	0.0762216	-0.452521	0.870026
Ndfip2	-0.288906	0.133051	-0.303066	0.870028
Aptx	1.12858	0.186897	0.722952	0.870031
Tmem253	-1.03577	0.143091	-1.01955	0.870089
Fam234a	-0.960981	0.0278107	-0.877333	0.870209
Tmem265	-0.729282	0.0739295	-0.531136	0.870318
Cox4i1	-0.862566	0.182416	-0.643149	0.870518
Pi4kb	-0.289958	0.271111	-0.338037	0.87087
AI846148	-0.440319	0.119785	-0.380467	0.870873
Spg7	-0.753226	0.162009	-0.744319	0.871202
Nckap1l	0.63979	0.0976789	0.748359	0.871236
Dnajc7	0.500002	0.0822041	0.36105	0.871241
Faim2	-0.470815	0.129298	-0.455634	0.871258
Anxa4	-1.14481	0.151619	-0.983833	0.871441
Eif5	0.543614	0.17717	0.401052	0.871629
Tmem88	-0.955535	0.0237032	-1.05487	0.871643
Rspry1	0.699326	0.0349892	0.549319	0.871838
Ptdss2	0.71978	0.182153	0.686989	0.872215
Ercc6	-1.08848	0.179011	-1.19009	0.872276
Smim1	0.681348	0.19598	0.76344	0.872601
Smarca1	-0.89815	0.156512	-0.884311	0.872704
Npm1	-0.878575	0.196993	-1.18462	0.872724
Scg3	-0.512754	0.17895	-0.472064	0.872804
Rad21	-0.435248	0.182944	-0.341928	0.873099
Slc44a2	-0.286431	0.0232107	-0.264661	0.873208
Abcc4	-0.743295	0.190936	-0.753019	0.873268
Fyn	0.148002	0.322259	0.217355	0.873312
Etv5	-0.197371	0.0842325	-0.161405	0.873313
Sart1	-0.414483	0.0872929	-0.477568	0.873575
Phc2	-0.39405	0.217815	-0.604683	0.873616
Hmox1	-1.19033	0.104391	-0.965026	0.87366
Prkci	-0.286495	0.121879	-0.218895	0.873675
Nanos1	0.414506	0.0863975	0.34735	0.873758
Nupr1	-1.08117	0.135801	-0.808012	0.87385
Slc7a4	0.25778	0.133306	0.216327	0.873998
Bmp1	0.592147	0.15798	0.517265	0.874065
Cd47	-0.47287	0.161517	-0.487044	0.874089
Rab10	-0.527685	0.168612	-0.591294	0.874089
Kcna2	0.463549	0.146427	0.417711	0.874109
Map1a	-0.387715	0.168062	-0.487637	0.874295
Stac2	-0.198722	0.05056	-0.172045	0.874298
Unc13a	0.161375	0.0906028	0.136993	0.874328
Dalrd3	-0.429201	0.0262238	-0.330613	0.874382
Tpr	0.827079	0.153215	0.687581	0.87443
Zfp174	0.365538	0.211817	0.495242	0.874437
Furin	-0.574693	0.123539	-0.433849	0.874493
Hccs	-1.0237	0.191549	-1.16996	0.87456
Gnaq	-0.135245	0.102204	-0.147381	0.874567
Brd8	0.311914	0.0932372	0.29774	0.874632
Eif3b	0.401375	0.0985192	0.343694	0.87464
Flrt1	0.284602	0.11544	0.312125	0.87472
Plekha6	-0.297231	0.148446	-0.326899	0.87483
Tapbp	-0.384398	0.0947578	-0.401453	0.874863
Gatad1	0.430121	0.166732	0.194918	0.874892
Phlda1	-0.379534	0.104069	-0.387713	0.875059
Spr	-0.452883	0.102271	-0.387311	0.87507
Atp1b2	-0.34296	0.113088	-0.301663	0.875075
Safb	0.960822	0.133538	0.654785	0.875249
Prrg4	0.659287	0.0327643	0.582943	0.875381
Aggf1	-0.203203	0.0711028	-0.200301	0.875868
Lzic	-0.637763	0.174945	-0.507361	0.87594
Usp40	0.509167	0.19944	0.447532	0.876236
Psma5	-0.407073	0.0406669	-0.361405	0.876458
Dmxl2	-0.456067	0.193488	-0.368906	0.876561
Ddx39	1.01408	0.130558	0.782514	0.876724
Tns1	-0.373874	0.168147	-0.303523	0.876736
Syndig1	-0.893857	0.213269	-0.557192	0.876773
Pard3b	-0.587654	0.221548	-0.752088	0.877147
Ltbp3	0.777457	0.149241	0.74891	0.87724
Speg	-0.652697	0.141968	-0.930485	0.87727
Zfp281	0.417268	0.156173	0.344707	0.877286
Magi3	0.280685	0.210823	0.224246	0.877534
H1f0	-0.669321	0.190015	-0.619852	0.877591
Cfap157	1.11756	0.178722	0.942784	0.879447
Cdk5	-0.472126	0.168122	-0.655069	0.879938
Ctbp1	-0.187205	0.105072	-0.197013	0.880121
Hrk	-0.311506	0.128727	-0.288443	0.880412
Tmbim6	-0.684455	0.196668	-0.990291	0.881151
Prox1	-0.277856	0.0565483	-0.26437	0.882958
Ccdc32	0.49562	0.154051	0.487689	0.882985
Sdc2	-0.159785	0.476622	-0.344019	0.882994
Pou6f1	-0.228456	0.0856477	-0.16905	0.883068
Sema4f	-0.234003	0.178299	-0.239864	0.883555
Cars2	-0.939369	0.16353	-0.952062	0.883571
Pam	-0.246118	0.108506	-0.175245	0.883789
Ppfia2	-0.235831	0.0349802	-0.197575	0.884071
Zfp219	-0.504857	0.114341	-0.529019	0.88412
Jund	-0.222834	0.155098	-0.264117	0.884282
Tagln	-1.24503	0.0938146	-0.935456	0.884345
Gpc2	-1.04951	0.133013	-1.01438	0.884449
Brms1l	-0.531891	0.161539	-0.520955	0.884478
Cic	-0.311184	0.0996278	-0.303818	0.884515
Srd5a3	-0.0050271	0.994378	0.493341	0.884714
Cox6c	-0.954089	0.196646	-1.19395	0.884747
Rps23	0.722562	0.0218958	0.844547	0.884803
Atp11a	-0.315992	0.152203	-0.297334	0.884939
Prdm8	-0.554521	0.0638553	-0.391006	0.884961
Rpl15	-0.675086	0.186966	-0.737954	0.885021
Uchl3	-0.548004	0.520155	-1.0873	0.885155
Tceal1	-0.995938	0.202425	-1.03455	0.885189
Kcng2	0.820531	0.0490719	0.690656	0.885208
Herc1	0.635096	0.123651	0.513095	0.885379
Mrto4	0.357137	0.0707046	0.367733	0.88551
Etf1	-0.216446	0.161438	-0.238259	0.885526
Alk	0.655047	0.130365	0.675775	0.88555
Prmt5	-0.665113	0.069499	-0.485883	0.885662
Flot1	-0.654467	0.152318	-0.491122	0.885667
Cacna2d1	-0.246552	0.15692	-0.236961	0.885694
AW209491	0.76001	0.059447	0.59397	0.885839
Ube2g1	-0.354887	0.173765	-0.31397	0.885844
Mbd6	-0.69281	0.140685	-0.630783	0.885871
Rin3	0.817993	0.00368077	0.688804	0.885873
Fam84a	-0.614796	0.188362	-0.614384	0.885941
Bmpr1a	-0.321026	0.136043	-0.273189	0.886117
Trafd1	-0.698924	0.0194756	-0.893151	0.886181
Ccdc107	-0.688209	0.100919	-0.755375	0.886198
Ulk2	-0.201319	0.201972	-0.242669	0.88631
Zfp664	0.155178	0.0179025	0.165187	0.888947
Eno1	-0.881469	0.195258	-0.973331	0.889072
Plxdc2	-0.401871	0.184931	-0.46955	0.889103
Znrf2	-0.61758	0.184903	-0.641655	0.889156
Cyb561d1	0.476551	0.175906	0.468781	0.889165
Rbm39	-0.504004	0.172261	-0.584425	0.889271
Trpv6	0.983668	0.228824	0.857887	0.889456
Ube2d3	-0.0720455	0.555714	-0.150364	0.889669
Atp2b4	-0.131396	0.102657	-0.134137	0.890019
Fam3c	-0.349156	0.102299	-0.310663	0.890453
Exoc6b	-0.315349	0.108682	-0.293253	0.890701
Gramd3	-0.444646	0.0994329	-0.531016	0.890796
Mgat4b	-0.979673	0.0996687	-0.681867	0.891071
Mycbp2	-0.652239	0.193783	-0.550119	0.891108
Fbxw11	-0.349185	0.160145	-0.273455	0.892502
Prex2	0.154956	0.0618745	0.123521	0.892517
S100a10	0.61515	0.213085	0.668819	0.892752
Acbd5	-0.548973	0.16258	-0.528837	0.892911
Dock7	0.614155	0.0481356	0.496238	0.892929
Mtus1	-0.333846	0.130602	-0.308014	0.892977
Acot7	-0.541825	0.178723	-0.613837	0.893274
Fndc3b	-0.181546	0.168556	-0.217598	0.893318
Grasp	0.393656	0.220331	0.330827	0.893713
Csnk1a1	-0.379701	0.165805	-0.388882	0.894634
Ubap2	-0.831469	0.200603	-0.803764	0.894638
Txnl4a	1.27676	0.189301	1.16998	0.894736
Arhgap35	-0.58106	0.194271	-0.668443	0.894769
Cd63	0.590397	0.132238	0.501703	0.894859
Pus10	-0.572434	0.0165607	-0.515481	0.895274
Cacna1c	-0.289536	0.0810696	-0.249516	0.895484
Map7	0.209007	0.348407	0.308638	0.895496
Nelfa	-0.78253	0.0860256	-0.53501	0.896156
Scn2b	-0.595302	0.166844	-0.753026	0.896743
Cpeb4	-0.476127	0.183664	-0.466734	0.896743
Fn3krp	-0.468003	0.186016	-0.477126	0.896812
Ptpn14	-1.14468	0.17924	-1.01527	0.896846
Zfp638	-0.669187	0.18207	-0.835192	0.896864
Trpt1	-0.651395	0.0668183	-0.515922	0.897329
Arl5a	-0.620975	0.19322	-0.66309	0.897432
Mrfap1	-0.362209	0.186079	-0.40818	0.898042
Id2	-0.285648	0.119972	-0.270362	0.898081
Evi2a	-0.893789	0.135881	-0.785143	0.898221
Nipsnap1	-0.21116	0.049435	-0.215349	0.898245
Leng9	0.321646	0.184866	0.247979	0.898536
Slc14a1	0.637523	0.115117	0.518825	0.898685
Acp2	-0.293771	0.122561	-0.288317	0.898693
Gpr137c	-0.400204	0.152257	-0.3641	0.899185
Fh1	0.366275	0.0858657	0.297756	0.902358
Stx4a	0.498016	0.134214	0.456958	0.902667
Fbxo41	-0.276573	0.107217	-0.239863	0.903353
Eif3l	-0.483811	0.139684	-0.441346	0.903366
Aspa	0.493469	0.032901	0.380322	0.90508
4931406P16Rik	-0.669151	0.207121	-0.520388	0.906125
Bet1l	-0.340543	0.0681555	-0.28168	0.906185
Ptrh1	1.02697	0.132001	0.801932	0.906231
Lmo1	-0.613128	0.334305	-1.00327	0.906357
Drd1	0.462698	0.26005	0.573775	0.906379
Cdh4	-0.607034	0.114586	-0.4679	0.906395
Nsg1	-0.248245	0.171041	-0.222743	0.906447
Hdac5	-0.541963	0.213699	-0.625147	0.908021
Ccdc177	-0.124067	0.48808	-0.2118	0.908489
Pcbp2	-0.256262	0.133426	-0.24504	0.908554
Glt1d1	-0.381531	0.143173	-0.264578	0.908703
Ets2	-0.480473	0.190647	-0.409137	0.908833
C1ql3	-0.368133	0.156221	-0.338085	0.908902
Rb1	-0.389293	0.10398	-0.300965	0.909122
Chd9	-0.369544	0.123149	-0.297771	0.90948
Vcpip1	-0.940158	0.192636	-1.12797	0.909626
Pcid2	-0.636201	0.150962	-0.505392	0.909646
Ubox5	-0.982258	0.190027	-1.09779	0.909953
Tmem167	0.371648	0.116372	0.257444	0.910001
Pigc	0.605872	0.194724	0.485265	0.911869
Emg1	-1.14866	0.160121	-0.836606	0.912296
Adgrd1	-1.26476	0.113488	-1.0284	0.912302
Elovl4	-0.487756	0.163068	-0.437537	0.912399
Fpgs	-1.03886	0.240194	-1.19463	0.912672
Slc9a3r1	0.351834	0.376629	0.45416	0.912739
Pmpca	0.149747	0.10351	0.149947	0.91311
Ubtd2	-0.542244	0.116934	-0.451515	0.913368
Adgrl1	-0.161751	0.11976	-0.185865	0.913643
Epb41l1	-0.490809	0.194866	-0.654642	0.913952
Ube2l3	0.395716	0.190273	0.362677	0.914115
Parp11	0.462083	0.0286897	0.497327	0.914437
Stim2	-0.292367	0.186719	-0.187157	0.91454
Nup133	0.381621	0.0843942	0.388504	0.914541
Flrt3	-0.430586	0.149607	-0.399487	0.914941
Myg1	1.03622	0.171959	1.02643	0.91554
Timp2	-0.22259	0.173763	-0.277376	0.916011
Wipf2	-0.369029	0.176771	-0.36495	0.916983
Lamtor3	-0.313337	0.102106	-0.287424	0.917462
Nemf	-0.464401	0.0711307	-0.486001	0.918743
Tcta	-0.313506	0.188965	-0.349624	0.919203
Nub1	-0.482587	0.177174	-0.539063	0.919449
Sirt1	-0.691546	0.156183	-0.516273	0.919722
Otud1	-0.390615	0.116043	-0.305902	0.919731
Dusp19	0.556624	0.123083	0.553328	0.91981
Secisbp2	-0.493446	0.149773	-0.389055	0.919826
Pbxip1	-0.648509	0.0866284	-0.601732	0.919849
Lrrc8b	-0.550218	0.175463	-0.53805	0.919921
Dap	1.32402	0.102048	1.17613	0.920048
Stk25	-0.44992	0.168034	-0.438417	0.920345
Serpini1	-0.143506	0.0815203	-0.129185	0.920505
Tmem56	-0.155637	0.0717314	-0.156508	0.920681
Dock9	-0.728654	0.24374	-0.582719	0.92087
2210408I21Rik	1.1203	0.0652069	0.831069	0.920876
Cadps2	-0.936547	0.218056	-1.09129	0.920958
Klc2	-0.742517	0.200623	-0.776924	0.921086
Pknox2	-0.451039	0.124131	-0.279875	0.921875
Phf24	-0.193487	0.126987	-0.192537	0.92195
Ston2	0.344104	0.112539	0.251857	0.921981
Mrps22	0.402192	0.170314	0.365146	0.922251
1600012H06Rik	-0.535217	0.121421	-0.488934	0.922259
Clstn1	-0.229749	0.126495	-0.211139	0.922351
Ube4b	-0.756131	0.190691	-1.06199	0.922387
Pxylp1	-0.723153	0.0998054	-0.397798	0.92253
Ppp1r3f	-0.735187	0.196311	-0.785028	0.923437
Rnf145	-0.595374	0.187587	-0.557102	0.923449
Arhgef1	-0.35428	0.472741	-0.637314	0.923844
Cacna1b	-0.303576	0.321119	-0.34535	0.923897
Hspa12a	-0.165173	0.158416	-0.165042	0.923923
Slc9a9	1.16884	0.191311	1.00679	0.924324
Colec12	0.663186	0.0777067	0.444054	0.924453
Ankrd28	-0.334928	0.17342	-0.31482	0.924869
Irf2bpl	-0.429557	0.209575	-0.434131	0.925657
Nme7	0.859615	0.210584	0.894534	0.92575
Ptprd	-0.155672	0.114785	-0.135306	0.925864
Zbtb2	0.537012	0.0549728	0.433456	0.925976
Etv3	-0.535253	0.10726	-0.429298	0.926201
Katna1	1.84418	0.186397	1.06958	0.92625
Agfg2	-0.459634	0.185238	-0.49002	0.926308
Rai1	-0.601716	0.208286	-0.573458	0.926574
Elavl3	-0.306201	0.139627	-0.308029	0.926578
Mical3	-0.535237	0.195824	-0.573781	0.927651
Kctd13	0.474368	0.158947	0.48112	0.927754
Rab3ip	0.236735	0.0855975	0.214112	0.927791
Vsig10	-0.671419	0.313633	-0.968749	0.927832
Sppl2a	-0.564133	0.207245	-0.553722	0.927889
Snph	0.208823	0.122134	0.192735	0.927896
Nhsl1	-0.720628	0.179763	-0.694845	0.928013
Sptssa	-0.31397	0.116968	-0.264287	0.92803
Tmbim4	-0.316596	0.0887405	-0.3845	0.928973
Brap	-0.670597	0.111342	-0.544155	0.929116
Ntn4	0.55914	0.145549	0.519933	0.929203
Slc35g2	-0.758245	0.0407836	-0.551797	0.929497
Lsm10	0.518902	0.102517	0.496889	0.93012
Nrarp	-0.338514	0.188249	-0.3618	0.930213
Kif1c	-0.488528	0.189313	-0.575521	0.930371
Zfp507	-0.639066	0.18437	-0.614544	0.930373
Rtf1	-0.226691	0.127856	-0.218595	0.930604
Rprd1a	0.177776	0.0717706	0.148747	0.930638
Baiap2	0.79043	0.1287	0.514231	0.930698
Uri1	-0.200168	0.10784	-0.238869	0.930836
Ammecr1	-0.418866	0.0969589	-0.387788	0.931067
Sfi1	-0.119578	0.769144	-0.56834	0.931179
Thra	-0.66603	0.21179	-0.582204	0.931212
Zmat3	-0.296624	0.184296	-0.314717	0.931339
Pclo	-0.312422	0.128771	-0.262427	0.931362
Zdhhc24	-0.271749	0.0676264	-0.262154	0.931372
Wdr33	0.311845	0.0885607	0.294842	0.931372
Iqcc	-0.405364	0.123333	-0.346156	0.931399
Nfasc	-0.799508	0.217131	-0.728116	0.931482
Rnft1	0.680773	0.251864	0.382252	0.931536
Syngap1	-0.183411	0.106625	-0.215271	0.931641
Chrnb2	-0.432511	0.204031	-0.423195	0.931672
Ciz1	0.644833	0.178998	0.699636	0.931744
Eif2ak4	1.08615	0.18665	1.03414	0.931745
Fstl1	-0.176076	0.746238	-0.419715	0.931839
Sar1a	0.421895	0.144105	0.38334	0.931878
Vps50	-0.344922	0.100628	-0.31402	0.931962
Zbtb46	-0.280615	0.133388	-0.362764	0.931968
Sap30bp	-0.314937	0.158049	-0.32774	0.932031
Gxylt1	-0.57571	0.128996	-0.528895	0.932043
Bag5	-0.402196	0.384171	-0.618998	0.932071
Mettl21a	0.441174	0.0944289	0.318709	0.932112
Adam15	0.692511	0.192307	0.616326	0.93225
Dnajc24	-0.0556316	0.924286	-0.705869	0.932273
Kif3c	-0.17486	0.10757	-0.19951	0.93233
Ssrp1	-0.578371	0.124979	-0.417382	0.932347
Lasp1	-0.182858	0.230116	-0.206776	0.932474
Acbd4	-0.52633	0.146438	-0.597448	0.932517
Tmem168	0.457243	0.137345	0.337603	0.932552
Jak1	-0.439962	0.201023	-0.49127	0.932585
Sypl	0.603348	0.0632348	0.383862	0.932622
Laptm4b	-0.451853	0.211113	-0.368441	0.932628
Ptafr	1.18715	0.208565	0.70153	0.932629
Papolg	0.436027	0.173418	0.273543	0.932643
Dcdc2a	0.317599	0.0204542	0.288854	0.932699
Ptp4a1	-0.355952	0.191638	-0.328024	0.932714
Bag6	0.509346	0.057931	0.415917	0.932723
Ewsr1	-0.368455	0.140509	-0.338585	0.93274
Hook1	-0.242272	0.0885568	-0.195008	0.93277
Marcksl1	-0.42696	0.189463	-0.329024	0.932814
Ice1	-0.527415	0.204653	-0.441766	0.932843
Rpl24	-0.918649	0.176796	-1.0132	0.932875
Spon1	-0.615656	0.0447432	-0.491015	0.932904
Lingo3	-0.236171	0.0753746	-0.220396	0.932994
Cul2	0.437989	0.0909966	0.337289	0.933131
Rps6ka5	-0.349815	0.0926069	-0.325564	0.933174
Slc9a3r2	-0.365317	0.0751154	-0.341956	0.933185
Lbh	-0.253469	0.0795638	-0.222419	0.933219
Smurf1	1.098	0.0217311	1.06085	0.933226
Mllt10	-0.315219	0.0727348	-0.270962	0.933456
Zfp775	0.640674	0.0135965	0.603063	0.933485
Slc2a1	0.370528	0.168603	0.293481	0.933495
Arhgdia	-0.735773	0.195022	-0.896021	0.933521
Kcns2	-0.562401	0.193178	-0.56375	0.933693
St5	0.4573	0.209301	0.674207	0.933932
Col1a1	0.981114	0.0802834	0.732135	0.934058
C2cd3	-1.07041	0.164123	-0.891712	0.934249
R3hdm4	0.239019	0.180407	0.213044	0.934255
Rad50	-0.545382	0.178004	-0.45619	0.934536
S100b	0.297469	0.158668	0.333257	0.935071
Txlna	-0.33552	0.132912	-0.298071	0.935299
Ncoa5	-0.689509	0.203496	-0.743232	0.936044
Myl12b	-0.675454	0.212992	-0.671405	0.936096
Gprin3	-0.139626	0.223519	-0.183037	0.93616
Zfp90	0.82185	0.149512	0.58387	0.936557
Rab5a	-1.04441	0.222444	-1.43861	0.936661
Car4	0.801396	0.236107	0.72326	0.936841
Nt5c2	-0.47633	0.16663	-0.495296	0.936975
Zfp503	-1.49003	0.179586	-1.16592	0.937668
Arfip2	-0.471746	0.0949355	-0.347704	0.937767
Qk	-0.211669	0.125864	-0.184943	0.937863
Nedd4l	0.327407	0.1462	0.279715	0.938758
Tac1	-0.416292	0.246629	-0.556826	0.938997
Chmp1a	0.416335	0.183042	0.36963	0.939838
Eif4enif1	-0.153039	0.624727	-0.325707	0.940027
Cacng4	0.437928	0.102067	0.321627	0.940035
Lig3	-0.511692	0.0782463	-0.436222	0.940134
Sephs1	-0.548999	0.246402	-0.748647	0.941088
Entpd5	-0.57557	0.212325	-0.602816	0.941646
Nsun4	-0.547859	0.107578	-0.448823	0.941891
Nmd3	0.471406	0.0286271	0.434753	0.942497
Impad1	-0.434219	0.195054	-0.450299	0.943571
Trim67	-0.767887	0.372454	-0.789509	0.944173
Cfl2	-0.665217	0.216704	-0.658378	0.944347
Skp1a	-0.633874	0.216133	-0.715865	0.94532
Strap	-0.308079	0.167249	-0.250404	0.945435
Nfib	-0.505777	0.177272	-0.529673	0.947854
Extl1	0.35679	0.157803	0.343023	0.94945
Rac1	-0.269192	0.159477	-0.247296	0.9506
Sema6b	-0.296146	0.121311	-0.241553	0.950694
Ccdc106	0.847981	0.214567	0.689501	0.952724
Anp32a	-0.729286	0.193738	-0.964554	0.952938
Tmem184b	-0.32225	0.181924	-0.284371	0.954172
Cacna2d2	-0.883428	0.0580174	-0.892191	0.954568
Dolpp1	-0.324817	0.144897	-0.302789	0.955017
Gabarapl1	-0.673518	0.219638	-0.909538	0.955101
Cblb	-0.461417	0.139562	-0.383937	0.955226
Zc4h2	-0.725987	0.206099	-0.813436	0.955228
Bend4	-0.305472	0.592558	-0.640683	0.955332
2310057M21Rik	0.808731	0.130542	0.419166	0.955459
Tub	-0.652919	0.213166	-0.442468	0.955503
Kctd17	-0.278653	0.0308548	-0.158805	0.955507
Wfs1	-0.332596	0.0478908	-0.250835	0.955531
Arid3a	-1.12563	0.193295	-1.27726	0.955625
Ccni	-0.866898	0.218918	-1.04032	0.955633
Fbxl5	0.226982	0.073521	0.215969	0.955649
Ptma	-0.253153	0.0941852	-0.203683	0.955693
Anapc2	-0.438615	0.0781111	-0.373725	0.955697
Cln6	-0.496596	0.0625563	-0.494568	0.955736
Decr1	0.466618	0.150318	0.489637	0.955806
2010300C02Rik	0.762719	0.213535	0.720039	0.955808
Vdac1	0.299655	0.151389	0.261728	0.956051
Srxn1	-0.184015	0.118917	-0.17022	0.956052
Adal	0.369777	0.126512	0.331976	0.95618
Gab1	0.278439	0.093132	0.226751	0.956199
Fbxo11	-0.351037	0.185562	-0.257562	0.95621
Kidins220	-0.151543	0.172985	-0.133111	0.95628
Kcnip3	0.462278	0.211441	0.4183	0.956378
Mien1	-0.40935	0.170188	-0.439502	0.956384
Rims3	-0.205057	0.147177	-0.131174	0.956405
1110004E09Rik	-0.401756	0.184945	-0.51041	0.956482
Gnai1	-0.455539	0.215895	-0.406466	0.956521
Tango6	-0.428328	0.0301916	-0.432299	0.956538
1700001L19Rik	0.813207	0.225841	0.904754	0.956562
Dnaaf5	0.6198	0.212916	0.803495	0.956568
Frrs1l	-0.39248	0.122846	-0.31806	0.956569
Stard3nl	-0.484236	0.0980481	-0.40002	0.956579
Amn1	0.547031	0.143059	0.498448	0.956659
Kpnb1	-0.818055	0.22294	-1.2706	0.95676
Gli3	0.72905	0.0786602	0.542033	0.956792
Hs6st1	-0.609627	0.228891	-0.624254	0.956797
Ints3	0.613498	0.0843904	0.348263	0.956808
Pot1a	0.909436	0.160159	0.496048	0.956914
Tmem234	-0.43104	0.238276	-0.515408	0.956916
Stxbp5	0.181796	0.131218	0.185732	0.95696
Zbtb11	-0.689232	0.22851	-0.704898	0.957047
Nfic	-0.171868	0.11047	-0.18247	0.95706
Nat10	-0.659001	0.133721	-0.632563	0.957134
Slc4a1ap	-0.286025	0.183371	-0.342258	0.957164
Gid8	-0.20511	0.0551101	-0.171809	0.957211
Igsf10	-0.412875	0.0378984	-0.500746	0.957231
Atp6v0d1	-0.201533	0.206252	-0.156676	0.957235
Eef1akmt1	0.465165	0.133337	0.407084	0.957338
Fkbp3	-0.42024	0.183505	-0.377421	0.957354
Spns2	0.290168	0.149003	0.245021	0.957374
Mat2a	0.0991929	0.386371	0.131861	0.957388
Hps5	-0.694797	0.190416	-0.626841	0.957521
Fkbp15	0.295581	0.0615017	0.292125	0.957621
Plaa	0.230959	0.418717	0.363264	0.957695
Comtd1	-0.431226	0.428997	-0.745241	0.957758
Slc7a6	-0.731332	0.208447	-0.82506	0.957759
Dzip1	-0.252776	0.0661841	-0.224051	0.957825
Atxn7l3	-0.308585	0.169502	-0.341371	0.957897
St3gal4	-0.313016	0.15925	-0.292866	0.958449
Adgra2	0.894488	0.141343	0.791006	0.958848
Hdac11	-0.480924	0.211687	-0.592452	0.958897
Rassf3	0.969485	0.202756	0.857137	0.959007
Gpr158	-0.256277	0.182504	-0.249373	0.959028
Ube2a	-0.129191	0.201299	-0.177139	0.959224
Hnrnpab	-0.195178	0.231115	-0.261237	0.959309
Armc8	-0.257604	0.203712	-0.232535	0.959357
Ino80c	-0.469045	0.173086	-0.332546	0.959384
Mrps14	-0.0735616	0.77049	-0.27403	0.959466
Arvcf	0.73609	0.158817	0.622708	0.95956
Rab42	0.988174	0.309315	1.32163	0.959645
Sin3a	-0.978289	0.141488	-0.529891	0.959738
Fanci	-0.394635	0.106008	-0.34255	0.959911
Cacna1d	-0.217924	0.028344	-0.214438	0.960482
Arhgap21	-0.23741	0.0789975	-0.246745	0.960485
Mtmr6	-0.374036	0.202116	-0.357275	0.960558
Ubxn1	-0.730563	0.151227	-0.642084	0.9607
Col19a1	-0.488589	0.22242	-0.537284	0.960799
Chic2	0.236824	0.451522	0.369868	0.960881
Chmp2b	-0.145687	0.0609054	-0.160387	0.961039
Syt5	0.290778	0.130506	0.263732	0.9611
B4gat1	0.269572	0.123569	0.240422	0.961106
Snw1	-0.626397	0.21786	-0.615368	0.961133
Dlat	-0.527453	0.202308	-0.588515	0.961143
Ttc39a	-0.638158	0.265504	-0.720664	0.961166
Zbtb44	-0.291452	0.0926576	-0.251485	0.961167
Erlin2	-0.381019	0.106121	-0.233827	0.961186
Tapbpl	-0.826222	0.13994	-0.922378	0.96135
Grik2	-0.587466	0.148557	-0.52656	0.961414
Cox6b1	-0.331612	0.176412	-0.292257	0.961418
Nova2	-0.574149	0.222555	-0.751412	0.961489
Anapc10	0.533951	0.153608	0.322765	0.961543
Bzw1	-0.600011	0.223398	-0.588707	0.961546
Rnf44	-0.614567	0.205657	-0.567374	0.961737
D17Wsu92e	-0.448831	0.178399	-0.481624	0.961786
Mpzl1	0.465045	0.225917	0.253041	0.961802
1110004F10Rik	-0.363488	0.147856	-0.312115	0.961804
Yod1	-0.435225	0.0634174	-0.525229	0.962247
Smg1	-0.738273	0.226181	-0.824391	0.962289
Secisbp2l	-0.392999	0.214947	-0.367456	0.962419
Zic1	-0.516446	0.200831	-0.344369	0.962754
Kcnd1	1.00382	0.161009	0.862469	0.962909
Fam98b	-0.0539755	0.874323	-0.240237	0.962927
Kcnb2	0.165125	0.046228	0.120102	0.962985
Tmed9	-0.632184	0.212806	-0.625026	0.965113
Paxbp1	-0.274104	0.277251	-0.304497	0.965293
Eif4ebp2	0.134459	0.0929118	0.187965	0.966232
Lamtor1	-0.644024	0.15511	-0.682078	0.966314
Eif4e2	1.13264	0.204758	0.797093	0.966562
Rhoa	-0.954544	0.220911	-1.15139	0.966822
Srrt	0.368096	0.184438	0.405191	0.96687
Rapgef3	-0.37199	0.0805015	-0.273072	0.967225
Tubb3	-0.731816	0.202536	-0.76695	0.967299
Gabbr2	-0.360735	0.212381	-0.27304	0.967352
Slc37a3	-0.143697	0.240284	-0.166098	0.967434
Psma4	-0.78335	0.218351	-0.90257	0.967505
Pgpep1	0.386045	0.144799	0.428329	0.967622
Zswim8	-0.396062	0.0988957	-0.354531	0.967655
Appl1	0.195284	0.0340507	0.130002	0.967669
Slc25a18	0.316594	0.105952	0.24377	0.967911
Map2k7	-0.823605	0.0942645	-0.593477	0.967912
Sp3	-0.120742	0.713177	-0.39995	0.967947
Igfn1	0.391028	0.388066	0.498428	0.968001
Rilpl1	-0.391053	0.277344	-0.431543	0.969101
Wdfy3	-0.677238	0.225275	-0.801865	0.969203
Umad1	-0.368675	0.119661	-0.20767	0.969783
Wsb2	-0.268197	0.167123	-0.255893	0.969813
Plch2	-0.27515	0.26693	-0.378723	0.970061
Exosc3	0.478415	0.0693218	0.422499	0.970075
Tram1	-0.421111	0.184563	-0.311865	0.970205
Zbtb16	-0.20816	0.127281	-0.166722	0.970463
Vasn	-0.640745	0.186869	-0.646422	0.970612
Slc41a2	-0.569138	0.139336	-0.54388	0.970726
Pygo2	0.507448	0.10713	0.471311	0.970735
Tox3	-0.545726	0.176232	-0.39343	0.971053
Dclre1c	-0.31739	0.337601	-0.490054	0.971093
Ttc7b	0.257941	0.169341	0.178249	0.971156
Irf9	-0.582032	0.147833	-0.600787	0.971179
Hmgcs2	-0.673779	0.209124	-0.522123	0.971507
Ppp1r1a	0.346876	0.0962735	0.213727	0.972662
Ocln	0.524924	0.0845835	0.438524	0.972845
Zfp14	-0.446979	0.100933	-0.388273	0.973097
Slc30a6	0.90099	0.147242	0.472847	0.973372
Tspan31	-1.05616	0.189407	-0.436133	0.973378
Sertad2	-0.384491	0.124205	-0.320158	0.973534
Srek1ip1	0.453591	0.0602247	0.428683	0.97357
Csk	-0.465208	0.0505438	-0.532049	0.97363
Rragc	-0.512017	0.221618	-0.592385	0.973689
Ap3s2	-0.830186	0.227802	-1.28694	0.973757
Wdr36	0.759034	0.109328	0.552629	0.973787
Mtap	0.618233	0.150115	0.563534	0.973841
Mapk1ip1l	-0.231503	0.18118	-0.242702	0.973914
Polr3d	-0.390091	0.204992	-0.577464	0.973957
[truncated: 6,733 more rows]

## Sheet: Table S4
Gene Symbol	Reference Site	cFC	adjusted p value	Significance	Agreement	Compared to Table S2
Arpp19	Arpp19_02, Arpp19_16	0.439023	0.000149403	Lengthen	Yes	Shared
Ube2b	Ube2b_02, Ube2b_09	0.219187	0.00324128	Lengthen	Yes	Shared
Cul3	Cul3_01, Cul3_13	0.331132	0.00404796	Lengthen	Yes	Shared
Arpp19	Arpp19_04, Arpp19_16	0.398871	0.00552551	Lengthen	Yes	Shared
Arpp19	Arpp19_01, Arpp19_16	0.303703	0.0241673	Lengthen	Yes	Shared
Arpp19	Arpp19_03, Arpp19_16	0.413436	0.0241673	Lengthen	Yes	Shared
Celf1	Celf1_08, Celf1_14	0.193516	0.0422987	Lengthen	Yes	Shared
Pld3	Pld3_01, Pld3_02	-0.350232	5.27406e-05	Shorten	Yes	Shared
Aak1	Aak1_01, Aak1_02	-0.29	0.0149068	Shorten	Yes	Shared
Fam120a	Fam120a_06, Fam120a_07	-0.185214	0.0175474	Shorten	Yes	Shared
Slc8a2	Slc8a2_01, Slc8a2_03	-0.269214	0.0209641	Shorten	Yes	Shared
Rgs4	Rgs4_03, Rgs4_05	-0.224346	0.0230582	Shorten	Yes	Shared
2024-09-07	Sept7_04, Sept7_06	-0.23816	0.0313691	Shorten	Yes	Shared
Rgs4	Rgs4_01, Rgs4_05	-0.230798	0.0394174	Shorten	Yes	Shared
Syt7	Syt7_01, Syt7_05	-0.37581	0.000510053	Shorten	Yes	Opposite
Smim14	Smim14_01, Smim14_02	-0.311025	0.0148929	Shorten	Yes	Opposite
Fam134a	Fam134a_01, Fam134a_02	-0.355806	0.0157267	Shorten	Yes	Opposite
Hdac11	Hdac11_01, Hdac11_02	-0.525277	0.0162535	Shorten	Yes	Opposite
Ppm1e	Ppm1e_02, Ppm1e_09	-0.200736	0.0182552	Shorten	Yes	Opposite
Tmx4	Tmx4_03, Tmx4_07	-0.235738	0.0305672	Shorten	Yes	Opposite
Tmem167	Tmem167_02, Tmem167_11	0.253926	0.000317603	Lengthen	Yes
Kif2a	Kif2a_01, Kif2a_03	0.19506	0.000400214	Lengthen	Yes
Cnot2	Cnot2_01, Cnot2_03	0.371759	0.0021138	Lengthen	Yes
Rapgef4	Rapgef4_01, Rapgef4_02	0.23311	0.00232973	Lengthen	Yes
Yy1	Yy1_05, Yy1_11	0.451998	0.00291602	Lengthen	Yes
Ttc19	Ttc19_14, Ttc19_16	0.306194	0.00472621	Lengthen	Yes
Nsmaf	Nsmaf_01, Nsmaf_02	0.599243	0.00501152	Lengthen	Yes
Rrp1	Rrp1_01, Rrp1_03	0.341459	0.00539135	Lengthen	Yes
Coq9	Coq9_03, Coq9_04	0.229752	0.00605387	Lengthen	Yes
Tmem158	Tmem158_01, Tmem158_02	0.316543	0.00733716	Lengthen	Yes
Dnajc5	Dnajc5_04, Dnajc5_06	0.214585	0.00986953	Lengthen	Yes
Amfr	Amfr_02, Amfr_03	0.372025	0.0104491	Lengthen	Yes
Ppp3ca	Ppp3ca_03, Ppp3ca_13	0.148499	0.0111112	Lengthen	Yes
Inpp1	Inpp1_04, Inpp1_06	0.893345	0.0114835	Lengthen	Yes
Rab3gap2	Rab3gap2_01, Rab3gap2_04	0.365469	0.0117051	Lengthen	Yes
Fam131b	Fam131b_01, Fam131b_07	0.221664	0.0124843	Lengthen	Yes
Rab11a	Rab11a_02, Rab11a_04	0.223577	0.0173315	Lengthen	Yes
Mul1	Mul1_01, Mul1_03	0.475241	0.0192347	Lengthen	Yes
Camk2n1	Camk2n1_07, Camk2n1_11	0.295243	0.021564	Lengthen	Yes
Rgs2	Rgs2_01, Rgs2_03	0.507131	0.022671	Lengthen	Yes
Mapre2	Mapre2_01, Mapre2_02	0.136882	0.0232096	Lengthen	Yes
Hnrnpu	Hnrnpu_06, Hnrnpu_22	0.399356	0.0242424	Lengthen	Yes
Ogdh	Ogdh_01, Ogdh_03	0.25442	0.0263309	Lengthen	Yes
Oxct1	Oxct1_07, Oxct1_09	0.338909	0.026598	Lengthen	Yes
Dhx36	Dhx36_03, Dhx36_05	0.473786	0.0268349	Lengthen	Yes
Acvr1b	Acvr1b_01, Acvr1b_02	0.131608	0.0275049	Lengthen	Yes
Trim37	Trim37_02, Trim37_05	0.216899	0.0276182	Lengthen	Yes
Zbtb18	Zbtb18_01, Zbtb18_02	0.13709	0.027663	Lengthen	Yes
Cdc42bpa	Cdc42bpa_01, Cdc42bpa_02	0.270962	0.027753	Lengthen	Yes
Arhgef4	Arhgef4_01, Arhgef4_02	0.214323	0.028767	Lengthen	Yes
Slc25a11	Slc25a11_04, Slc25a11_05	0.378166	0.0308693	Lengthen	Yes
Tpd52l2	Tpd52l2_01, Tpd52l2_06	0.305123	0.0310311	Lengthen	Yes
Cs	Cs_04, Cs_07	0.254262	0.0314153	Lengthen	Yes
Nek7	Nek7_05, Nek7_09	0.189767	0.0322833	Lengthen	Yes
Cyld	Cyld_02, Cyld_08	0.431009	0.032821	Lengthen	Yes
Yipf5	Yipf5_02, Yipf5_04	0.391581	0.0330383	Lengthen	Yes
Vti1b	Vti1b_02, Vti1b_04	0.224594	0.0353182	Lengthen	Yes
Fxr1	Fxr1_08, Fxr1_14	0.369648	0.0367127	Lengthen	Yes
Napg	Napg_02, Napg_05	0.249847	0.0385527	Lengthen	Yes
Ywhag	Ywhag_05, Ywhag_06	0.138392	0.0385616	Lengthen	Yes
Snapin	Snapin_01, Snapin_02	0.406901	0.0386687	Lengthen	Yes
Zfp644	Zfp644_02, Zfp644_03	0.213793	0.0391195	Lengthen	Yes
Pdp1	Pdp1_02, Pdp1_04	0.252169	0.0397605	Lengthen	Yes
Rprd1a	Rprd1a_01, Rprd1a_05	0.179148	0.0402086	Lengthen	Yes
Scg3	Scg3_01, Scg3_02	0.134421	0.0405475	Lengthen	Yes
Nenf	Nenf_01, Nenf_03	0.451997	0.0407981	Lengthen	Yes
Usp46	Usp46_02, Usp46_04	0.169155	0.0417701	Lengthen	Yes
Ergic1	Ergic1_05, Ergic1_07	0.292946	0.0428639	Lengthen	Yes
Ifnar1	Ifnar1_05, Ifnar1_06	0.571172	0.0428762	Lengthen	Yes
Stim2	Stim2_01, Stim2_03	0.169018	0.0434414	Lengthen	Yes
Mapt	Mapt_04, Mapt_06	0.260249	0.0462936	Lengthen	Yes
Srsf5	Srsf5_03, Srsf5_04	0.2519	0.0466471	Lengthen	Yes
Nkiras1	Nkiras1_01, Nkiras1_02	-0.151608	0.000907024	Shorten	Yes
Akt1	Akt1_02, Akt1_03	-0.247184	0.00140129	Shorten	Yes
Mbnl2	Mbnl2_09, Mbnl2_11	-0.235539	0.00155018	Shorten	Yes
Emc8	Emc8_01, Emc8_05	-0.225748	0.00163167	Shorten	Yes
Sdc4	Sdc4_01, Sdc4_14	-0.422324	0.00174526	Shorten	Yes
Rbm18	Rbm18_02, Rbm18_04	-0.196652	0.00177772	Shorten	Yes
Lgi2	Lgi2_01, Lgi2_03	-0.269011	0.00178667	Shorten	Yes
Hivep2	Hivep2_02, Hivep2_05	-0.191334	0.00201435	Shorten	Yes
Med13	Med13_01, Med13_13	-0.190003	0.00317246	Shorten	Yes
Nucks1	Nucks1_06, Nucks1_21	-0.354073	0.00323978	Shorten	Yes
Vegfb	Vegfb_01, Vegfb_02	-0.256638	0.00324967	Shorten	Yes
Immt	Immt_02, Immt_06	-0.390048	0.00333368	Shorten	Yes
Ppp2ca	Ppp2ca_07, Ppp2ca_10	-0.218933	0.00356691	Shorten	Yes
Satb2	Satb2_03, Satb2_05	-0.36959	0.00405215	Shorten	Yes
Lingo1	Lingo1_01, Lingo1_03	-0.344091	0.00463973	Shorten	Yes
Tspan13	Tspan13_02, Tspan13_06	-0.445633	0.00514262	Shorten	Yes
Ccdc91	Ccdc91_01, Ccdc91_03	-0.410579	0.00520115	Shorten	Yes
Nsg1	Nsg1_01, Nsg1_02	-0.271033	0.00552922	Shorten	Yes
Dixdc1	Dixdc1_01, Dixdc1_03	-0.27118	0.00587135	Shorten	Yes
Eif4h	Eif4h_02, Eif4h_07	-0.157573	0.00605486	Shorten	Yes
Pja2	Pja2_03, Pja2_06	-0.268011	0.00773689	Shorten	Yes
Tmem248	Tmem248_02, Tmem248_09	-0.334287	0.00826633	Shorten	Yes
Pdha1	Pdha1_07, Pdha1_10	-0.384451	0.00919469	Shorten	Yes
Kcnc1	Kcnc1_02, Kcnc1_04	-0.564177	0.00923175	Shorten	Yes
Arhgef9	Arhgef9_01, Arhgef9_03	-0.177088	0.00937226	Shorten	Yes
Dclk1	Dclk1_05, Dclk1_15	-0.505495	0.00985344	Shorten	Yes
Ppp2ca	Ppp2ca_01, Ppp2ca_12	-0.399807	0.0102925	Shorten	Yes
H2afx	H2afx_05, H2afx_06	-0.18318	0.0109562	Shorten	Yes
Ppme1	Ppme1_01, Ppme1_03	-0.299587	0.0117264	Shorten	Yes
Nr4a1	Nr4a1_01, Nr4a1_03	-0.314611	0.0120572	Shorten	Yes
Gclm	Gclm_02, Gclm_08	-0.37805	0.0121209	Shorten	Yes
Wdr37	Wdr37_04, Wdr37_05	-0.274266	0.0125808	Shorten	Yes
Satb2	Satb2_01, Satb2_05	-0.308342	0.0126974	Shorten	Yes
Satb2	Satb2_02, Satb2_05	-0.449836	0.0126974	Shorten	Yes
Yipf4	Yipf4_06, Yipf4_07	-0.340071	0.0136633	Shorten	Yes
Cab39	Cab39_03, Cab39_05	-0.252207	0.0136709	Shorten	Yes
Mtfr1l	Mtfr1l_01, Mtfr1l_02	-0.421979	0.0137159	Shorten	Yes
Myo5a	Myo5a_05, Myo5a_15	-0.276435	0.0139236	Shorten	Yes
Syngr1	Syngr1_04, Syngr1_08	-0.18043	0.0140065	Shorten	Yes
Satb1	Satb1_02, Satb1_12	-0.372802	0.0150585	Shorten	Yes
Nsg2	Nsg2_03, Nsg2_04	-0.307744	0.0152799	Shorten	Yes
Jph4	Jph4_02, Jph4_07	-0.514479	0.0158584	Shorten	Yes
Dynll1	Dynll1_01, Dynll1_03	-0.496316	0.0158919	Shorten	Yes
Ppp2ca	Ppp2ca_04, Ppp2ca_12	-0.310631	0.0161138	Shorten	Yes
Prnp	Prnp_01, Prnp_04	-0.350778	0.016611	Shorten	Yes
Scamp5	Scamp5_01, Scamp5_04	-0.387492	0.0166796	Shorten	Yes
1500011B03Rik	1500011B03Rik_01, 1500011B03Rik_02	-0.308524	0.0170686	Shorten	Yes
Sun1	Sun1_02, Sun1_03	-0.281412	0.0180803	Shorten	Yes
Atxn2l	Atxn2l_01, Atxn2l_02	-0.336347	0.0191648	Shorten	Yes
Rpa1	Rpa1_01, Rpa1_03	-0.218032	0.0202307	Shorten	Yes
Sort1	Sort1_01, Sort1_14	-0.635223	0.0202335	Shorten	Yes
Mapk9	Mapk9_01, Mapk9_09	-0.35671	0.0208541	Shorten	Yes
Nlgn3	Nlgn3_01, Nlgn3_04	-0.30505	0.0209185	Shorten	Yes
Ptpre	Ptpre_04, Ptpre_08	-0.272506	0.0213545	Shorten	Yes
Ppp2cb	Ppp2cb_01, Ppp2cb_02	-0.469531	0.0215014	Shorten	Yes
Sdcbp	Sdcbp_01, Sdcbp_02	-0.205921	0.0217561	Shorten	Yes
Gabrb3	Gabrb3_03, Gabrb3_07	-0.423902	0.0217647	Shorten	Yes
Hsph1	Hsph1_01, Hsph1_02	-0.365206	0.0229096	Shorten	Yes
Adam22	Adam22_08, Adam22_10	-0.413004	0.0230604	Shorten	Yes
Matk	Matk_02, Matk_03	-0.172581	0.0231161	Shorten	Yes
Slc36a4	Slc36a4_01, Slc36a4_09	-0.240796	0.0247949	Shorten	Yes
Bace1	Bace1_05, Bace1_12	-0.364402	0.0248251	Shorten	Yes
Kidins220	Kidins220_01, Kidins220_05	-0.273955	0.0248675	Shorten	Yes
Sdc4	Sdc4_08, Sdc4_14	-0.403509	0.0250907	Shorten	Yes
Dusp3	Dusp3_07, Dusp3_09	-0.149576	0.0255431	Shorten	Yes
Bace1	Bace1_06, Bace1_10	-0.413029	0.0261998	Shorten	Yes
Jmjd4	Jmjd4_01, Jmjd4_05	-0.334573	0.0264485	Shorten	Yes
Map1lc3a	Map1lc3a_01, Map1lc3a_02	-0.147584	0.0264792	Shorten	Yes
Aco2	Aco2_01, Aco2_02	-0.239604	0.0268744	Shorten	Yes
Arl8b	Arl8b_04, Arl8b_13	-0.4072	0.0272222	Shorten	Yes
Fbxo41	Fbxo41_01, Fbxo41_03	-0.33283	0.0272836	Shorten	Yes
Ptp4a2	Ptp4a2_01, Ptp4a2_12	-0.332909	0.0280223	Shorten	Yes
Ptp4a2	Ptp4a2_10, Ptp4a2_12	-0.295112	0.0280223	Shorten	Yes
Arl4c	Arl4c_01, Arl4c_03	-0.337095	0.0281966	Shorten	Yes
Atxn7l3b	Atxn7l3b_04, Atxn7l3b_06	-0.296382	0.0284034	Shorten	Yes
Hsp90ab1	Hsp90ab1_01, Hsp90ab1_04	-0.27108	0.0285528	Shorten	Yes
Wwc1	Wwc1_01, Wwc1_03	-0.316136	0.0287332	Shorten	Yes
Cdk16	Cdk16_02, Cdk16_03	-0.413674	0.0288047	Shorten	Yes
Pitpnb	Pitpnb_07, Pitpnb_08	-0.104918	0.0289975	Shorten	Yes
Dlgap4	Dlgap4_01, Dlgap4_04	-0.318899	0.0290267	Shorten	Yes
Kcnc1	Kcnc1_01, Kcnc1_04	-0.470098	0.0298394	Shorten	Yes
Kcnc1	Kcnc1_03, Kcnc1_04	-0.331866	0.0298394	Shorten	Yes
Ptp4a2	Ptp4a2_06, Ptp4a2_12	-0.541514	0.0300845	Shorten	Yes
Scamp5	Scamp5_03, Scamp5_04	-0.42123	0.0301594	Shorten	Yes
Fbxo21	Fbxo21_01, Fbxo21_03	-0.218152	0.030322	Shorten	Yes
Rabgap1l	Rabgap1l_06, Rabgap1l_07	-0.357098	0.0306865	Shorten	Yes
Ctbp1	Ctbp1_04, Ctbp1_06	-0.35413	0.0310176	Shorten	Yes
Tmem33	Tmem33_01, Tmem33_16	-0.237901	0.0315136	Shorten	Yes
Peg3	Peg3_02, Peg3_11	-0.23296	0.0322474	Shorten	Yes
Azin1	Azin1_01, Azin1_05	-0.283142	0.0323702	Shorten	Yes
Nucks1	Nucks1_03, Nucks1_21	-0.549421	0.0326471	Shorten	Yes
Syngr1	Syngr1_01, Syngr1_08	-0.406672	0.0329301	Shorten	Yes
Pja2	Pja2_04, Pja2_06	-0.181917	0.0330097	Shorten	Yes
Clcn6	Clcn6_01, Clcn6_06	-0.772354	0.0330383	Shorten	Yes
Pcbp1	Pcbp1_01, Pcbp1_06	-0.505099	0.0332226	Shorten	Yes
Tspyl1	Tspyl1_02, Tspyl1_04	-0.56323	0.0337333	Shorten	Yes
Jun	Jun_05, Jun_11	-0.26232	0.0339575	Shorten	Yes
Ctdsp2	Ctdsp2_03, Ctdsp2_07	-0.355464	0.0339773	Shorten	Yes
Baz2a	Baz2a_08, Baz2a_09	-0.402037	0.0345076	Shorten	Yes
Lonrf1	Lonrf1_01, Lonrf1_05	-0.382719	0.0349768	Shorten	Yes
D17Wsu92e	D17Wsu92e_04, D17Wsu92e_06	-0.468893	0.0349835	Shorten	Yes
Wbp2	Wbp2_02, Wbp2_04	-0.260896	0.0351759	Shorten	Yes
Actr3b	Actr3b_01, Actr3b_04	-0.345555	0.0355495	Shorten	Yes
2024-03-06	March6_01, March6_08	-0.189432	0.0359133	Shorten	Yes
Nrxn3	Nrxn3_04, Nrxn3_06	-0.18203	0.0359913	Shorten	Yes
Cadm3	Cadm3_02, Cadm3_04	-0.233135	0.0369071	Shorten	Yes
Sptb	Sptb_01, Sptb_03	-0.215037	0.0374431	Shorten	Yes
Zfp365	Zfp365_01, Zfp365_05	-0.328318	0.0377508	Shorten	Yes
Ubxn2a	Ubxn2a_06, Ubxn2a_07	-0.247346	0.0378984	Shorten	Yes
Nfe2l1	Nfe2l1_03, Nfe2l1_04	-0.301324	0.0387586	Shorten	Yes
Pfdn2	Pfdn2_01, Pfdn2_03	-0.323825	0.0391344	Shorten	Yes
Dpysl2	Dpysl2_01, Dpysl2_02	-0.26742	0.039553	Shorten	Yes
Thy1	Thy1_02, Thy1_07	-0.250955	0.0402937	Shorten	Yes
Kif1b	Kif1b_01, Kif1b_03	-0.327235	0.0405669	Shorten	Yes
Kif1b	Kif1b_02, Kif1b_03	-0.466387	0.0405669	Shorten	Yes
Fbxo31	Fbxo31_02, Fbxo31_05	-0.502622	0.040691	Shorten	Yes
Sort1	Sort1_02, Sort1_14	-0.319806	0.0410342	Shorten	Yes
Slc38a2	Slc38a2_08, Slc38a2_09	-0.145917	0.041046	Shorten	Yes
Msantd4	Msantd4_04, Msantd4_05	-0.178898	0.0418089	Shorten	Yes
Syt1	Syt1_03, Syt1_04	-0.344806	0.0442272	Shorten	Yes
Gnaz	Gnaz_01, Gnaz_04	-0.292639	0.0446172	Shorten	Yes
Ahcyl1	Ahcyl1_02, Ahcyl1_03	-0.131696	0.0446223	Shorten	Yes
Sptbn1	Sptbn1_01, Sptbn1_03	-0.314853	0.0447391	Shorten	Yes
Dmxl2	Dmxl2_02, Dmxl2_03	-0.141454	0.0449663	Shorten	Yes
Mapre1	Mapre1_01, Mapre1_09	-0.252289	0.0451624	Shorten	Yes
Zfyve27	Zfyve27_01, Zfyve27_07	-0.429498	0.0451797	Shorten	Yes
Vps26b	Vps26b_02, Vps26b_06	-0.429238	0.0452703	Shorten	Yes
St8sia3	St8sia3_01, St8sia3_08	-0.278585	0.0453066	Shorten	Yes
Trim44	Trim44_04, Trim44_05	-0.221537	0.0455668	Shorten	Yes
Immt	Immt_01, Immt_06	-0.346681	0.0455838	Shorten	Yes
Ctbp1	Ctbp1_01, Ctbp1_02	-0.263116	0.0456872	Shorten	Yes
Slc7a11	Slc7a11_06, Slc7a11_13	-0.281077	0.0457304	Shorten	Yes
Ubr3	Ubr3_07, Ubr3_18	-0.228542	0.0459179	Shorten	Yes
Kcmf1	Kcmf1_01, Kcmf1_04	-0.254223	0.046333	Shorten	Yes
Jph4	Jph4_01, Jph4_06	-0.180132	0.0464323	Shorten	Yes
Spred1	Spred1_01, Spred1_03	-0.130652	0.0465551	Shorten	Yes
Tmem65	Tmem65_14, Tmem65_18	-0.245654	0.0466694	Shorten	Yes
Sccpdh	Sccpdh_01, Sccpdh_02	-0.392957	0.0466877	Shorten	Yes
Gripap1	Gripap1_01, Gripap1_02	-0.350939	0.0469614	Shorten	Yes
Dclk1	Dclk1_01, Dclk1_15	-0.495335	0.0475397	Shorten	Yes
Mtpn	Mtpn_10, Mtpn_12	-0.231335	0.04809	Shorten	Yes
Pja2	Pja2_02, Pja2_06	-0.318045	0.0482094	Shorten	Yes
Poldip2	Poldip2_05, Poldip2_07	-0.159877	0.0483292	Shorten	Yes
Vta1	Vta1_01, Vta1_02	-0.122459	0.0484192	Shorten	Yes
Fam171a1	Fam171a1_04, Fam171a1_05	-0.170092	0.0484976	Shorten	Yes
Nf2	Nf2_01, Nf2_03	-0.354636	0.0485192	Shorten	Yes
Rbfox2	Rbfox2_04, Rbfox2_09	-0.177329	0.0486056	Shorten	Yes
3632451O06Rik	3632451O06Rik_01, 3632451O06Rik_03	-0.245343	0.048895	Shorten	Yes
Ipo7	Ipo7_07, Ipo7_08	-0.395957	0.0490612	Shorten	Yes
Fam73b	Fam73b_01, Fam73b_02	-0.329003	0.0490951	Shorten	Yes
Ube2z	Ube2z_02, Ube2z_05	-0.275023	0.0494688	Shorten	Yes
Ndufv2	Ndufv2_01, Ndufv2_02	-0.18039	0.0495581	Shorten	Yes
Hypk	Hypk_01, Hypk_04	-0.363217	0.0496848	Shorten	Yes
Mis12	Mis12_01, Mis12_03	-0.447678	0.0499789	Shorten	Yes
Skp1a	Skp1a_04, Skp1a_06	0.497291	0.00503087	Lengthen	No
Ogt	Ogt_08, Ogt_19	0.268986	0.00949691	Lengthen	No
Ogt	Ogt_03, Ogt_09	0.300617	0.0142086	Lengthen	No
Gas7	Gas7_03, Gas7_05	0.33234	0.0232532	Lengthen	No
Nedd4	Nedd4_07, Nedd4_08	0.146441	0.0315622	Lengthen	No
Canx	Canx_01, Canx_06	0.384488	0.0386713	Lengthen	No
Tardbp	Tardbp_02, Tardbp_12	0.350449	0.0445885	Lengthen	No
Sgtb	Sgtb_01, Sgtb_02	0.420399	0.0448603	Lengthen	No
Actr10	Actr10_02, Actr10_03	0.220986	0.0455611	Lengthen	No
Ncor1	Ncor1_04, Ncor1_06	0.264334	0.0472282	Lengthen	No
Trip12	Trip12_01, Trip12_04	0.217855	0.0477763	Lengthen	No
Ogt	Ogt_13, Ogt_14	-0.227881	0.00824281	Shorten	No
Ncor1	Ncor1_03, Ncor1_08	-0.262733	0.00877403	Shorten	No
Canx	Canx_06, Canx_08	-0.266636	0.014554	Shorten	No
Ogt	Ogt_02, Ogt_08	-0.371389	0.0168732	Shorten	No
Nedd4	Nedd4_01, Nedd4_07	-0.207031	0.0255444	Shorten	No
Gas7	Gas7_04, Gas7_10	-0.212462	0.0333251	Shorten	No
Sgtb	Sgtb_02, Sgtb_03	-0.363063	0.0382449	Shorten	No
Skp1a	Skp1a_03, Skp1a_04	-0.386137	0.0396107	Shorten	No
Tardbp	Tardbp_06, Tardbp_08	-0.20074	0.0404482	Shorten	No
Skp1a	Skp1a_06, Skp1a_07	-0.211902	0.0449482	Shorten	No
Actr10	Actr10_01, Actr10_02	-0.617911	0.0455611	Shorten	No
Trip12	Trip12_04, Trip12_06	-0.242625	0.0477763	Shorten	No
Lsamp	Lsamp_11, Lsamp_12	-0.0876836	0.0250006
App	App_01, App_03	-0.0941532	0.0409894
Ddhd1	Ddhd1_01, Ddhd1_02	0.128921	0.0500435
P4hb	P4hb_01, P4hb_05	-0.415322	0.0501906
Sdc4	Sdc4_11, Sdc4_14	-0.731597	0.050443
Atp2b2	Atp2b2_02, Atp2b2_12	-0.37903	0.0505556
B4gat1	B4gat1_01, B4gat1_04	0.161919	0.0510718
Cs	Cs_07, Cs_10	-0.151632	0.0513065
Scamp5	Scamp5_02, Scamp5_04	-0.53704	0.0517307
Pafah1b1	Pafah1b1_09, Pafah1b1_12	-0.0604956	0.0518566
Pja2	Pja2_01, Pja2_06	-0.251583	0.0519063
Ppm1l	Ppm1l_01, Ppm1l_11	-0.215672	0.0524644
Zmat2	Zmat2_02, Zmat2_07	-0.455094	0.0524725
Zmat2	Zmat2_03, Zmat2_07	-0.442504	0.0524725
Slc24a3	Slc24a3_07, Slc24a3_09	-0.335643	0.0527105
Timp3	Timp3_03, Timp3_08	0.436193	0.0527578
Ctbp1	Ctbp1_02, Ctbp1_04	0.480037	0.0527957
Pdia6	Pdia6_05, Pdia6_06	0.454432	0.0528598
Sqstm1	Sqstm1_01, Sqstm1_07	-0.451439	0.0529953
Prnp	Prnp_02, Prnp_06	-0.14555	0.0530118
Prnp	Prnp_03, Prnp_04	-0.250595	0.0530118
Prnp	Prnp_04, Prnp_05	0.103403	0.0530118
Add1	Add1_01, Add1_03	-0.547523	0.0532437
Smarcd1	Smarcd1_01, Smarcd1_02	-0.321791	0.0532783
Sdha	Sdha_01, Sdha_02	-0.248097	0.0533341
Rab7	Rab7_02, Rab7_03	0.391115	0.0535317
Bri3bp	Bri3bp_09, Bri3bp_13	-0.544093	0.0535383
Parm1	Parm1_01, Parm1_04	-0.709462	0.0536908
Parm1	Parm1_04, Parm1_07	0.308302	0.0536908
Atmin	Atmin_03, Atmin_05	-0.225259	0.0538238
Rnf103	Rnf103_01, Rnf103_04	-0.28886	0.0538275
Syt7	Syt7_03, Syt7_05	-0.228405	0.0540785
Adgrl3	Adgrl3_02, Adgrl3_07	-0.485218	0.0542395
Mapre3	Mapre3_01, Mapre3_03	-0.249438	0.0543514
Flrt2	Flrt2_11, Flrt2_12	0.221636	0.0543616
Txndc15	Txndc15_01, Txndc15_02	-0.280851	0.0543839
Kctd1	Kctd1_02, Kctd1_06	-0.167108	0.0544292
Cldn11	Cldn11_05, Cldn11_06	-0.207287	0.0546388
Zc2hc1a	Zc2hc1a_03, Zc2hc1a_06	-0.303585	0.0547459
Tsc22d1	Tsc22d1_04, Tsc22d1_10	-0.433335	0.0549815
Eif4g2	Eif4g2_04, Eif4g2_16	-0.351754	0.0551622
Wipf2	Wipf2_03, Wipf2_08	-0.251541	0.0553848
Apoe	Apoe_01, Apoe_02	0.190509	0.055631
Tecpr1	Tecpr1_01, Tecpr1_02	-0.287681	0.0556623
Snn	Snn_05, Snn_06	0.189392	0.0557817
Ppp2ca	Ppp2ca_06, Ppp2ca_12	-0.36691	0.055911
Slc6a11	Slc6a11_02, Slc6a11_04	-0.500993	0.0560608
Smim14	Smim14_02, Smim14_06	0.330087	0.0561998
Smim14	Smim14_03, Smim14_06	0.66148	0.0561998
Sv2a	Sv2a_03, Sv2a_06	-0.295494	0.0565619
Pdcd6ip	Pdcd6ip_02, Pdcd6ip_05	-0.244704	0.0568991
Mapk8ip2	Mapk8ip2_01, Mapk8ip2_06	0.219115	0.0569693
Hsph1	Hsph1_02, Hsph1_03	0.168179	0.0570722
Nf2	Nf2_02, Nf2_03	-0.177045	0.0572527
Atp2b2	Atp2b2_03, Atp2b2_12	-0.250591	0.0573024
Atp6ap2	Atp6ap2_01, Atp6ap2_05	-0.225002	0.0578178
Disp2	Disp2_01, Disp2_02	-0.244239	0.0579513
Hsp90b1	Hsp90b1_01, Hsp90b1_02	-0.243682	0.0581377
Plekhm2	Plekhm2_01, Plekhm2_02	-0.135864	0.0581737
Fam49a	Fam49a_06, Fam49a_07	-0.388211	0.0582646
Taok1	Taok1_13, Taok1_19	-0.462428	0.0585481
Ran	Ran_02, Ran_05	0.662766	0.0586205
Cacybp	Cacybp_04, Cacybp_06	0.216363	0.0590335
Kcnd2	Kcnd2_03, Kcnd2_06	-0.260033	0.0591427
Nptx2	Nptx2_03, Nptx2_04	0.469081	0.0592239
Tmem126b	Tmem126b_01, Tmem126b_02	0.433967	0.0594257
Elmo1	Elmo1_01, Elmo1_03	0.190192	0.0594945
Grin2b	Grin2b_01, Grin2b_02	-0.234759	0.0597697
Atp1b2	Atp1b2_01, Atp1b2_02	-0.260055	0.0597988
Wipi2	Wipi2_01, Wipi2_06	-0.290475	0.0598984
Ncam1	Ncam1_05, Ncam1_10	-0.231194	0.0599551
Dlgap1	Dlgap1_05, Dlgap1_07	-0.398501	0.0601219
Syngr1	Syngr1_02, Syngr1_08	-0.246517	0.0601885
Mgat3	Mgat3_01, Mgat3_04	-0.512124	0.0603091
Prkag2	Prkag2_01, Prkag2_02	0.179893	0.0603633
Qdpr	Qdpr_01, Qdpr_02	0.24129	0.060429
Rbm25	Rbm25_01, Rbm25_14	0.185344	0.0612488
Actr2	Actr2_03, Actr2_05	-0.29577	0.061384
Grb2	Grb2_03, Grb2_04	-0.409716	0.0614248
Ero1l	Ero1l_01, Ero1l_02	0.322551	0.0614846
Bsg	Bsg_01, Bsg_03	-0.112127	0.0615495
Pdia3	Pdia3_03, Pdia3_04	-0.25746	0.0616878
Fam171b	Fam171b_01, Fam171b_02	0.348244	0.0617155
Pnmal1	Pnmal1_03, Pnmal1_04	-0.357793	0.0620585
Anp32e	Anp32e_06, Anp32e_08	-0.126509	0.062071
Abcb7	Abcb7_09, Abcb7_10	-0.222234	0.0626739
Meaf6	Meaf6_01, Meaf6_03	-0.229861	0.0628342
Sdhd	Sdhd_01, Sdhd_02	-0.242428	0.0631552
Lmo4	Lmo4_03, Lmo4_06	-0.319084	0.0633256
Dcaf7	Dcaf7_06, Dcaf7_07	-0.286758	0.0633678
Marcks	Marcks_11, Marcks_13	0.227615	0.063512
Tspyl1	Tspyl1_01, Tspyl1_04	-0.431511	0.0635636
Tspyl1	Tspyl1_04, Tspyl1_08	0.198342	0.0635636
Zdhhc3	Zdhhc3_01, Zdhhc3_11	-0.416733	0.0636063
Dirc2	Dirc2_02, Dirc2_05	0.358704	0.0637572
Pja1	Pja1_01, Pja1_04	-0.218919	0.0644851
D430019H16Rik	D430019H16Rik_01, D430019H16Rik_05	0.338942	0.064506
Cops5	Cops5_01, Cops5_04	0.169371	0.0647385
Map1a	Map1a_08, Map1a_10	0.327451	0.0647699
Zfp106	Zfp106_01, Zfp106_06	-0.260593	0.06499
Gns	Gns_04, Gns_06	-0.190716	0.0650757
Tmem127	Tmem127_05, Tmem127_06	-0.183077	0.065284
Cask	Cask_03, Cask_09	0.224834	0.0652932
Msl2	Msl2_01, Msl2_02	-0.208361	0.0653464
1700037H04Rik	1700037H04Rik_01, 1700037H04Rik_02	-0.370772	0.0654072
Pkia	Pkia_02, Pkia_08	-0.317516	0.0654096
Crbn	Crbn_01, Crbn_05	0.263304	0.0656524
Ndn	Ndn_01, Ndn_03	0.488117	0.0657217
Nptx2	Nptx2_01, Nptx2_03	-0.573732	0.0662231
Nptx2	Nptx2_02, Nptx2_03	-0.565804	0.0662231
Tbr1	Tbr1_01, Tbr1_02	-0.409769	0.066535
Rab39b	Rab39b_03, Rab39b_05	-0.486742	0.0666954
Slc25a36	Slc25a36_03, Slc25a36_10	0.269675	0.0667907
Eif4g1	Eif4g1_01, Eif4g1_05	0.188283	0.0668099
Tsc22d1	Tsc22d1_06, Tsc22d1_12	-0.219565	0.0669349
Uchl5	Uchl5_01, Uchl5_02	-0.31724	0.0669663
Zfp207	Zfp207_01, Zfp207_03	0.235359	0.0671621
Atp6v1c1	Atp6v1c1_05, Atp6v1c1_08	0.224562	0.0672422
9330182L06Rik	9330182L06Rik_02, 9330182L06Rik_06	-0.317137	0.0673714
Tm9sf3	Tm9sf3_01, Tm9sf3_13	-0.348305	0.0675221
Slc35e2	Slc35e2_02, Slc35e2_11	-0.335657	0.0675811
Nfasc	Nfasc_04, Nfasc_07	-0.438183	0.067587
Tial1	Tial1_01, Tial1_05	0.30124	0.067662
Spag9	Spag9_03, Spag9_07	0.173621	0.0678204
Ptprn	Ptprn_01, Ptprn_02	-0.328006	0.0679234
Uchl1	Uchl1_01, Uchl1_02	-0.150742	0.0680192
Cnksr2	Cnksr2_02, Cnksr2_03	0.3595	0.0681592
Krt222	Krt222_01, Krt222_02	-0.228087	0.0682669
Rnf220	Rnf220_01, Rnf220_02	0.292456	0.0682836
Tanc2	Tanc2_08, Tanc2_11	0.260068	0.0683745
App	App_02, App_05	-0.129684	0.0687274
Trappc4	Trappc4_02, Trappc4_03	-0.344179	0.0687717
Actb	Actb_03, Actb_08	-0.406597	0.068878
Matr3	Matr3_08, Matr3_19	0.3186	0.0689051
Wdr7	Wdr7_02, Wdr7_03	-0.3526	0.069141
Ctnnd2	Ctnnd2_03, Ctnnd2_08	-0.231707	0.0692245
Mbnl2	Mbnl2_07, Mbnl2_09	0.270508	0.0693736
BC031181	BC031181_01, BC031181_05	0.527572	0.0693994
Chd6	Chd6_02, Chd6_03	0.184631	0.0694346
Phip	Phip_01, Phip_09	-0.498776	0.0694467
Vsnl1	Vsnl1_06, Vsnl1_08	-0.215085	0.0696165
Prkar2a	Prkar2a_01, Prkar2a_12	-0.276262	0.0698121
Ahcyl2	Ahcyl2_03, Ahcyl2_05	-0.414028	0.070004
Tceb1	Tceb1_01, Tceb1_05	-0.420549	0.0702529
Tceb1	Tceb1_04, Tceb1_05	-0.170699	0.0702529
1700001L19Rik	1700001L19Rik_01, 1700001L19Rik_02	-0.306998	0.0703293
Timm44	Timm44_01, Timm44_02	-0.0825093	0.0704889
H2afx	H2afx_03, H2afx_06	-0.278035	0.0705282
Sgpp1	Sgpp1_05, Sgpp1_06	0.352222	0.0713457
Kifap3	Kifap3_01, Kifap3_06	-0.301473	0.0714081
Mat2b	Mat2b_02, Mat2b_03	0.237841	0.0715691
Colgalt1	Colgalt1_02, Colgalt1_04	-0.504389	0.0715767
Gas7	Gas7_01, Gas7_03	-0.136221	0.0716045
Dnmt3a	Dnmt3a_11, Dnmt3a_12	-0.142685	0.0716341
Plekhb2	Plekhb2_01, Plekhb2_04	-0.333842	0.0718842
Slc7a11	Slc7a11_01, Slc7a11_03	0.220584	0.0721826
Slc7a11	Slc7a11_03, Slc7a11_13	-0.38306	0.0721826
Fgfr1op2	Fgfr1op2_03, Fgfr1op2_05	0.306835	0.0722746
Zdhhc9	Zdhhc9_01, Zdhhc9_04	-0.248735	0.0723374
Pak3	Pak3_01, Pak3_08	-0.23766	0.0724829
Bri3bp	Bri3bp_04, Bri3bp_13	-0.50401	0.072774
Tmem167	Tmem167_20, Tmem167_26	0.260892	0.0730045
Srsf11	Srsf11_01, Srsf11_03	-0.280712	0.0733415
Tns3	Tns3_03, Tns3_04	-0.448533	0.0734123
Zc3h14	Zc3h14_01, Zc3h14_04	-0.258931	0.0735163
Dnmt3a	Dnmt3a_06, Dnmt3a_07	0.165692	0.0740001
Dnmt3a	Dnmt3a_07, Dnmt3a_12	-0.317182	0.0740001
Dicer1	Dicer1_01, Dicer1_03	-0.14697	0.0743399
Fam210a	Fam210a_12, Fam210a_22	0.23218	0.0744636
Golga2	Golga2_01, Golga2_03	-0.336156	0.0749301
Syt5	Syt5_01, Syt5_02	0.26057	0.0749838
Sort1	Sort1_03, Sort1_14	-0.356631	0.0754217
Sort1	Sort1_05, Sort1_14	-0.527129	0.0754217
Dnajc3	Dnajc3_01, Dnajc3_07	-0.170813	0.0755143
Bnip3l	Bnip3l_07, Bnip3l_10	-0.290592	0.0756459
Atp1a2	Atp1a2_08, Atp1a2_14	0.174555	0.076435
Rtn1	Rtn1_01, Rtn1_05	-0.378891	0.0765235
Rtn1	Rtn1_02, Rtn1_05	-0.269557	0.0765235
Fbxo9	Fbxo9_01, Fbxo9_02	-0.192754	0.0765285
Slc35a1	Slc35a1_01, Slc35a1_02	0.411601	0.0765567
Arhgap20	Arhgap20_01, Arhgap20_06	-0.290368	0.0765597
Syt11	Syt11_01, Syt11_03	-0.190216	0.0767468
Dixdc1	Dixdc1_02, Dixdc1_03	-0.18228	0.0768124
Homer1	Homer1_02, Homer1_05	-0.25936	0.0768691
Zranb1	Zranb1_02, Zranb1_05	-0.354118	0.077116
Mal	Mal_01, Mal_07	-0.349615	0.0771985
Atp6ap2	Atp6ap2_03, Atp6ap2_04	0.22251	0.0775502
Rnf14	Rnf14_03, Rnf14_06	-0.163591	0.0777181
Phyhipl	Phyhipl_01, Phyhipl_04	-0.235354	0.0779293
Mapt	Mapt_01, Mapt_04	-0.24416	0.0780812
Kifap3	Kifap3_04, Kifap3_06	-0.400384	0.0787121
Camk2n1	Camk2n1_11, Camk2n1_15	-0.598971	0.0787492
Krr1	Krr1_06, Krr1_07	0.493154	0.0790638
Adcy1	Adcy1_04, Adcy1_08	-0.325477	0.079322
Rcc2	Rcc2_04, Rcc2_08	-0.384503	0.0793976
1700025G04Rik	1700025G04Rik_02, 1700025G04Rik_06	-0.179927	0.0795388
Celsr2	Celsr2_01, Celsr2_05	-0.463107	0.0795917
Celsr2	Celsr2_03, Celsr2_05	-0.445514	0.0795917
Eif4g2	Eif4g2_02, Eif4g2_09	-0.231539	0.0799504
Impad1	Impad1_03, Impad1_10	0.295845	0.0804039
Gpm6b	Gpm6b_06, Gpm6b_08	-0.105345	0.0804073
Gabbr2	Gabbr2_01, Gabbr2_02	0.219854	0.0805158
Med19	Med19_01, Med19_05	-0.282567	0.080574
Map1b	Map1b_06, Map1b_15	-0.243138	0.0806109
Ank2	Ank2_02, Ank2_04	-0.275759	0.0806815
Dpp10	Dpp10_02, Dpp10_05	-0.346661	0.0807458
Tm9sf3	Tm9sf3_02, Tm9sf3_13	-0.624512	0.0811124
Mtpn	Mtpn_19, Mtpn_22	-0.360114	0.0811906
Mrps17	Mrps17_01, Mrps17_04	0.529792	0.0813621
Fam49a	Fam49a_04, Fam49a_06	0.275708	0.0814224
Tmem167	Tmem167_10, Tmem167_20	-0.438447	0.0815126
Baz2a	Baz2a_05, Baz2a_09	-0.319426	0.0816713
BC005537	BC005537_02, BC005537_15	-0.373127	0.0817153
Tmem30a	Tmem30a_03, Tmem30a_09	-0.468386	0.0819441
Scd1	Scd1_18, Scd1_28	-0.342523	0.081984
Sdha	Sdha_02, Sdha_04	0.21914	0.0820849
Bpnt1	Bpnt1_01, Bpnt1_03	-0.218059	0.0826772
Akap5	Akap5_01, Akap5_13	-0.160611	0.0827266
Arf1	Arf1_01, Arf1_04	-0.23886	0.0827625
Yars	Yars_02, Yars_03	-0.284189	0.0830033
Pdp1	Pdp1_01, Pdp1_02	-0.220437	0.0832295
Nova2	Nova2_04, Nova2_05	-0.306633	0.0832995
Atp5a1	Atp5a1_01, Atp5a1_05	-0.208238	0.0833054
Tmod2	Tmod2_07, Tmod2_13	-0.406801	0.0833626
Dlst	Dlst_01, Dlst_04	-0.262023	0.083443
Etl4	Etl4_01, Etl4_04	-0.200187	0.0836474
Ubr1	Ubr1_01, Ubr1_02	0.248466	0.0838782
Svip	Svip_03, Svip_06	0.233323	0.0838814
Csrnp3	Csrnp3_01, Csrnp3_02	-0.307453	0.0839959
Clcn6	Clcn6_02, Clcn6_06	-0.416154	0.0841988
Rab28	Rab28_01, Rab28_02	0.203654	0.0842785
Nrep	Nrep_02, Nrep_07	-0.31384	0.0843781
Dact3	Dact3_01, Dact3_02	-0.32978	0.0846862
Tsc1	Tsc1_02, Tsc1_06	-0.250071	0.0847204
Wbp2	Wbp2_01, Wbp2_04	-0.665316	0.0847272
Wbp2	Wbp2_03, Wbp2_04	-0.283388	0.0847272
Tnr	Tnr_05, Tnr_07	-0.308774	0.0848965
Clk4	Clk4_01, Clk4_05	-0.384894	0.0852706
Reps2	Reps2_02, Reps2_03	0.252182	0.0853162
Tsc22d3	Tsc22d3_01, Tsc22d3_02	0.386941	0.085662
Tsc22d3	Tsc22d3_02, Tsc22d3_03	-0.270679	0.085662
Ap1b1	Ap1b1_01, Ap1b1_04	-0.528771	0.0857626
Ipo8	Ipo8_01, Ipo8_04	-0.286323	0.0862449
Far1	Far1_05, Far1_12	-0.34508	0.0866134
Mtdh	Mtdh_06, Mtdh_07	0.257953	0.0866174
Srgap3	Srgap3_01, Srgap3_05	-0.317404	0.0866559
Reep5	Reep5_01, Reep5_10	-0.442312	0.0867796
Ssrp1	Ssrp1_01, Ssrp1_02	-0.485049	0.0872113
Wasl	Wasl_05, Wasl_06	-0.331224	0.0872849
Hipk1	Hipk1_02, Hipk1_06	-0.390323	0.0872923
Ptprd	Ptprd_01, Ptprd_03	-0.286237	0.0874264
Sar1a	Sar1a_07, Sar1a_09	0.370569	0.0875051
Sirt2	Sirt2_01, Sirt2_04	-0.200178	0.0880972
Pik3r1	Pik3r1_04, Pik3r1_09	-0.337016	0.0881966
Pik3r1	Pik3r1_08, Pik3r1_09	-0.39777	0.0881966
Olig1	Olig1_01, Olig1_02	-0.184122	0.0882376
Sncb	Sncb_01, Sncb_05	-0.224504	0.088294
Kctd1	Kctd1_01, Kctd1_02	0.220704	0.0885376
Stx1a	Stx1a_01, Stx1a_02	-0.129923	0.0886891
Nrcam	Nrcam_05, Nrcam_09	-0.292317	0.0887791
Hnrnpll	Hnrnpll_03, Hnrnpll_05	0.176937	0.0888682
Vopp1	Vopp1_01, Vopp1_02	0.184371	0.0890948
Kif3b	Kif3b_03, Kif3b_05	-0.366396	0.0891836
Egln1	Egln1_07, Egln1_12	-0.214508	0.0892513
Rasgef1a	Rasgef1a_01, Rasgef1a_03	-0.277159	0.0894163
Syt13	Syt13_03, Syt13_06	-0.407241	0.0894509
Trappc4	Trappc4_01, Trappc4_03	-0.178759	0.0896534
Spryd7	Spryd7_01, Spryd7_05	-0.338138	0.0901041
Zeb2	Zeb2_02, Zeb2_10	0.506806	0.0902749
Clic4	Clic4_02, Clic4_03	0.14523	0.0902845
Eif3l	Eif3l_01, Eif3l_03	-0.264954	0.0907133
Cyld	Cyld_04, Cyld_08	0.481689	0.0907814
Dnttip1	Dnttip1_01, Dnttip1_02	0.282272	0.0908828
Pam	Pam_01, Pam_04	0.215557	0.0912204
Pam	Pam_04, Pam_06	-0.469278	0.0912204
Rnf145	Rnf145_04, Rnf145_08	0.134498	0.0912709
Lrrc8b	Lrrc8b_04, Lrrc8b_07	-0.302229	0.0913474
Map2	Map2_06, Map2_07	-0.243432	0.0915906
Rgs2	Rgs2_03, Rgs2_05	-0.5803	0.0917233
Hnrnpu	Hnrnpu_01, Hnrnpu_18	0.302853	0.0919883
Ttll7	Ttll7_06, Ttll7_10	-0.34072	0.0921461
Necap1	Necap1_01, Necap1_04	-0.195434	0.0922604
Habp4	Habp4_01, Habp4_02	-0.203907	0.0925093
Rab6b	Rab6b_01, Rab6b_07	-0.294496	0.0925126
Nipsnap1	Nipsnap1_01, Nipsnap1_04	-0.245681	0.0927489
Tmem30a	Tmem30a_02, Tmem30a_03	0.177663	0.0930199
Irs2	Irs2_01, Irs2_03	-0.117006	0.0931553
Qars	Qars_01, Qars_02	0.343856	0.0932259
Pnrc1	Pnrc1_01, Pnrc1_05	-0.267648	0.0938053
Calb1	Calb1_01, Calb1_02	0.113575	0.0939618
Hk1	Hk1_01, Hk1_02	-0.250158	0.0939634
Mtpn	Mtpn_04, Mtpn_10	0.21484	0.0941075
Copa	Copa_06, Copa_07	-0.282759	0.0944337
Nap1l1	Nap1l1_09, Nap1l1_10	-0.180566	0.094454
Arl4c	Arl4c_03, Arl4c_10	0.252963	0.0948624
Hlf	Hlf_05, Hlf_08	0.165398	0.094955
Pkig	Pkig_01, Pkig_02	0.397123	0.0952495
Impact	Impact_01, Impact_04	-0.312245	0.0955352
Tmem106b	Tmem106b_09, Tmem106b_16	-0.336913	0.0958923
Adam22	Adam22_01, Adam22_10	-0.315938	0.09602
Fbxo25	Fbxo25_02, Fbxo25_03	0.276501	0.0962027
Tubb3	Tubb3_01, Tubb3_04	-0.429065	0.0962933
Adam22	Adam22_02, Adam22_10	-0.32901	0.0963209
Tmem167	Tmem167_26, Tmem167_40	-0.20749	0.0965163
Hspa4l	Hspa4l_01, Hspa4l_21	-0.396053	0.0969611
Adcyap1r1	Adcyap1r1_07, Adcyap1r1_10	0.240078	0.0972107
Hspa13	Hspa13_03, Hspa13_09	-0.320507	0.0972274
Map2k4	Map2k4_03, Map2k4_04	0.275878	0.0972729
Krr1	Krr1_01, Krr1_06	-0.511581	0.0973953
Gas7	Gas7_05, Gas7_06	-0.361864	0.0975557
Zfp91	Zfp91_01, Zfp91_12	-0.23796	0.0977777
Erlec1	Erlec1_01, Erlec1_03	-0.185062	0.097812
Camsap2	Camsap2_02, Camsap2_04	0.167047	0.0981604
Rab11a	Rab11a_01, Rab11a_02	-0.160058	0.09827
Rab11a	Rab11a_04, Rab11a_05	-0.14143	0.09827
Fam171b	Fam171b_02, Fam171b_03	-0.182865	0.0983405
Sema4f	Sema4f_01, Sema4f_05	-0.185008	0.0983418
Ube2r2	Ube2r2_01, Ube2r2_08	-0.20724	0.0984591
Unc80	Unc80_06, Unc80_07	-0.319115	0.0985344
Eif4g2	Eif4g2_05, Eif4g2_16	-0.266443	0.0986068
Nab1	Nab1_01, Nab1_05	0.643285	0.098656
Rbm25	Rbm25_02, Rbm25_14	0.166972	0.0986583
Taok1	Taok1_10, Taok1_19	-0.39707	0.0987615
Hnrnpu	Hnrnpu_02, Hnrnpu_18	0.317571	0.0990384
Leprotl1	Leprotl1_01, Leprotl1_08	-0.524317	0.0994124
Tprgl	Tprgl_02, Tprgl_09	-0.159313	0.0996407
Gtf2h1	Gtf2h1_01, Gtf2h1_05	-0.145724	0.0998187
Ankrd28	Ankrd28_01, Ankrd28_05	-0.38484	0.0999927
Napb	Napb_01, Napb_05	-0.180982	0.100254
Golph3	Golph3_01, Golph3_05	-0.335679	0.100605
Ccdc25	Ccdc25_04, Ccdc25_05	0.448255	0.100715
Nell2	Nell2_01, Nell2_02	-0.255072	0.100837
Dync1i2	Dync1i2_01, Dync1i2_05	-0.218035	0.101069
Actb	Actb_02, Actb_03	0.406513	0.101073
Plcb1	Plcb1_04, Plcb1_06	-0.211834	0.101139
Vps26b	Vps26b_04, Vps26b_05	0.389398	0.101263
Vps26b	Vps26b_05, Vps26b_06	-0.181774	0.101263
Zfp91	Zfp91_04, Zfp91_12	-0.146497	0.101374
Atg12	Atg12_01, Atg12_08	-0.182631	0.101401
Ebag9	Ebag9_02, Ebag9_04	-0.192835	0.101472
Rab1a	Rab1a_02, Rab1a_09	-0.220552	0.102241
Rab1a	Rab1a_04, Rab1a_09	-0.296088	0.102241
Rab1a	Rab1a_09, Rab1a_11	0.28348	0.102241
Satb1	Satb1_01, Satb1_12	-0.250653	0.102518
Trip4	Trip4_03, Trip4_08	-0.337202	0.102664
Clstn1	Clstn1_02, Clstn1_04	-0.385923	0.102693
Cpne6	Cpne6_01, Cpne6_02	-0.343075	0.103123
Mtmr12	Mtmr12_01, Mtmr12_05	-0.577287	0.103127
Smc6	Smc6_01, Smc6_02	0.575553	0.103174
Yme1l1	Yme1l1_01, Yme1l1_07	-0.267067	0.10343
Ndufb5	Ndufb5_01, Ndufb5_03	-0.467356	0.103703
Nucks1	Nucks1_02, Nucks1_03	0.576838	0.104317
Nucks1	Nucks1_09, Nucks1_21	-0.38041	0.104317
Nucks1	Nucks1_18, Nucks1_21	-0.248781	0.104317
Dbn1	Dbn1_02, Dbn1_04	-0.310739	0.104321
Wrb	Wrb_01, Wrb_04	-0.268646	0.104376
Mat2b	Mat2b_01, Mat2b_02	-0.141598	0.104505
Ppp3ca	Ppp3ca_04, Ppp3ca_13	0.205551	0.104772
Sphkap	Sphkap_03, Sphkap_04	-0.255763	0.104783
Tmem263	Tmem263_03, Tmem263_08	-0.265814	0.10493
Skp1a	Skp1a_01, Skp1a_04	-0.917401	0.104949
Mrpl43	Mrpl43_02, Mrpl43_03	0.44001	0.104952
Bcl2l2	Bcl2l2_02, Bcl2l2_04	0.152701	0.105289
Mpc2	Mpc2_01, Mpc2_02	-0.261966	0.105304
Celf1	Celf1_04, Celf1_17	0.290176	0.105441
Cdk16	Cdk16_01, Cdk16_02	0.268534	0.105482
Larp4b	Larp4b_02, Larp4b_04	-0.554243	0.105795
Fbxo31	Fbxo31_03, Fbxo31_05	-0.317191	0.105871
Ap1b1	Ap1b1_02, Ap1b1_04	-0.153952	0.106154
Eid1	Eid1_09, Eid1_10	-0.349219	0.106353
Mef2d	Mef2d_03, Mef2d_06	-0.207442	0.106437
Pgm2l1	Pgm2l1_06, Pgm2l1_18	-0.36238	0.106705
Ube2n	Ube2n_03, Ube2n_04	0.305087	0.106905
Sccpdh	Sccpdh_02, Sccpdh_03	0.456173	0.106985
App	App_04, App_05	-0.153346	0.107281
Mfsd6	Mfsd6_02, Mfsd6_04	-0.355058	0.107347
Ufd1l	Ufd1l_02, Ufd1l_03	-0.466164	0.107647
Myo5a	Myo5a_02, Myo5a_04	-0.18382	0.107759
Ina	Ina_02, Ina_05	0.207978	0.107837
Tbc1d30	Tbc1d30_02, Tbc1d30_05	-0.154683	0.107847
Dlc1	Dlc1_01, Dlc1_02	-0.173234	0.107883
Ireb2	Ireb2_01, Ireb2_02	-0.189275	0.107915
Ireb2	Ireb2_02, Ireb2_03	0.430816	0.107915
Atp1b1	Atp1b1_01, Atp1b1_04	-0.140967	0.108033
P4hb	P4hb_05, P4hb_08	0.463671	0.108082
Sprn	Sprn_02, Sprn_03	-0.35951	0.108133
Msra	Msra_01, Msra_02	-0.224328	0.108205
Atxn7l3b	Atxn7l3b_02, Atxn7l3b_06	-0.529129	0.108304
Pank2	Pank2_01, Pank2_02	-0.319773	0.108373
Abat	Abat_04, Abat_06	-0.286596	0.108396
Abat	Abat_06, Abat_07	0.103179	0.108396
Gdap2	Gdap2_02, Gdap2_05	-0.198066	0.108522
Dclk1	Dclk1_07, Dclk1_15	-0.365548	0.108646
Bin1	Bin1_01, Bin1_03	-0.232871	0.108803
Slc25a11	Slc25a11_03, Slc25a11_07	-0.22968	0.108916
Slc25a11	Slc25a11_05, Slc25a11_07	-0.438377	0.108916
App	App_03, App_05	-0.0981524	0.108939
Pten	Pten_02, Pten_05	-0.141333	0.109202
Dync1h1	Dync1h1_01, Dync1h1_02	-0.359457	0.109317
Spag9	Spag9_04, Spag9_09	-0.503539	0.109404
Ppp2r5c	Ppp2r5c_01, Ppp2r5c_08	-0.401867	0.109451
Ppp2r5c	Ppp2r5c_04, Ppp2r5c_08	-0.303402	0.109451
Adam22	Adam22_06, Adam22_10	-0.465748	0.109479
Mtfp1	Mtfp1_01, Mtfp1_02	-0.202382	0.109608
Nr1d2	Nr1d2_03, Nr1d2_04	0.490488	0.109636
Lmo4	Lmo4_04, Lmo4_05	0.226297	0.109683
Lmo4	Lmo4_05, Lmo4_06	-0.431858	0.109683
Scamp1	Scamp1_03, Scamp1_08	-0.280156	0.109812
Tmem30a	Tmem30a_01, Tmem30a_09	-0.275317	0.109913
Tmem30a	Tmem30a_08, Tmem30a_10	-0.220249	0.109913
Ubr3	Ubr3_04, Ubr3_17	-0.412572	0.110146
Ivd	Ivd_03, Ivd_09	-0.1469	0.110686
Hecw1	Hecw1_02, Hecw1_03	-0.464936	0.111023
Tm9sf3	Tm9sf3_03, Tm9sf3_13	-0.362877	0.111139
Nomo1	Nomo1_02, Nomo1_03	-0.460176	0.111589
Pcgf3	Pcgf3_01, Pcgf3_11	-0.384722	0.111889
Dnaja2	Dnaja2_04, Dnaja2_06	-0.111332	0.11196
2024-09-03	Sept3_06, Sept3_09	-0.228475	0.112215
Zmat3	Zmat3_03, Zmat3_09	-0.35337	0.112431
Cab39	Cab39_01, Cab39_05	-0.560861	0.112529
Cab39	Cab39_02, Cab39_05	-0.429241	0.112529
Cab39	Cab39_04, Cab39_05	-0.187373	0.112529
Cab39	Cab39_05, Cab39_06	0.312999	0.112529
Cab39	Cab39_06, Cab39_08	-0.228596	0.112529
Cab39	Cab39_08, Cab39_10	0.105434	0.112529
Ttl	Ttl_01, Ttl_08	-0.327489	0.112892
Tm9sf3	Tm9sf3_10, Tm9sf3_13	-0.338227	0.112948
Tm9sf3	Tm9sf3_12, Tm9sf3_13	-0.369326	0.112948
Tm9sf3	Tm9sf3_13, Tm9sf3_14	0.76295	0.112948
Rrp12	Rrp12_01, Rrp12_02	0.42251	0.112979
Qk	Qk_03, Qk_10	0.217764	0.112993
Cyhr1	Cyhr1_01, Cyhr1_04	-0.2834	0.112999
Pafah1b1	Pafah1b1_03, Pafah1b1_09	0.0994119	0.113512
Basp1	Basp1_01, Basp1_13	-0.387196	0.113724
Hnrnpm	Hnrnpm_02, Hnrnpm_03	-0.140699	0.114057
Sorl1	Sorl1_07, Sorl1_11	-0.428518	0.114402
Gabra1	Gabra1_01, Gabra1_02	-0.610632	0.114758
Hipk1	Hipk1_04, Hipk1_06	-0.397172	0.114878
Arl8b	Arl8b_01, Arl8b_07	-0.538144	0.115146
Arl8b	Arl8b_09, Arl8b_13	-0.372223	0.115146
Adgrl1	Adgrl1_02, Adgrl1_06	0.16832	0.115292
Fbxl3	Fbxl3_01, Fbxl3_07	-0.250502	0.115622
Glyr1	Glyr1_01, Glyr1_03	-0.16519	0.115672
Anapc16	Anapc16_01, Anapc16_03	0.200587	0.115788
Nucks1	Nucks1_21, Nucks1_22	0.307786	0.115799
Tmx3	Tmx3_11, Tmx3_12	0.224929	0.115927
Ptms	Ptms_01, Ptms_03	0.206025	0.116058
Pak1ip1	Pak1ip1_01, Pak1ip1_03	-0.487251	0.116099
Csnk1g2	Csnk1g2_01, Csnk1g2_05	-0.203831	0.116144
Lynx1	Lynx1_06, Lynx1_07	-0.227338	0.116699
Capzb	Capzb_02, Capzb_10	-0.203683	0.116702
Prkaca	Prkaca_01, Prkaca_06	-0.306093	0.116894
Sf3b2	Sf3b2_01, Sf3b2_03	-0.12856	0.117438
Cplx1	Cplx1_02, Cplx1_04	-0.170587	0.1175
Pithd1	Pithd1_01, Pithd1_03	-0.141048	0.117696
Ipo5	Ipo5_01, Ipo5_02	-0.12548	0.117702
Hipk1	Hipk1_01, Hipk1_12	-0.287359	0.117844
Ppp6r1	Ppp6r1_03, Ppp6r1_06	-0.31454	0.118126
Dnajc18	Dnajc18_03, Dnajc18_05	-0.194595	0.11837
Zeb1	Zeb1_03, Zeb1_04	-0.362182	0.11838
Arcn1	Arcn1_04, Arcn1_05	-0.111774	0.118614
Opcml	Opcml_02, Opcml_03	-0.284633	0.118995
Mpi	Mpi_01, Mpi_02	0.301757	0.11929
Ubp1	Ubp1_03, Ubp1_04	-0.136788	0.119328
Tceal5	Tceal5_01, Tceal5_02	0.219812	0.119541
Pja2	Pja2_05, Pja2_06	-0.359093	0.119601
Pja2	Pja2_06, Pja2_08	0.143877	0.119601
Pik3ca	Pik3ca_01, Pik3ca_09	0.415153	0.11966
Homer1	Homer1_06, Homer1_07	0.412889	0.119729
Hdac11	Hdac11_02, Hdac11_03	0.211404	0.119996
Zfr	Zfr_07, Zfr_08	0.21394	0.120125
Atp6v1g2	Atp6v1g2_01, Atp6v1g2_04	-0.256468	0.120227
Gars	Gars_01, Gars_02	0.579993	0.120555
Bhlhe40	Bhlhe40_01, Bhlhe40_02	-0.193809	0.120704
Usp46	Usp46_04, Usp46_10	-0.203515	0.120848
Usp46	Usp46_06, Usp46_10	-0.377127	0.120848
Usp46	Usp46_08, Usp46_10	-0.771635	0.120848
Srsf11	Srsf11_02, Srsf11_03	-0.297376	0.120931
Helz	Helz_05, Helz_07	0.446542	0.121115
Cacna1a	Cacna1a_02, Cacna1a_04	0.533305	0.121551
Trove2	Trove2_01, Trove2_10	0.298341	0.121552
Sptbn1	Sptbn1_02, Sptbn1_03	-0.346058	0.122304
Sptbn1	Sptbn1_03, Sptbn1_04	0.277387	0.122304
Skp1a	Skp1a_02, Skp1a_04	-0.28506	0.122334
Skp1a	Skp1a_05, Skp1a_07	-0.219741	0.122334
Tmem167	Tmem167_17, Tmem167_20	-0.257915	0.122539
Slitrk1	Slitrk1_01, Slitrk1_04	-0.355901	0.122654
Rapgefl1	Rapgefl1_01, Rapgefl1_03	-0.119021	0.122741
Fam107a	Fam107a_01, Fam107a_03	0.279445	0.122795
Prkce	Prkce_02, Prkce_05	0.162163	0.122863
Prps1	Prps1_01, Prps1_02	-0.170956	0.123046
Prps1	Prps1_02, Prps1_03	0.337242	0.123046
Prps1	Prps1_03, Prps1_05	-0.25277	0.123046
Dnajc5	Dnajc5_02, Dnajc5_03	-0.262476	0.123387
Eif5	Eif5_05, Eif5_12	0.258362	0.12349
Ppp3r1	Ppp3r1_04, Ppp3r1_05	-0.274624	0.123556
Pnmal1	Pnmal1_01, Pnmal1_04	-0.249556	0.123568
Mat2a	Mat2a_04, Mat2a_05	0.484932	0.123579
Cul3	Cul3_06, Cul3_13	0.194417	0.123652
Slc25a36	Slc25a36_08, Slc25a36_10	0.204421	0.123696
Nnat	Nnat_03, Nnat_08	-0.270856	0.123728
Eif5	Eif5_06, Eif5_09	0.336802	0.123787
Slc25a5	Slc25a5_01, Slc25a5_04	-0.387008	0.123911
Zfp91	Zfp91_02, Zfp91_08	0.360703	0.123978
Zfp91	Zfp91_08, Zfp91_12	-0.448955	0.123978
Uso1	Uso1_01, Uso1_02	-0.44346	0.124199
Nt5dc3	Nt5dc3_03, Nt5dc3_04	-0.351219	0.124307
Polr2h	Polr2h_01, Polr2h_03	-0.257118	0.124403
Rgs8	Rgs8_01, Rgs8_05	-0.312237	0.124462
Arhgap26	Arhgap26_02, Arhgap26_07	-0.756037	0.124629
Wdr82	Wdr82_03, Wdr82_07	0.26709	0.124772
Psmg4	Psmg4_01, Psmg4_02	0.676619	0.12485
Clint1	Clint1_01, Clint1_02	0.257678	0.125527
Clint1	Clint1_02, Clint1_04	-0.384326	0.125527
Negr1	Negr1_02, Negr1_04	-0.28924	0.125832
Ppp1r1a	Ppp1r1a_01, Ppp1r1a_03	0.165725	0.125885
Fgfr1	Fgfr1_02, Fgfr1_03	0.432163	0.125898
Rgs7bp	Rgs7bp_01, Rgs7bp_03	0.163578	0.125998
Add1	Add1_02, Add1_03	-0.224741	0.126245
Ncoa2	Ncoa2_01, Ncoa2_05	0.237824	0.126317
Arhgap32	Arhgap32_03, Arhgap32_06	-0.469713	0.126658
Sun1	Sun1_01, Sun1_02	0.578896	0.126707
Akt1	Akt1_01, Akt1_02	0.566093	0.126725
Ostc	Ostc_01, Ostc_05	-0.36697	0.126744
Tmem30a	Tmem30a_05, Tmem30a_10	-0.349164	0.127446
Oxct1	Oxct1_01, Oxct1_07	-0.411504	0.127564
Wasl	Wasl_01, Wasl_06	-0.90527	0.12757
Chn1	Chn1_04, Chn1_08	0.166316	0.127579
Mfap1b	Mfap1b_01, Mfap1b_02	0.32315	0.1277
Sccpdh	Sccpdh_03, Sccpdh_04	-0.201615	0.127752
Mtpn	Mtpn_15, Mtpn_22	-0.20933	0.127953
Rad21	Rad21_01, Rad21_08	-0.276129	0.128046
Rad21	Rad21_04, Rad21_08	-0.3334	0.128046
Slc16a2	Slc16a2_01, Slc16a2_06	-0.340133	0.128092
Fam73a	Fam73a_02, Fam73a_03	-0.707178	0.128094
Gatc	Gatc_01, Gatc_04	-0.16714	0.128168
Mapt	Mapt_02, Mapt_04	-0.348873	0.12824
Tmx3	Tmx3_06, Tmx3_12	0.183354	0.128271
Acat2	Acat2_02, Acat2_04	0.459473	0.128344
Mzt1	Mzt1_01, Mzt1_05	-0.438246	0.128735
Luzp2	Luzp2_01, Luzp2_06	0.0997263	0.128856
Stxbp1	Stxbp1_05, Stxbp1_06	-0.186266	0.128941
Nuak1	Nuak1_01, Nuak1_04	-0.370235	0.129123
Slc35e1	Slc35e1_02, Slc35e1_06	0.375065	0.129279
Hnrnpab	Hnrnpab_03, Hnrnpab_06	-0.213949	0.129455
Dbnl	Dbnl_01, Dbnl_02	0.128819	0.129471
Rab12	Rab12_01, Rab12_02	-0.149331	0.129626
Pcyox1	Pcyox1_04, Pcyox1_08	-0.161881	0.129785
Bace1	Bace1_02, Bace1_12	-0.584789	0.130192
Mef2c	Mef2c_05, Mef2c_06	-0.068956	0.130279
Mef2c	Mef2c_15, Mef2c_18	-0.25369	0.130279
Atrnl1	Atrnl1_01, Atrnl1_03	-0.501919	0.130368
Adgra1	Adgra1_02, Adgra1_05	-0.298079	0.130406
Meaf6	Meaf6_02, Meaf6_03	-0.178467	0.130443
Svop	Svop_01, Svop_05	-0.236455	0.130553
Tubb4a	Tubb4a_01, Tubb4a_02	-0.0992014	0.130628
Ndrg3	Ndrg3_01, Ndrg3_03	-0.120225	0.130676
Tomm34	Tomm34_01, Tomm34_02	-0.168221	0.130939
Sec62	Sec62_02, Sec62_06	0.369238	0.131091
Atrx	Atrx_04, Atrx_05	-0.48008	0.131102
Fut9	Fut9_06, Fut9_10	-0.378495	0.131526
Fut9	Fut9_10, Fut9_11	0.353795	0.131526
Mrpl14	Mrpl14_01, Mrpl14_02	0.418464	0.131702
Sap30l	Sap30l_01, Sap30l_02	-0.166633	0.131836
Top2b	Top2b_01, Top2b_06	-0.408888	0.13209
Crebrf	Crebrf_01, Crebrf_03	-0.191699	0.132315
Prkaca	Prkaca_04, Prkaca_06	-0.150839	0.132473
Cnr1	Cnr1_01, Cnr1_04	-0.379192	0.132752
Erp29	Erp29_01, Erp29_03	-0.125968	0.133014
Erp29	Erp29_02, Erp29_03	-0.276378	0.133014
Hivep2	Hivep2_01, Hivep2_02	0.296989	0.133591
Evi5l	Evi5l_01, Evi5l_02	-0.478831	0.133702
Sprn	Sprn_01, Sprn_03	-0.307488	0.133784
Tax1bp1	Tax1bp1_02, Tax1bp1_03	-0.128512	0.13407
Comt	Comt_01, Comt_02	-0.36168	0.1346
Ppm1e	Ppm1e_08, Ppm1e_09	-0.294097	0.13464
Bri3bp	Bri3bp_07, Bri3bp_13	-0.456452	0.134643
Bri3bp	Bri3bp_12, Bri3bp_13	-0.150605	0.134643
Ppp2ca	Ppp2ca_02, Ppp2ca_09	-0.321259	0.134703
Ppp2ca	Ppp2ca_05, Ppp2ca_12	-0.274463	0.134703
Eif4g3	Eif4g3_01, Eif4g3_03	-0.492385	0.134726
Camsap2	Camsap2_04, Camsap2_06	-0.138329	0.134899
Ndrg4	Ndrg4_01, Ndrg4_03	-0.216021	0.13501
BC031181	BC031181_02, BC031181_05	0.242851	0.135259
Mapk9	Mapk9_07, Mapk9_09	-0.224935	0.135339
Rap2a	Rap2a_01, Rap2a_06	-0.341519	0.135664
Zkscan1	Zkscan1_06, Zkscan1_08	-0.242158	0.135804
Zkscan1	Zkscan1_08, Zkscan1_14	0.42379	0.135804
Zkscan1	Zkscan1_14, Zkscan1_19	-0.241357	0.135804
Eif3c	Eif3c_02, Eif3c_04	-0.23756	0.135907
Gsk3b	Gsk3b_01, Gsk3b_07	-0.339029	0.136241
Ctbp1	Ctbp1_03, Ctbp1_04	0.307901	0.136344
Zmiz1	Zmiz1_01, Zmiz1_06	-0.260548	0.13641
Trim23	Trim23_01, Trim23_02	0.128712	0.136837
Hnrnpc	Hnrnpc_01, Hnrnpc_05	-0.826983	0.136859
Hnrnpc	Hnrnpc_02, Hnrnpc_05	-0.215145	0.136859
Arl8a	Arl8a_01, Arl8a_05	-0.259839	0.136965
Gtf2e2	Gtf2e2_01, Gtf2e2_03	0.41643	0.137347
Atp1a2	Atp1a2_10, Atp1a2_14	0.181546	0.137463
Camta1	Camta1_02, Camta1_04	-0.418257	0.137667
Camta1	Camta1_03, Camta1_04	-0.473724	0.137667
Bicd2	Bicd2_05, Bicd2_13	-0.32111	0.138121
Gm21967	Gm21967_05, Gm21967_06	0.295738	0.138209
Csnk1a1	Csnk1a1_07, Csnk1a1_13	-0.168038	0.138357
Rnf4	Rnf4_03, Rnf4_05	-0.193443	0.138751
Arl8b	Arl8b_02, Arl8b_13	-0.345881	0.138973
Arl8b	Arl8b_03, Arl8b_13	-0.366104	0.138973
Arl8b	Arl8b_05, Arl8b_07	-0.248191	0.138973
Arl8b	Arl8b_07, Arl8b_08	0.342621	0.138973
Arl8b	Arl8b_08, Arl8b_13	-0.438257	0.138973
Arl8b	Arl8b_10, Arl8b_13	-0.328138	0.138973
Arl8b	Arl8b_11, Arl8b_13	-0.554644	0.138973
Arl8b	Arl8b_12, Arl8b_13	-0.402941	0.138973
Arl8b	Arl8b_13, Arl8b_14	0.515654	0.138973
Ube2d2a	Ube2d2a_05, Ube2d2a_07	0.124067	0.139098
Mal	Mal_05, Mal_07	-0.301384	0.139232
Taok1	Taok1_07, Taok1_13	0.221675	0.139298
Sort1	Sort1_07, Sort1_14	-0.394736	0.1393
Cadm2	Cadm2_07, Cadm2_11	-0.270253	0.139431
Camsap2	Camsap2_01, Camsap2_04	0.218402	0.140045
Rabgap1l	Rabgap1l_03, Rabgap1l_06	0.187584	0.140533
Atp6v1b2	Atp6v1b2_05, Atp6v1b2_06	-0.182628	0.140748
Map2k4	Map2k4_01, Map2k4_03	-0.770134	0.141452
Cd200	Cd200_01, Cd200_02	-0.141949	0.141486
Noct	Noct_05, Noct_06	0.243301	0.141655
Cnot6l	Cnot6l_09, Cnot6l_16	0.274639	0.141807
Bend6	Bend6_01, Bend6_02	0.417902	0.142219
Lancl1	Lancl1_01, Lancl1_02	-0.557122	0.142358
Npdc1	Npdc1_01, Npdc1_02	0.185435	0.142739
Prune2	Prune2_01, Prune2_03	-0.472996	0.142912
Tnrc6b	Tnrc6b_11, Tnrc6b_13	-0.162067	0.142945
Epas1	Epas1_03, Epas1_04	-0.277246	0.143048
S100a10	S100a10_01, S100a10_02	-0.341712	0.143063
Zc3h15	Zc3h15_02, Zc3h15_03	-0.347859	0.143118
Brd3	Brd3_01, Brd3_04	-0.436657	0.143202
Copa	Copa_03, Copa_07	-0.21335	0.143304
Yme1l1	Yme1l1_07, Yme1l1_08	0.183486	0.143495
Mfsd6	Mfsd6_03, Mfsd6_04	-0.25353	0.143917
Lrpap1	Lrpap1_01, Lrpap1_02	0.669988	0.144076
Ppp3ca	Ppp3ca_08, Ppp3ca_21	-0.323705	0.144927
Cyb5a	Cyb5a_01, Cyb5a_02	0.415988	0.144951
Fam134a	Fam134a_02, Fam134a_03	0.411752	0.145162
Ubqln4	Ubqln4_02, Ubqln4_05	-0.553275	0.145243
Gns	Gns_03, Gns_06	-0.172113	0.145292
Gns	Gns_06, Gns_09	0.236819	0.145292
Ptms	Ptms_02, Ptms_04	-0.3181	0.145354
Ptms	Ptms_03, Ptms_04	-0.549945	0.145354
Slc6a11	Slc6a11_01, Slc6a11_04	-0.257083	0.145549
Ppp6r1	Ppp6r1_01, Ppp6r1_06	-0.247008	0.146043
Htra1	Htra1_01, Htra1_02	0.383243	0.146052
Mfn2	Mfn2_03, Mfn2_04	0.206913	0.146183
Rc3h2	Rc3h2_04, Rc3h2_10	0.154792	0.146342
Gpr107	Gpr107_01, Gpr107_02	-0.427256	0.146402
Glrb	Glrb_02, Glrb_04	-0.1972	0.146693
Glrb	Glrb_03, Glrb_04	-0.210335	0.146693
Gstm5	Gstm5_01, Gstm5_02	0.222568	0.146759
Srsf5	Srsf5_02, Srsf5_03	-0.452424	0.147429
Pex5l	Pex5l_01, Pex5l_02	-0.101534	0.147462
Ctnnb1	Ctnnb1_01, Ctnnb1_02	0.246665	0.147623
Akap8	Akap8_02, Akap8_03	0.207529	0.147738
Pkia	Pkia_06, Pkia_08	-0.332338	0.147747
Calm1	Calm1_04, Calm1_07	-0.158668	0.148019
Tsn	Tsn_05, Tsn_07	-0.315013	0.148237
Scd1	Scd1_02, Scd1_23	0.193236	0.148384
Timm17a	Timm17a_01, Timm17a_05	-0.443274	0.148468
Nrn1	Nrn1_02, Nrn1_03	-0.513508	0.148515
Rbfox3	Rbfox3_02, Rbfox3_03	-0.2157	0.149057
Calm3	Calm3_01, Calm3_08	-0.308384	0.149129
Tmem64	Tmem64_03, Tmem64_13	-0.355965	0.149187
Tmem64	Tmem64_13, Tmem64_14	0.48992	0.149187
Slc35f1	Slc35f1_02, Slc35f1_03	-0.663355	0.149339
Appl1	Appl1_02, Appl1_14	0.341776	0.149486
Kpna6	Kpna6_05, Kpna6_09	-0.625863	0.149736
Npm1	Npm1_01, Npm1_02	-0.450505	0.149861
Npm1	Npm1_02, Npm1_03	0.577473	0.149861
Ly6e	Ly6e_01, Ly6e_03	-0.298247	0.150079
Ly6e	Ly6e_03, Ly6e_04	0.396608	0.150079
Cfl2	Cfl2_01, Cfl2_10	-0.578459	0.150133
Ociad1	Ociad1_02, Ociad1_03	0.285792	0.150248
Khdrbs1	Khdrbs1_01, Khdrbs1_04	-0.351211	0.150292
Dirc2	Dirc2_01, Dirc2_05	0.5337	0.150348
Vdac1	Vdac1_02, Vdac1_04	0.260532	0.150747
Slc35e1	Slc35e1_04, Slc35e1_06	0.314127	0.150774
Ankib1	Ankib1_01, Ankib1_06	-0.255642	0.150798
Prkacb	Prkacb_01, Prkacb_06	-0.23177	0.150819
Prkacb	Prkacb_03, Prkacb_06	-0.18703	0.150819
Prkacb	Prkacb_04, Prkacb_06	-0.307943	0.150819
Unc80	Unc80_05, Unc80_08	0.167812	0.15096
Unc80	Unc80_07, Unc80_08	0.461435	0.15096
Unc80	Unc80_08, Unc80_09	-0.359674	0.15096
Ccdc25	Ccdc25_05, Ccdc25_06	-0.509767	0.151123
Atp1a3	Atp1a3_01, Atp1a3_02	-0.436214	0.151326
Poldip2	Poldip2_03, Poldip2_05	0.333241	0.151859
Srsf7	Srsf7_03, Srsf7_06	0.162262	0.151992
Tra2a	Tra2a_02, Tra2a_03	0.311081	0.15207
Nfix	Nfix_02, Nfix_12	-0.35621	0.152202
Impact	Impact_02, Impact_04	-0.168179	0.152482
Impact	Impact_03, Impact_04	-0.372573	0.152482
Scamp1	Scamp1_01, Scamp1_08	-0.337603	0.15295
Uqcrfs1	Uqcrfs1_01, Uqcrfs1_02	-0.320498	0.152983
Sesn3	Sesn3_05, Sesn3_07	-0.400401	0.153308
Csde1	Csde1_05, Csde1_06	0.207588	0.153618
Clock	Clock_04, Clock_08	0.219798	0.1539
Nptxr	Nptxr_01, Nptxr_03	-0.211853	0.153934
Ly6e	Ly6e_02, Ly6e_03	-0.481353	0.153952
Klf13	Klf13_03, Klf13_07	-0.368376	0.154242
Ppp1r12b	Ppp1r12b_01, Ppp1r12b_04	-0.135913	0.154272
Glrb	Glrb_01, Glrb_04	-0.269881	0.154354
Bhlhe22	Bhlhe22_01, Bhlhe22_03	-0.44927	0.154381
Pdha1	Pdha1_01, Pdha1_11	-0.136521	0.154423
Pdha1	Pdha1_06, Pdha1_10	-0.314929	0.154423
Zfp362	Zfp362_02, Zfp362_04	-0.230871	0.154633
Igf2	Igf2_03, Igf2_04	-0.39931	0.154691
D17Wsu92e	D17Wsu92e_02, D17Wsu92e_04	0.571733	0.154844
Syt1	Syt1_01, Syt1_03	0.267092	0.154855
Syt1	Syt1_02, Syt1_04	-0.201754	0.154855
Ccnd1	Ccnd1_02, Ccnd1_12	0.286921	0.154962
Ndrg1	Ndrg1_01, Ndrg1_05	-0.143852	0.155023
Mrps24	Mrps24_01, Mrps24_02	0.23331	0.155575
Stmn2	Stmn2_04, Stmn2_07	-0.212701	0.155752
Tom1l2	Tom1l2_01, Tom1l2_02	0.0871897	0.155792
Arglu1	Arglu1_01, Arglu1_07	-0.206451	0.155897
Arglu1	Arglu1_05, Arglu1_07	-0.188643	0.155897
Sult4a1	Sult4a1_01, Sult4a1_02	-0.362899	0.15594
Suclg1	Suclg1_01, Suclg1_04	-0.546253	0.156483
R3hdm1	R3hdm1_02, R3hdm1_09	0.166834	0.156629
Ttll7	Ttll7_04, Ttll7_08	-0.183438	0.156722
Cyfip2	Cyfip2_01, Cyfip2_02	-0.203854	0.156726
Nrsn1	Nrsn1_01, Nrsn1_03	-0.259239	0.157053
Nrsn1	Nrsn1_02, Nrsn1_03	-0.120217	0.157053
Rabgap1l	Rabgap1l_05, Rabgap1l_06	0.21212	0.157292
Rab7	Rab7_01, Rab7_04	0.415602	0.157506
Synj1	Synj1_03, Synj1_04	-0.139103	0.157513
Synj1	Synj1_04, Synj1_05	0.332435	0.157513
Dnal1	Dnal1_04, Dnal1_05	-0.454728	0.157531
Lrrc57	Lrrc57_01, Lrrc57_02	-0.214322	0.157788
Ube2l3	Ube2l3_01, Ube2l3_03	-0.306087	0.157882
Meaf6	Meaf6_03, Meaf6_06	0.465915	0.157904
Meaf6	Meaf6_04, Meaf6_06	0.230757	0.157904
Gfpt1	Gfpt1_03, Gfpt1_05	-0.272413	0.157976
Cadm2	Cadm2_10, Cadm2_11	-0.310695	0.157977
Ids	Ids_01, Ids_07	-0.251268	0.158042
Ids	Ids_07, Ids_08	0.319026	0.158042
Cox7b	Cox7b_01, Cox7b_02	-0.211003	0.158052
Lrpap1	Lrpap1_02, Lrpap1_03	-0.505302	0.158226
Cdk10	Cdk10_01, Cdk10_03	0.17484	0.158317
Ncbp2	Ncbp2_01, Ncbp2_02	-0.21906	0.158341
Tgoln1	Tgoln1_01, Tgoln1_12	0.247591	0.158458
Nhp2	Nhp2_01, Nhp2_03	-0.10047	0.158741
Rbm18	Rbm18_01, Rbm18_04	-0.184868	0.158875
Gabrb3	Gabrb3_01, Gabrb3_07	-0.314948	0.158912
Gabrb3	Gabrb3_04, Gabrb3_07	-0.247835	0.158912
Paqr7	Paqr7_01, Paqr7_02	0.394558	0.158982
Mat2a	Mat2a_05, Mat2a_06	-0.521667	0.159016
Gpm6a	Gpm6a_08, Gpm6a_10	0.122756	0.159166
Nfasc	Nfasc_02, Nfasc_07	-0.543094	0.159178
Nfasc	Nfasc_06, Nfasc_07	-0.368439	0.159178
Capns1	Capns1_01, Capns1_03	0.221195	0.159431
Etl4	Etl4_02, Etl4_05	-0.257787	0.159614
Cnot6l	Cnot6l_14, Cnot6l_16	0.272375	0.159704
Rnf112	Rnf112_01, Rnf112_03	-0.549826	0.159774
Acsl4	Acsl4_01, Acsl4_05	-0.701391	0.159903
Sec61a1	Sec61a1_01, Sec61a1_02	-0.297312	0.16009
Morn4	Morn4_01, Morn4_03	-0.363586	0.16013
Slc25a51	Slc25a51_02, Slc25a51_05	-0.331059	0.160235
Slc25a51	Slc25a51_03, Slc25a51_05	-0.35638	0.160235
Vapa	Vapa_01, Vapa_06	0.27938	0.160683
Cd81	Cd81_01, Cd81_04	-0.241018	0.160744
Ttll7	Ttll7_02, Ttll7_07	0.23911	0.160788
Cs	Cs_06, Cs_07	0.204679	0.160861
9530068E07Rik	9530068E07Rik_01, 9530068E07Rik_07	-0.507049	0.160919
Arhgap32	Arhgap32_01, Arhgap32_03	0.373775	0.161572
Arhgap32	Arhgap32_02, Arhgap32_06	-0.251616	0.161572
Endod1	Endod1_04, Endod1_10	0.190403	0.162104
Arhgef2	Arhgef2_07, Arhgef2_11	0.23407	0.162141
Eif1b	Eif1b_01, Eif1b_07	-0.200619	0.162217
Lamp1	Lamp1_01, Lamp1_02	-0.309753	0.162306
Arhgef2	Arhgef2_03, Arhgef2_07	-0.438799	0.162613
Crmp1	Crmp1_01, Crmp1_02	0.339398	0.162775
Fstl1	Fstl1_12, Fstl1_13	-0.200167	0.162939
Lmtk2	Lmtk2_02, Lmtk2_03	0.524423	0.163029
Usp32	Usp32_01, Usp32_03	-0.506065	0.163099
Coa3	Coa3_02, Coa3_03	-0.190268	0.163104
Ogdh	Ogdh_03, Ogdh_08	-0.295151	0.163216
Ogdh	Ogdh_04, Ogdh_08	-0.214383	0.163216
Ywhaq	Ywhaq_02, Ywhaq_03	0.17085	0.163484
Ndrg2	Ndrg2_02, Ndrg2_03	0.155052	0.163612
Fam107a	Fam107a_03, Fam107a_08	-0.36129	0.163756
Mapre1	Mapre1_04, Mapre1_09	-0.231506	0.163948
Pdia3	Pdia3_01, Pdia3_03	0.141289	0.164201
Pdia3	Pdia3_02, Pdia3_04	-0.224469	0.164201
Rpl4	Rpl4_01, Rpl4_02	-0.257168	0.164323
Ppp2r2d	Ppp2r2d_02, Ppp2r2d_03	0.0818497	0.164674
Olfm1	Olfm1_01, Olfm1_06	-0.242146	0.164747
Scrn1	Scrn1_04, Scrn1_05	-0.405031	0.164864
E430025E21Rik	E430025E21Rik_02, E430025E21Rik_03	-0.465494	0.164952
Nefl	Nefl_04, Nefl_06	-0.255098	0.165088
4833439L19Rik	4833439L19Rik_02, 4833439L19Rik_03	0.297314	0.165088
Prkar2a	Prkar2a_10, Prkar2a_12	-0.202657	0.165814
Bcl11b	Bcl11b_02, Bcl11b_10	-0.278562	0.166532
Bcl11b	Bcl11b_04, Bcl11b_10	-0.268526	0.166532
Tsc22d1	Tsc22d1_01, Tsc22d1_04	0.460917	0.166545
Atxn7l3b	Atxn7l3b_06, Atxn7l3b_09	0.254393	0.166611
Frs2	Frs2_04, Frs2_07	0.320335	0.166786
Actr2	Actr2_01, Actr2_05	-0.167317	0.166812
Ubxn2a	Ubxn2a_04, Ubxn2a_06	0.335784	0.16686
Kif2a	Kif2a_03, Kif2a_04	-0.175351	0.166969
Negr1	Negr1_01, Negr1_04	-0.3669	0.167007
2024-09-07	Sept7_01, Sept7_03	-0.130164	0.167676
Dnajb12	Dnajb12_02, Dnajb12_03	0.229491	0.167677
Dnajb12	Dnajb12_03, Dnajb12_08	-0.297911	0.167677
Cd81	Cd81_03, Cd81_04	-0.312069	0.167766
Tsr2	Tsr2_03, Tsr2_04	0.260262	0.168038
Bcas2	Bcas2_01, Bcas2_03	-0.362927	0.168072
Ube2d3	Ube2d3_02, Ube2d3_10	-0.300217	0.168095
Dnajc5	Dnajc5_03, Dnajc5_07	0.212376	0.168318
Nrxn3	Nrxn3_01, Nrxn3_04	0.229939	0.168431
Nrxn3	Nrxn3_02, Nrxn3_04	0.188177	0.168431
Nrxn3	Nrxn3_05, Nrxn3_07	-0.275994	0.168431
Stxbp1	Stxbp1_01, Stxbp1_06	-0.518494	0.168437
Colgalt1	Colgalt1_03, Colgalt1_04	-0.260746	0.168571
Lrp1	Lrp1_01, Lrp1_05	-0.554412	0.168699
Lrp1	Lrp1_04, Lrp1_05	-0.213776	0.168699
Tbcel	Tbcel_03, Tbcel_04	-0.23792	0.168976
Adss	Adss_01, Adss_04	0.304116	0.169261
Adss	Adss_03, Adss_04	0.237395	0.169261
Shfm1	Shfm1_01, Shfm1_02	-0.180504	0.169413
Cntn1	Cntn1_08, Cntn1_10	-0.226023	0.169739
Strap	Strap_06, Strap_07	0.31046	0.169815
Strap	Strap_07, Strap_11	-0.31139	0.169815
Naa30	Naa30_01, Naa30_16	0.489708	0.16984
Fto	Fto_01, Fto_05	0.300711	0.169942
Fto	Fto_03, Fto_06	-0.183401	0.169942
Fto	Fto_05, Fto_06	-0.329884	0.169942
Slc25a44	Slc25a44_02, Slc25a44_03	0.320375	0.170241
Agps	Agps_07, Agps_12	-0.31736	0.170581
Myeov2	Myeov2_01, Myeov2_02	-0.346993	0.170711
Pgm2l1	Pgm2l1_16, Pgm2l1_18	-0.286741	0.171099
Heca	Heca_01, Heca_04	-0.2725	0.171166
Fbxo3	Fbxo3_01, Fbxo3_03	0.294636	0.171395
Nudt16l1	Nudt16l1_02, Nudt16l1_03	0.349114	0.171966
Paqr9	Paqr9_08, Paqr9_09	0.571174	0.172144
Stard7	Stard7_01, Stard7_02	-0.436742	0.172176
Pacs2	Pacs2_06, Pacs2_07	0.103248	0.172319
Pacs2	Pacs2_07, Pacs2_10	-0.174207	0.172319
Rwdd4a	Rwdd4a_02, Rwdd4a_05	0.105888	0.172347
Rtn3	Rtn3_02, Rtn3_09	-0.282031	0.172463
Appbp2	Appbp2_06, Appbp2_07	0.327123	0.172527
Cplx1	Cplx1_01, Cplx1_04	-0.295582	0.172721
Nono	Nono_01, Nono_05	0.20072	0.172883
Gcom1	Gcom1_01, Gcom1_02	0.338721	0.172983
Hivep2	Hivep2_05, Hivep2_06	0.217192	0.173147
Ppp3ca	Ppp3ca_01, Ppp3ca_21	-0.461334	0.173483
Prr13	Prr13_01, Prr13_02	0.216676	0.173594
Idh3a	Idh3a_02, Idh3a_06	0.199638	0.17361
Pnkd	Pnkd_01, Pnkd_02	-0.329937	0.173762
St8sia3	St8sia3_07, St8sia3_08	-0.144417	0.17385
Canx	Canx_03, Canx_08	-0.152511	0.174587
Tspyl4	Tspyl4_03, Tspyl4_05	0.196689	0.17484
Mis12	Mis12_03, Mis12_07	0.387343	0.174852
Aes	Aes_01, Aes_03	0.315328	0.174877
Serbp1	Serbp1_02, Serbp1_03	-0.264871	0.175083
Pfn2	Pfn2_02, Pfn2_04	0.18723	0.175227
Capzb	Capzb_01, Capzb_06	-0.540733	0.175411
Capzb	Capzb_06, Capzb_07	0.34626	0.175411
Eftud2	Eftud2_02, Eftud2_03	-0.783403	0.175865
9430020K01Rik	9430020K01Rik_04, 9430020K01Rik_06	0.160583	0.176287
Tmem47	Tmem47_08, Tmem47_10	-0.266368	0.176523
Lamp1	Lamp1_02, Lamp1_04	0.229262	0.17656
Mgat5	Mgat5_05, Mgat5_12	-0.46374	0.176936
Elmo2	Elmo2_01, Elmo2_02	-0.517518	0.176988
Tmbim6	Tmbim6_03, Tmbim6_05	0.350846	0.177333
Mapk10	Mapk10_03, Mapk10_08	-0.393784	0.17741
Dhx9	Dhx9_02, Dhx9_03	-0.317721	0.177561
Sdc4	Sdc4_04, Sdc4_14	-0.515677	0.17827
Sdc4	Sdc4_05, Sdc4_08	0.411998	0.17827
Tenm4	Tenm4_04, Tenm4_07	-0.383126	0.17827
Tenm4	Tenm4_06, Tenm4_07	-0.389581	0.17827
Trim35	Trim35_03, Trim35_04	0.236133	0.178313
Vbp1	Vbp1_01, Vbp1_04	-0.245918	0.178349
Hypk	Hypk_02, Hypk_04	0.145606	0.178514
Fbxo9	Fbxo9_02, Fbxo9_04	0.278825	0.17855
Thy1	Thy1_03, Thy1_06	0.324006	0.178872
Ube2v2	Ube2v2_07, Ube2v2_12	-0.30425	0.179235
Plcb1	Plcb1_02, Plcb1_04	0.215876	0.179474
Plcb1	Plcb1_05, Plcb1_06	-0.351327	0.179474
Azi2	Azi2_01, Azi2_06	-0.28771	0.180082
Sez6l	Sez6l_01, Sez6l_02	0.249994	0.180454
Ccdc6	Ccdc6_02, Ccdc6_08	0.3937	0.180552
Ccdc25	Ccdc25_03, Ccdc25_05	0.587413	0.180753
Ttc9	Ttc9_01, Ttc9_02	-0.188365	0.180821
Stk25	Stk25_01, Stk25_03	-0.458107	0.180946
Stk25	Stk25_02, Stk25_03	-0.295147	0.180946
Wasf1	Wasf1_01, Wasf1_03	-0.125199	0.181057
Ermp1	Ermp1_01, Ermp1_02	0.116943	0.181127
Ahcyl1	Ahcyl1_01, Ahcyl1_02	0.123897	0.181142
Tmem160	Tmem160_01, Tmem160_02	-0.275893	0.18129
Spast	Spast_05, Spast_07	-0.295128	0.181436
Ddx3x	Ddx3x_05, Ddx3x_06	0.0906526	0.181448
Pafah1b2	Pafah1b2_13, Pafah1b2_17	-0.452448	0.181492
Ckap5	Ckap5_01, Ckap5_02	-0.528517	0.181642
Marcks	Marcks_06, Marcks_08	-0.13294	0.181736
Negr1	Negr1_03, Negr1_04	-0.378641	0.182042
Negr1	Negr1_04, Negr1_06	0.226985	0.182042
Rab14	Rab14_01, Rab14_07	-0.351646	0.182274
Smg1	Smg1_02, Smg1_04	0.274869	0.182481
Rnf157	Rnf157_02, Rnf157_05	0.356671	0.182615
Mapk8ip2	Mapk8ip2_02, Mapk8ip2_06	0.140196	0.182691
Fmr1	Fmr1_03, Fmr1_04	-0.223344	0.182755
Nip7	Nip7_01, Nip7_04	0.325719	0.182851
Chst2	Chst2_01, Chst2_05	-0.410451	0.182935
Nelfb	Nelfb_01, Nelfb_02	-0.141915	0.182981
Syt11	Syt11_07, Syt11_10	-0.0991163	0.183036
Klhl42	Klhl42_10, Klhl42_11	-0.204864	0.183493
Taok1	Taok1_06, Taok1_13	0.323574	0.184039
Taok1	Taok1_12, Taok1_13	0.200963	0.184039
Mxd4	Mxd4_06, Mxd4_07	0.2883	0.184173
Crebbp	Crebbp_02, Crebbp_03	-0.376848	0.184181
Rprm	Rprm_01, Rprm_02	0.13853	0.184236
Rtn4	Rtn4_02, Rtn4_10	-0.391672	0.184513
Zmynd11	Zmynd11_04, Zmynd11_06	-0.308072	0.184614
Vti1b	Vti1b_03, Vti1b_04	0.352172	0.184803
Phb2	Phb2_01, Phb2_02	0.265923	0.184956
Ahcyl2	Ahcyl2_01, Ahcyl2_03	0.419699	0.185084
Tomm40	Tomm40_01, Tomm40_02	0.172875	0.185402
Cntn1	Cntn1_01, Cntn1_10	-0.21133	0.185703
Rilpl1	Rilpl1_01, Rilpl1_03	-0.670543	0.185855
Slc3a2	Slc3a2_01, Slc3a2_02	-0.247848	0.18592
Syt7	Syt7_02, Syt7_05	-0.275094	0.186009
Cab39l	Cab39l_01, Cab39l_08	-0.117087	0.186093
Rassf3	Rassf3_04, Rassf3_06	0.251388	0.186241
Ildr2	Ildr2_02, Ildr2_03	-0.317952	0.186256
Tmem167	Tmem167_11, Tmem167_20	-0.130249	0.18633
Psmb1	Psmb1_01, Psmb1_03	0.219901	0.186577
Rab6a	Rab6a_06, Rab6a_09	0.186443	0.18665
Jph3	Jph3_01, Jph3_04	-0.256744	0.186772
Map2	Map2_02, Map2_06	0.287443	0.187068
Map2	Map2_05, Map2_06	0.152222	0.187068
Adcy1	Adcy1_01, Adcy1_09	0.137043	0.187236
Plxnd1	Plxnd1_02, Plxnd1_03	0.794228	0.187583
Ncor1	Ncor1_05, Ncor1_06	0.212679	0.187596
Ncor1	Ncor1_06, Ncor1_08	-0.276771	0.187596
Elovl5	Elovl5_01, Elovl5_03	0.552534	0.187634
Atpif1	Atpif1_01, Atpif1_02	-0.291517	0.187769
Jun	Jun_01, Jun_02	0.361371	0.188108
Jun	Jun_02, Jun_11	-0.481801	0.188108
Ythdc1	Ythdc1_01, Ythdc1_03	-0.207257	0.188167
Ddx3x	Ddx3x_07, Ddx3x_13	-0.199382	0.18825
Gas7	Gas7_02, Gas7_03	-0.1969	0.188253
Endod1	Endod1_10, Endod1_11	-0.46795	0.188316
Arcn1	Arcn1_01, Arcn1_04	0.193605	0.188578
Sort1	Sort1_09, Sort1_14	-0.7019	0.188634
Trap1	Trap1_01, Trap1_02	-0.362339	0.188691
AW549877	AW549877_01, AW549877_02	0.0864087	0.188696
Cacnb1	Cacnb1_01, Cacnb1_04	-0.565897	0.188716
Atp5b	Atp5b_01, Atp5b_02	0.633101	0.188836
Prdx5	Prdx5_01, Prdx5_04	-0.329949	0.188836
Ctso	Ctso_02, Ctso_06	0.304956	0.188882
Fgfr1op2	Fgfr1op2_02, Fgfr1op2_03	-0.273856	0.188904
Wdr45	Wdr45_01, Wdr45_03	-0.449144	0.189183
Marcks	Marcks_07, Marcks_13	0.169155	0.189483
Syngr1	Syngr1_06, Syngr1_07	0.147354	0.189608
Ndn	Ndn_02, Ndn_03	0.36945	0.189658
Arhgef2	Arhgef2_01, Arhgef2_07	-0.456275	0.189671
Arhgef2	Arhgef2_06, Arhgef2_07	-0.404717	0.189671
Lpgat1	Lpgat1_08, Lpgat1_10	-0.204414	0.18971
Ubr3	Ubr3_01, Ubr3_17	-0.447669	0.189906
Cfl1	Cfl1_01, Cfl1_03	-0.648465	0.190119
Cfl1	Cfl1_02, Cfl1_03	-0.625867	0.190119
Cfl1	Cfl1_03, Cfl1_05	0.281319	0.190119
Mfap3l	Mfap3l_02, Mfap3l_11	-0.403082	0.190267
Rapgef5	Rapgef5_01, Rapgef5_02	-0.368718	0.190793
Kras	Kras_06, Kras_07	0.262154	0.19082
Ociad1	Ociad1_01, Ociad1_03	0.359732	0.191014
Srpk2	Srpk2_03, Srpk2_13	-0.228681	0.19113
Mib1	Mib1_10, Mib1_15	0.241778	0.191158
Cpeb4	Cpeb4_02, Cpeb4_06	-0.15314	0.19119
Zmiz1	Zmiz1_06, Zmiz1_07	0.340422	0.191275
Map2	Map2_01, Map2_02	-0.352262	0.191353
Map2	Map2_03, Map2_07	-0.426548	0.191353
Map2	Map2_04, Map2_06	0.144234	0.191353
2024-09-03	Sept3_03, Sept3_09	-0.556167	0.191608
Gabrg2	Gabrg2_03, Gabrg2_04	-0.195154	0.191678
Fgfr1op2	Fgfr1op2_01, Fgfr1op2_03	-0.560673	0.192007
Fgfr1op2	Fgfr1op2_04, Fgfr1op2_05	0.192287	0.192007
Rad21	Rad21_02, Rad21_08	-0.209235	0.192331
Phf24	Phf24_03, Phf24_15	-0.372144	0.192791
Phf24	Phf24_04, Phf24_15	-0.29138	0.192791
Mapre1	Mapre1_03, Mapre1_05	0.347762	0.192955
Mapre1	Mapre1_05, Mapre1_09	-0.31874	0.192955
Hif1an	Hif1an_05, Hif1an_11	-0.667624	0.192984
Pcgf3	Pcgf3_05, Pcgf3_11	-0.175579	0.193292
Lmo4	Lmo4_01, Lmo4_03	0.269121	0.193309
Cyp51	Cyp51_09, Cyp51_10	0.297047	0.193786
Dkk3	Dkk3_01, Dkk3_02	-0.179653	0.193907
Dkk3	Dkk3_02, Dkk3_03	-0.250313	0.193907
Mtpn	Mtpn_09, Mtpn_22	-0.345601	0.19391
Ccdc6	Ccdc6_05, Ccdc6_08	0.156334	0.194142
Cadps2	Cadps2_01, Cadps2_04	-0.431295	0.194333
Dhx9	Dhx9_01, Dhx9_03	-0.53334	0.194383
Mien1	Mien1_01, Mien1_03	-0.261374	0.194491
Mien1	Mien1_02, Mien1_03	-0.254066	0.194491
Rcc2	Rcc2_02, Rcc2_08	-0.381782	0.194825
Amfr	Amfr_01, Amfr_02	-0.495985	0.194941
Amfr	Amfr_03, Amfr_04	-0.300263	0.194941
Ube2ql1	Ube2ql1_01, Ube2ql1_02	-0.130071	0.195155
Tgfbrap1	Tgfbrap1_03, Tgfbrap1_04	0.30939	0.195284
Rnf145	Rnf145_01, Rnf145_03	-0.291064	0.195522
Ttll7	Ttll7_05, Ttll7_09	-0.165671	0.195709
Ttll7	Ttll7_07, Ttll7_10	-0.599724	0.195709
Nfe2l1	Nfe2l1_04, Nfe2l1_05	0.27544	0.195924
Fmr1	Fmr1_01, Fmr1_03	0.297431	0.196323
Cnr1	Cnr1_02, Cnr1_04	-0.230051	0.196596
Cnr1	Cnr1_03, Cnr1_04	-0.244638	0.196596
Hdac3	Hdac3_01, Hdac3_02	-0.221727	0.196643
Kcnj9	Kcnj9_01, Kcnj9_04	-0.40789	0.19695
Map1lc3b	Map1lc3b_03, Map1lc3b_04	0.19809	0.196976
2024-09-03	Sept3_04, Sept3_09	-0.550899	0.197149
2024-09-03	Sept3_05, Sept3_09	-0.48701	0.197149
2024-09-03	Sept3_07, Sept3_08	-0.363889	0.197149
2024-09-03	Sept3_08, Sept3_09	0.229364	0.197149
Faim2	Faim2_02, Faim2_06	-0.300304	0.197381
St13	St13_02, St13_10	0.198787	0.197385
Pebp1	Pebp1_01, Pebp1_03	0.508301	0.197443
Elavl3	Elavl3_05, Elavl3_09	-0.306152	0.197631
Usp46	Usp46_01, Usp46_08	0.69428	0.198041
Gnl3l	Gnl3l_03, Gnl3l_09	-0.288122	0.198109
Fgf12	Fgf12_01, Fgf12_04	-0.1291	0.198348
Wdr45b	Wdr45b_01, Wdr45b_03	-0.262026	0.198376
Mturn	Mturn_03, Mturn_10	-0.306887	0.198392
Uba2	Uba2_01, Uba2_04	-0.674986	0.198412
Drg1	Drg1_01, Drg1_02	-0.189391	0.198535
Tram1	Tram1_01, Tram1_05	-0.340953	0.199044
Dstn	Dstn_02, Dstn_04	-0.369844	0.199149
Dstn	Dstn_04, Dstn_06	0.283118	0.199149
Golph3	Golph3_06, Golph3_10	-0.189204	0.199604
Mapre2	Mapre2_02, Mapre2_07	-0.18313	0.199644
Dync1i2	Dync1i2_05, Dync1i2_06	-0.163815	0.199686
Map4k3	Map4k3_01, Map4k3_04	-0.277672	0.199787
Agrn	Agrn_01, Agrn_03	0.414933	0.199881
Agrn	Agrn_03, Agrn_04	-0.542227	0.199881
Jdp2	Jdp2_01, Jdp2_02	-0.334128	0.199969
Med28	Med28_01, Med28_04	-0.259232	0.200143
Tceal8	Tceal8_01, Tceal8_03	0.149315	0.200172
Sdf4	Sdf4_01, Sdf4_06	-0.272425	0.20036
Sdf4	Sdf4_02, Sdf4_06	-0.218056	0.20036
Gpr26	Gpr26_02, Gpr26_03	0.192011	0.200381
Hdac2	Hdac2_02, Hdac2_03	-0.417733	0.200564
Sod2	Sod2_03, Sod2_06	-0.398785	0.200627
C1qtnf4	C1qtnf4_01, C1qtnf4_02	-0.307925	0.200648
Fam81a	Fam81a_04, Fam81a_05	-0.484752	0.200663
Nrcam	Nrcam_01, Nrcam_09	-0.277308	0.20068
Nrcam	Nrcam_02, Nrcam_11	-0.119184	0.20068
Rock2	Rock2_01, Rock2_09	-0.206243	0.200684
Rab3c	Rab3c_07, Rab3c_08	-0.199445	0.200764
Usp10	Usp10_01, Usp10_04	-0.34823	0.200903
Slc38a1	Slc38a1_12, Slc38a1_15	-0.172042	0.201003
Rab21	Rab21_02, Rab21_06	-0.331153	0.201016
Prkar2a	Prkar2a_06, Prkar2a_12	-0.153448	0.201156
Gatc	Gatc_04, Gatc_05	0.173751	0.201314
Srsf3	Srsf3_05, Srsf3_06	0.225338	0.201556
Tsc22d1	Tsc22d1_03, Tsc22d1_10	-0.336825	0.201612
Ywhaz	Ywhaz_05, Ywhaz_09	-0.177896	0.201879
Cntnap2	Cntnap2_03, Cntnap2_05	-0.588046	0.201966
Tra2a	Tra2a_01, Tra2a_02	-0.25809	0.202155
Gm21967	Gm21967_02, Gm21967_06	0.211231	0.2022
Mgat5	Mgat5_06, Mgat5_12	-0.351961	0.202211
Mea1	Mea1_01, Mea1_02	-0.180867	0.202396
Sparc	Sparc_01, Sparc_06	0.150298	0.202483
Tmem130	Tmem130_01, Tmem130_05	-0.166592	0.202681
Tmem130	Tmem130_02, Tmem130_05	-0.405225	0.202681
Ssb	Ssb_01, Ssb_02	-0.44636	0.202751
Nomo1	Nomo1_03, Nomo1_06	0.162671	0.202773
Dlgap4	Dlgap4_02, Dlgap4_05	-0.34699	0.202882
Nus1	Nus1_10, Nus1_11	-0.358784	0.203252
9330159F19Rik	9330159F19Rik_01, 9330159F19Rik_11	0.521227	0.203352
Spred1	Spred1_03, Spred1_12	0.311134	0.203455
Rasgrp1	Rasgrp1_01, Rasgrp1_03	-0.132282	0.203488
Rasgrp1	Rasgrp1_02, Rasgrp1_03	-0.308451	0.203488
Nrcam	Nrcam_09, Nrcam_11	0.197784	0.203509
Ppp3ca	Ppp3ca_19, Ppp3ca_21	-0.22483	0.203604
Arhgdia	Arhgdia_02, Arhgdia_08	-0.360704	0.203803
Inpp4a	Inpp4a_01, Inpp4a_02	-0.160567	0.203872
Abat	Abat_01, Abat_06	-0.356443	0.204017
Abat	Abat_02, Abat_06	-0.324209	0.204017
Abat	Abat_03, Abat_06	-0.314104	0.204017
Hnrnpu	Hnrnpu_15, Hnrnpu_22	0.283983	0.204168
Syt11	Syt11_03, Syt11_05	0.17108	0.204955
Sec62	Sec62_01, Sec62_02	-0.150609	0.204993
Sec62	Sec62_03, Sec62_06	-0.395713	0.204993
Cmtm4	Cmtm4_08, Cmtm4_09	-0.348467	0.205151
Ufd1l	Ufd1l_01, Ufd1l_03	-0.580729	0.205259
Cdk17	Cdk17_01, Cdk17_08	-0.254349	0.205269
Cdk17	Cdk17_03, Cdk17_05	-0.298326	0.205269
Cdk17	Cdk17_04, Cdk17_05	-0.325935	0.205269
Fam126b	Fam126b_01, Fam126b_06	-0.229127	0.205458
Fam126b	Fam126b_03, Fam126b_05	0.426381	0.205458
Fam126b	Fam126b_05, Fam126b_06	-0.305505	0.205458
Sorl1	Sorl1_01, Sorl1_07	0.2975	0.205652
Srpk2	Srpk2_02, Srpk2_13	-0.393279	0.205746
Hsph1	Hsph1_03, Hsph1_04	-0.106541	0.205842
Satb1	Satb1_09, Satb1_12	-0.186052	0.2059
Prpf8	Prpf8_01, Prpf8_02	-0.1883	0.206308
Rap2b	Rap2b_01, Rap2b_07	-0.198016	0.206528
Psme3	Psme3_01, Psme3_04	-0.579453	0.207285
Psme3	Psme3_03, Psme3_04	-0.301382	0.207285
Mkl2	Mkl2_06, Mkl2_07	-0.327208	0.207681
Sqle	Sqle_01, Sqle_02	-0.137597	0.207728
Lpgat1	Lpgat1_10, Lpgat1_12	0.415686	0.207733
Pdha1	Pdha1_05, Pdha1_11	-0.35038	0.20806
Kctd12	Kctd12_06, Kctd12_07	0.166572	0.208313
Kctd12	Kctd12_07, Kctd12_12	-0.356838	0.208313
Kctd12	Kctd12_01, Kctd12_07	0.314654	0.208513
Kctd12	Kctd12_04, Kctd12_07	0.426636	0.208513
Epb41l1	Epb41l1_03, Epb41l1_08	-0.276837	0.208528
Actb	Actb_01, Actb_03	0.454164	0.208662
Cops4	Cops4_05, Cops4_06	-0.688013	0.208694
Got2	Got2_02, Got2_04	-0.318891	0.208744
Ubr3	Ubr3_06, Ubr3_17	-0.364061	0.208804
Serbp1	Serbp1_03, Serbp1_34	0.37264	0.208853
Gnas	Gnas_01, Gnas_03	0.206158	0.209119
Synj1	Synj1_01, Synj1_02	-0.386103	0.209147
Synj1	Synj1_02, Synj1_05	0.213578	0.209147
Lrp11	Lrp11_01, Lrp11_04	0.269821	0.20971
Calm1	Calm1_11, Calm1_16	-0.326719	0.210024
Prkacb	Prkacb_02, Prkacb_06	-0.186651	0.210034
Prkacb	Prkacb_05, Prkacb_06	-0.204421	0.210034
Chst1	Chst1_01, Chst1_03	0.188293	0.210452
Chst1	Chst1_03, Chst1_04	-0.25394	0.210452
Cand1	Cand1_01, Cand1_07	0.268843	0.21061
Rad21	Rad21_07, Rad21_08	-0.2468	0.210641
Rad21	Rad21_08, Rad21_09	0.190519	0.210641
Cxxc5	Cxxc5_01, Cxxc5_07	-0.277686	0.210767
Eno2	Eno2_03, Eno2_05	-0.321736	0.210896
Tbc1d30	Tbc1d30_03, Tbc1d30_05	-0.0829415	0.21126
Srgap3	Srgap3_02, Srgap3_04	0.152328	0.211608
Tanc2	Tanc2_01, Tanc2_04	-0.278587	0.21163
Tanc2	Tanc2_04, Tanc2_11	0.482868	0.21163
Vti1b	Vti1b_01, Vti1b_04	0.258535	0.211763
Nudt4	Nudt4_03, Nudt4_06	-0.394123	0.211869
Itgb1	Itgb1_03, Itgb1_08	0.382277	0.212035
Slc5a3	Slc5a3_06, Slc5a3_08	0.194377	0.212211
Dlst	Dlst_03, Dlst_04	-0.184244	0.212268
Eno2	Eno2_01, Eno2_05	-0.217928	0.212473
Eno2	Eno2_02, Eno2_05	-0.403847	0.212473
Eno2	Eno2_04, Eno2_05	-0.253019	0.212473
BC005537	BC005537_01, BC005537_02	0.268816	0.212606
BC005537	BC005537_03, BC005537_15	-0.65207	0.212606
BC005537	BC005537_04, BC005537_15	-0.145034	0.212606
BC005537	BC005537_10, BC005537_15	-0.141977	0.212606
Thy1	Thy1_01, Thy1_03	-0.418762	0.212607
Thy1	Thy1_04, Thy1_06	0.127873	0.212607
Slc6a17	Slc6a17_04, Slc6a17_07	-0.274762	0.212918
Ckb	Ckb_01, Ckb_03	-0.583978	0.212934
Ckb	Ckb_02, Ckb_03	-0.226005	0.212934
Ywhaz	Ywhaz_02, Ywhaz_04	-0.170124	0.213615
Ywhaz	Ywhaz_07, Ywhaz_08	-0.18711	0.213615
Rtn3	Rtn3_01, Rtn3_10	-0.107292	0.213627
Rtn3	Rtn3_08, Rtn3_09	-0.422642	0.213627
Lhx2	Lhx2_02, Lhx2_06	0.209712	0.214127
Josd1	Josd1_01, Josd1_03	-0.458527	0.214167
Ccdc59	Ccdc59_01, Ccdc59_03	0.170087	0.214226
Gnl1	Gnl1_01, Gnl1_02	0.18121	0.214247
M6pr	M6pr_01, M6pr_03	-0.125516	0.214293
Cct2	Cct2_01, Cct2_03	0.177746	0.214294
Mtpn	Mtpn_11, Mtpn_19	0.180339	0.214352
Nptxr	Nptxr_02, Nptxr_03	-0.219756	0.214459
Arl6ip1	Arl6ip1_01, Arl6ip1_05	-0.348929	0.214553
Znrf1	Znrf1_02, Znrf1_04	-0.387603	0.215031
Slc6a15	Slc6a15_01, Slc6a15_02	-0.302845	0.215166
Rcan2	Rcan2_06, Rcan2_07	-0.244493	0.215233
Rcan2	Rcan2_07, Rcan2_09	0.257479	0.215233
Zmym2	Zmym2_06, Zmym2_14	-0.109299	0.215236
Zmym2	Zmym2_08, Zmym2_14	-0.248467	0.215236
Hspa9	Hspa9_02, Hspa9_03	-0.4779	0.215909
Map1b	Map1b_11, Map1b_12	0.389469	0.216323
Bhlhb9	Bhlhb9_01, Bhlhb9_02	0.20863	0.216407
Gpm6b	Gpm6b_02, Gpm6b_05	0.20876	0.216856
Rnf141	Rnf141_01, Rnf141_04	0.431662	0.216866
Rnf141	Rnf141_04, Rnf141_07	-0.193942	0.216866
Mal2	Mal2_02, Mal2_03	0.260683	0.217092
Ywhag	Ywhag_04, Ywhag_05	-0.330567	0.217174
Arpc5l	Arpc5l_01, Arpc5l_02	0.517441	0.21736
Rasal2	Rasal2_05, Rasal2_06	-0.140327	0.217519
Fut9	Fut9_05, Fut9_10	-0.386823	0.217525
Fut9	Fut9_11, Fut9_13	-0.346876	0.217525
Scn2b	Scn2b_02, Scn2b_04	-0.200823	0.217541
Pla2g7	Pla2g7_01, Pla2g7_03	-0.373409	0.217706
Mgea5	Mgea5_05, Mgea5_06	0.12963	0.217886
Abca2	Abca2_01, Abca2_02	0.60468	0.2179
Abca2	Abca2_02, Abca2_03	-0.696151	0.2179
Rbfox2	Rbfox2_01, Rbfox2_09	-0.251606	0.218081
Adcyap1r1	Adcyap1r1_01, Adcyap1r1_07	-0.343156	0.21816
Adcyap1r1	Adcyap1r1_05, Adcyap1r1_07	-0.426667	0.21816
Adcyap1r1	Adcyap1r1_06, Adcyap1r1_10	0.238365	0.21816
Tmub2	Tmub2_01, Tmub2_04	-0.157001	0.218325
Smarca5	Smarca5_05, Smarca5_08	0.437056	0.218465
Dlgap1	Dlgap1_02, Dlgap1_07	-0.261649	0.218525
Atl1	Atl1_01, Atl1_03	-0.231246	0.218632
Atl1	Atl1_02, Atl1_03	-0.186726	0.218632
Ube4b	Ube4b_01, Ube4b_07	0.230155	0.218664
S100a1	S100a1_01, S100a1_02	0.33031	0.218673
Mib1	Mib1_15, Mib1_18	-0.27899	0.218934
Far1	Far1_03, Far1_12	-0.205919	0.218995
Cds2	Cds2_08, Cds2_11	-0.192151	0.219062
Gls	Gls_04, Gls_05	0.139765	0.219115
Phyhipl	Phyhipl_03, Phyhipl_04	0.183086	0.219293
Actr1a	Actr1a_01, Actr1a_02	-0.113064	0.219579
Ube2n	Ube2n_02, Ube2n_04	0.359845	0.219863
Ube2n	Ube2n_04, Ube2n_05	-0.15953	0.219863
Matr3	Matr3_07, Matr3_19	0.31384	0.220481
Atpif1	Atpif1_02, Atpif1_03	0.169384	0.22049
Vgll4	Vgll4_01, Vgll4_02	-0.21162	0.220583
Man1a2	Man1a2_02, Man1a2_12	-0.250071	0.22081
Pdhb	Pdhb_02, Pdhb_03	-0.129016	0.220893
Arhgef9	Arhgef9_02, Arhgef9_03	-0.150165	0.221048
Csnk1d	Csnk1d_01, Csnk1d_04	-0.205563	0.22115
Lrp8	Lrp8_02, Lrp8_03	-0.217967	0.221174
Dpp8	Dpp8_03, Dpp8_08	0.141127	0.221423
Dpp8	Dpp8_04, Dpp8_08	0.175554	0.221423
Pex19	Pex19_01, Pex19_02	-0.349577	0.221537
Slc24a3	Slc24a3_01, Slc24a3_07	0.330547	0.221611
Ppp2r5a	Ppp2r5a_01, Ppp2r5a_04	-0.289405	0.221847
9330159F19Rik	9330159F19Rik_07, 9330159F19Rik_11	0.389091	0.221879
Wipf2	Wipf2_02, Wipf2_08	-0.322041	0.221924
Wipf2	Wipf2_08, Wipf2_09	0.219258	0.221924
Ggct	Ggct_01, Ggct_05	-0.417671	0.222127
Abcb7	Abcb7_01, Abcb7_10	-0.37505	0.222433
Chd3	Chd3_01, Chd3_02	-0.282284	0.222742
2024-09-06	Sept6_01, Sept6_02	-0.186661	0.222754
Ergic1	Ergic1_03, Ergic1_05	-0.183054	0.223379
Atp9a	Atp9a_01, Atp9a_02	-0.420744	0.223434
Ip6k1	Ip6k1_03, Ip6k1_04	0.258099	0.223489
Snca	Snca_01, Snca_02	-0.116692	0.223765
Tfam	Tfam_01, Tfam_02	0.411769	0.224033
Ube2d3	Ube2d3_10, Ube2d3_14	0.316324	0.22421
Scamp1	Scamp1_02, Scamp1_03	0.214481	0.224363
Fam131b	Fam131b_06, Fam131b_07	0.129411	0.224363
Eif4h	Eif4h_04, Eif4h_05	-0.306383	0.224455
Eif4h	Eif4h_07, Eif4h_08	0.271377	0.224455
Syt13	Syt13_06, Syt13_09	0.158926	0.224718
Tsnax	Tsnax_01, Tsnax_07	0.393777	0.22505
Tsnax	Tsnax_02, Tsnax_07	0.261984	0.22505
Tsnax	Tsnax_04, Tsnax_07	0.700083	0.22505
Tsnax	Tsnax_05, Tsnax_07	0.110331	0.22505
Lrp1	Lrp1_02, Lrp1_04	0.132304	0.225312
Tmem30a	Tmem30a_07, Tmem30a_10	-0.294358	0.225468
Nrep	Nrep_05, Nrep_07	-0.549363	0.225646
Arf4	Arf4_01, Arf4_08	-0.305924	0.226167
Nebl	Nebl_04, Nebl_05	-0.0527909	0.226192
Clic4	Clic4_03, Clic4_14	-0.201073	0.226231
Ppp3r1	Ppp3r1_03, Ppp3r1_06	-0.280274	0.22639
Tiprl	Tiprl_01, Tiprl_02	-0.0935037	0.226509
Acsl6	Acsl6_04, Acsl6_05	0.233856	0.226543
Supt6	Supt6_01, Supt6_02	-0.122764	0.226955
Ctnnb1	Ctnnb1_02, Ctnnb1_04	-0.470258	0.226998
Nlk	Nlk_01, Nlk_05	-0.457378	0.227161
Ipo7	Ipo7_01, Ipo7_06	-0.301274	0.228142
Ipo7	Ipo7_06, Ipo7_08	-0.268654	0.228142
Gng2	Gng2_01, Gng2_07	-0.18916	0.228319
Gng2	Gng2_06, Gng2_07	-0.406991	0.228319
Mast2	Mast2_01, Mast2_02	-0.296648	0.228728
C1d	C1d_01, C1d_02	-0.274208	0.228831
Dpy19l1	Dpy19l1_01, Dpy19l1_03	-0.146807	0.22886
Spag9	Spag9_02, Spag9_04	0.384201	0.229027
Spag9	Spag9_07, Spag9_09	-0.398858	0.229027
Gbas	Gbas_01, Gbas_03	-0.189949	0.2291
Crmp1	Crmp1_02, Crmp1_03	-0.0819821	0.229151
Map1a	Map1a_04, Map1a_10	0.261969	0.229652
Vps26b	Vps26b_06, Vps26b_07	-0.189234	0.22973
Yipf4	Yipf4_03, Yipf4_07	-0.455929	0.230035
Pkp4	Pkp4_01, Pkp4_07	-0.350137	0.230043
Pkp4	Pkp4_06, Pkp4_07	0.369393	0.230043
Saraf	Saraf_01, Saraf_02	-0.270744	0.23027
Stx16	Stx16_05, Stx16_11	0.205243	0.230668
Kcnj9	Kcnj9_02, Kcnj9_04	-0.14973	0.230765
Adcy1	Adcy1_06, Adcy1_15	-0.386868	0.230796
Adcy1	Adcy1_08, Adcy1_09	0.367002	0.230796
Adcy1	Adcy1_09, Adcy1_15	-0.343109	0.230796
Adcy1	Adcy1_12, Adcy1_14	0.304817	0.230796
Pja1	Pja1_04, Pja1_06	0.25089	0.231211
Ugcg	Ugcg_01, Ugcg_10	-0.345126	0.231223
Ugcg	Ugcg_07, Ugcg_10	-0.226612	0.231223
Cand1	Cand1_07, Cand1_08	-0.144776	0.231267
Hivep2	Hivep2_03, Hivep2_06	0.179625	0.231413
Ccdc71l	Ccdc71l_02, Ccdc71l_04	0.294314	0.231577
Ttl	Ttl_07, Ttl_10	0.196017	0.231694
Dusp3	Dusp3_06, Dusp3_09	-0.444245	0.231788
Mat2a	Mat2a_01, Mat2a_05	0.3437	0.231901
Idh3b	Idh3b_01, Idh3b_02	-0.153579	0.232308
Erc2	Erc2_02, Erc2_04	-0.221933	0.23262
Erc2	Erc2_03, Erc2_04	-0.207743	0.23262
Rgs17	Rgs17_01, Rgs17_07	0.476031	0.232722
Rgs17	Rgs17_02, Rgs17_07	0.589984	0.232722
Rgs17	Rgs17_03, Rgs17_07	0.387091	0.232722
Purb	Purb_14, Purb_21	-0.10225	0.232842
Lpcat1	Lpcat1_06, Lpcat1_07	0.272666	0.232887
Klhl12	Klhl12_03, Klhl12_04	0.181928	0.232902
Fez1	Fez1_01, Fez1_03	0.285211	0.233009
Fez1	Fez1_02, Fez1_03	0.179151	0.233009
Nat8l	Nat8l_02, Nat8l_05	-0.172914	0.233079
Cbx6	Cbx6_02, Cbx6_11	-0.179972	0.23329
Cadps	Cadps_01, Cadps_02	-0.269099	0.23356
Gosr2	Gosr2_02, Gosr2_07	0.113623	0.23396
Mtpn	Mtpn_16, Mtpn_22	-0.247034	0.23482
Plpp3	Plpp3_01, Plpp3_07	-0.374002	0.234879
Gabra1	Gabra1_02, Gabra1_03	0.336847	0.234899
Hnrnpul2	Hnrnpul2_07, Hnrnpul2_09	-0.306464	0.235356
Camta1	Camta1_01, Camta1_03	0.334363	0.235364
Camk2n1	Camk2n1_01, Camk2n1_15	-0.71105	0.235483
Camk2n1	Camk2n1_06, Camk2n1_11	0.637615	0.235483
Camk2n1	Camk2n1_09, Camk2n1_11	0.666232	0.235483
Slc2a13	Slc2a13_01, Slc2a13_04	-0.271715	0.235491
Sh3gl2	Sh3gl2_01, Sh3gl2_03	-0.291633	0.235493
Sh3gl2	Sh3gl2_02, Sh3gl2_03	-0.154708	0.235493
Rab12	Rab12_02, Rab12_03	-0.174608	0.235717
Pip4k2b	Pip4k2b_01, Pip4k2b_03	-0.544331	0.236378
Celf1	Celf1_09, Celf1_18	-0.250068	0.236834
Celf1	Celf1_14, Celf1_18	-0.375021	0.236834
Kmt2d	Kmt2d_01, Kmt2d_04	0.13827	0.237047
Tbc1d9	Tbc1d9_01, Tbc1d9_02	-0.619231	0.2374
Chmp3	Chmp3_01, Chmp3_03	0.692233	0.237718
Chmp3	Chmp3_03, Chmp3_06	-0.739558	0.237718
Chmp3	Chmp3_05, Chmp3_06	-0.218078	0.237718
Ppp3ca	Ppp3ca_11, Ppp3ca_13	0.152215	0.237904
Dync1i1	Dync1i1_02, Dync1i1_03	0.45391	0.237942
Kifap3	Kifap3_06, Kifap3_07	0.208923	0.237967
Rragc	Rragc_01, Rragc_02	-0.241496	0.238407
Slitrk1	Slitrk1_04, Slitrk1_05	0.0654765	0.238454
Tax1bp1	Tax1bp1_01, Tax1bp1_05	-0.123824	0.238573
Tax1bp1	Tax1bp1_03, Tax1bp1_05	-0.205833	0.238573
Tax1bp1	Tax1bp1_05, Tax1bp1_06	0.424744	0.238573
Hnrnpu	Hnrnpu_03, Hnrnpu_19	0.300395	0.238777
Gpatch2l	Gpatch2l_01, Gpatch2l_05	-0.324671	0.238997
Canx	Canx_04, Canx_06	0.24369	0.239061
Mkl2	Mkl2_05, Mkl2_07	-0.436358	0.23946
Tubb4a	Tubb4a_02, Tubb4a_03	0.512646	0.23968
Fam49b	Fam49b_04, Fam49b_07	0.323673	0.239787
Fbxw5	Fbxw5_02, Fbxw5_03	0.23751	0.239842
Mapk8ip3	Mapk8ip3_01, Mapk8ip3_02	-0.291868	0.240285
Fubp1	Fubp1_07, Fubp1_11	0.0918349	0.240371
Fubp1	Fubp1_11, Fubp1_19	-0.391272	0.240371
Fubp1	Fubp1_12, Fubp1_19	-0.272234	0.240371
Fubp1	Fubp1_17, Fubp1_19	-0.341267	0.240371
Laptm4b	Laptm4b_01, Laptm4b_05	0.0590407	0.240426
Laptm4b	Laptm4b_04, Laptm4b_05	0.367139	0.240426
Laptm4b	Laptm4b_05, Laptm4b_08	-0.300196	0.240426
Pde4b	Pde4b_01, Pde4b_05	-0.208896	0.240484
Nnat	Nnat_05, Nnat_09	0.221559	0.240488
Nnat	Nnat_08, Nnat_09	0.242336	0.240488
Cd47	Cd47_01, Cd47_08	-0.372651	0.240814
Clcn4	Clcn4_06, Clcn4_08	0.294046	0.24103
Arf3	Arf3_01, Arf3_03	-0.0952609	0.241476
Arf3	Arf3_02, Arf3_03	-0.27065	0.241476
Ehmt2	Ehmt2_01, Ehmt2_03	0.111542	0.241695
Taz	Taz_01, Taz_03	-0.403512	0.241997
AI593442	AI593442_01, AI593442_06	-0.436863	0.242287
Fbxo9	Fbxo9_03, Fbxo9_04	0.260197	0.242336
Acbd4	Acbd4_01, Acbd4_02	0.236179	0.242766
Klc2	Klc2_01, Klc2_02	-0.353221	0.242998
Fbxo45	Fbxo45_03, Fbxo45_09	-0.14315	0.243107
Fbxo45	Fbxo45_08, Fbxo45_09	-0.196525	0.243107
Elmo1	Elmo1_02, Elmo1_04	0.224697	0.24345
Elmo1	Elmo1_03, Elmo1_04	0.330187	0.24345
Pdia6	Pdia6_01, Pdia6_05	-0.756005	0.243478
Pdia6	Pdia6_04, Pdia6_06	0.366824	0.243478
Crim1	Crim1_03, Crim1_05	0.46289	0.243521
Itpr1	Itpr1_01, Itpr1_02	-0.175904	0.243617
Itpr1	Itpr1_02, Itpr1_05	0.305073	0.243617
Agap2	Agap2_02, Agap2_03	-0.181788	0.24396
Arhgap35	Arhgap35_01, Arhgap35_04	-0.22372	0.244165
Comt	Comt_02, Comt_05	0.32734	0.244246
Comt	Comt_03, Comt_05	0.3693	0.244246
Tsn	Tsn_01, Tsn_07	-0.269669	0.244279
Trf	Trf_01, Trf_02	-0.195376	0.244559
Ttll7	Ttll7_01, Ttll7_10	-0.454364	0.244683
Mafg	Mafg_04, Mafg_08	-0.23385	0.245032
Rc3h2	Rc3h2_10, Rc3h2_11	0.472505	0.245066
Rc3h2	Rc3h2_11, Rc3h2_13	-0.519296	0.245066
Cnih3	Cnih3_01, Cnih3_04	-0.547171	0.245143
Rlim	Rlim_02, Rlim_09	-0.267636	0.245425
Timm10	Timm10_01, Timm10_03	-0.234382	0.245483
Mfap3l	Mfap3l_11, Mfap3l_12	0.269656	0.24571
Stmn2	Stmn2_01, Stmn2_02	-0.313699	0.24575
Ube2d3	Ube2d3_09, Ube2d3_17	0.204863	0.24577
Ebp	Ebp_01, Ebp_03	0.198205	0.24607
Rragc	Rragc_02, Rragc_04	-0.315354	0.246153
Mgll	Mgll_05, Mgll_08	-0.488779	0.246554
Olfm1	Olfm1_05, Olfm1_06	-0.494416	0.246967
Ccsap	Ccsap_02, Ccsap_04	-0.232434	0.247083
Snx13	Snx13_03, Snx13_04	-0.208593	0.2471
2900011O08Rik	2900011O08Rik_01, 2900011O08Rik_02	-0.300153	0.247201
Strbp	Strbp_02, Strbp_07	0.383642	0.247928
Strbp	Strbp_07, Strbp_13	-0.282301	0.247928
Strbp	Strbp_09, Strbp_11	-0.361885	0.247928
Strbp	Strbp_10, Strbp_13	-0.0938162	0.247928
Sod2	Sod2_01, Sod2_03	0.410245	0.247964
D17Wsu92e	D17Wsu92e_01, D17Wsu92e_04	0.35247	0.247983
D17Wsu92e	D17Wsu92e_03, D17Wsu92e_04	0.397682	0.247983
Rrn3	Rrn3_01, Rrn3_02	0.504637	0.247987
Rrn3	Rrn3_02, Rrn3_05	-0.363422	0.247987
Rrn3	Rrn3_05, Rrn3_07	0.251326	0.247987
Faim2	Faim2_01, Faim2_06	-0.328723	0.248334
Faim2	Faim2_03, Faim2_06	-0.303407	0.248334
Agpat3	Agpat3_09, Agpat3_10	0.157791	0.24846
Akap8	Akap8_01, Akap8_02	-0.320861	0.248731
Akap8	Akap8_03, Akap8_04	-0.290043	0.248731
Phip	Phip_07, Phip_09	-0.1422	0.248747
Nbr1	Nbr1_06, Nbr1_07	0.51379	0.249131
Laptm4a	Laptm4a_01, Laptm4a_04	-0.716249	0.249165
Laptm4a	Laptm4a_04, Laptm4a_07	0.514071	0.249165
Laptm4a	Laptm4a_06, Laptm4a_07	0.421243	0.249165
Olig1	Olig1_02, Olig1_03	0.235071	0.249475
Pigq	Pigq_02, Pigq_03	0.223441	0.249634
Sqstm1	Sqstm1_05, Sqstm1_07	-0.564402	0.249635
Ivns1abp	Ivns1abp_01, Ivns1abp_07	-0.290266	0.249709
Ivns1abp	Ivns1abp_07, Ivns1abp_08	0.353305	0.249709
Agap2	Agap2_01, Agap2_02	0.261438	0.249742
Matr3	Matr3_05, Matr3_07	-0.345694	0.249887
Clvs2	Clvs2_01, Clvs2_03	0.46142	0.249939
Akap5	Akap5_11, Akap5_14	-0.667703	0.250011
Nadk2	Nadk2_01, Nadk2_02	-0.151941	0.250075
Fscn1	Fscn1_02, Fscn1_04	-0.289289	0.250104
Fam81a	Fam81a_05, Fam81a_06	0.229578	0.251068
Dusp3	Dusp3_03, Dusp3_09	-0.384182	0.251202
Crbn	Crbn_02, Crbn_05	0.166837	0.251217
Cnpy2	Cnpy2_01, Cnpy2_02	0.388699	0.251338
Cacnb4	Cacnb4_04, Cacnb4_06	-0.227541	0.25161
Nsf	Nsf_01, Nsf_05	-0.272506	0.251622
Xpr1	Xpr1_05, Xpr1_07	0.129993	0.251702
Coa3	Coa3_01, Coa3_02	0.290725	0.251912
Ccnd2	Ccnd2_04, Ccnd2_09	0.356994	0.252398
Idh3g	Idh3g_01, Idh3g_03	0.251261	0.252554
Acbd5	Acbd5_01, Acbd5_07	-0.486225	0.252582
Ubqln1	Ubqln1_07, Ubqln1_10	-0.161032	0.252609
Osbp	Osbp_01, Osbp_09	0.218528	0.252644
Osbp	Osbp_02, Osbp_09	0.464564	0.252644
Osbp	Osbp_03, Osbp_09	0.323231	0.252644
Golph3	Golph3_05, Golph3_10	-0.180573	0.252882
Rnf40	Rnf40_02, Rnf40_03	-0.214445	0.252897
Edf1	Edf1_01, Edf1_02	-0.261801	0.253176
Yme1l1	Yme1l1_02, Yme1l1_07	-0.62337	0.253192
Yme1l1	Yme1l1_05, Yme1l1_07	-0.168392	0.253192
Poldip2	Poldip2_06, Poldip2_08	0.175663	0.25323
Nudt4	Nudt4_06, Nudt4_07	0.265675	0.25327
Pcmtd2	Pcmtd2_02, Pcmtd2_05	-0.1759	0.253688
Ppp1cb	Ppp1cb_01, Ppp1cb_07	-0.148056	0.253751
Ppp1cb	Ppp1cb_03, Ppp1cb_07	-0.137084	0.253751
Ppp1cb	Ppp1cb_04, Ppp1cb_06	0.217694	0.253751
Ppp1cb	Ppp1cb_06, Ppp1cb_07	-0.120127	0.253751
Ppp1cb	Ppp1cb_07, Ppp1cb_09	0.243078	0.253751
Pcp4l1	Pcp4l1_01, Pcp4l1_02	0.350899	0.253886
Tardbp	Tardbp_08, Tardbp_12	0.23194	0.254076
Srxn1	Srxn1_06, Srxn1_12	0.321952	0.254277
Srxn1	Srxn1_11, Srxn1_12	0.429447	0.254277
Dclk1	Dclk1_02, Dclk1_15	-0.385319	0.254476
Rabgap1l	Rabgap1l_02, Rabgap1l_08	-0.183755	0.254789
Rabgap1l	Rabgap1l_07, Rabgap1l_09	0.405121	0.254789
Rabgap1l	Rabgap1l_08, Rabgap1l_09	0.362344	0.254789
Rps6ka3	Rps6ka3_06, Rps6ka3_12	-0.186323	0.255013
Ankrd33b	Ankrd33b_04, Ankrd33b_06	-0.256291	0.255531
Spred1	Spred1_12, Spred1_19	-0.200337	0.255535
Pcp4l1	Pcp4l1_02, Pcp4l1_03	-0.385082	0.255599
Armc1	Armc1_09, Armc1_11	-0.34571	0.255706
Armc1	Armc1_11, Armc1_12	0.229878	0.255706
Fundc2	Fundc2_03, Fundc2_05	0.358175	0.25625
Arhgef17	Arhgef17_01, Arhgef17_03	-0.462646	0.256634
Meis2	Meis2_02, Meis2_03	0.357791	0.257166
Rap2b	Rap2b_02, Rap2b_07	-0.173687	0.257266
Phf20	Phf20_07, Phf20_08	-0.109367	0.257291
Mfn2	Mfn2_04, Mfn2_05	-0.230511	0.257615
Ubl3	Ubl3_01, Ubl3_02	-0.256331	0.258075
Olfm1	Olfm1_03, Olfm1_06	-0.259196	0.258335
Olfm1	Olfm1_04, Olfm1_06	-0.158488	0.258335
Ppp3ca	Ppp3ca_13, Ppp3ca_14	-0.148462	0.258407
Pfn2	Pfn2_01, Pfn2_02	-0.169914	0.259087
Pfn2	Pfn2_04, Pfn2_06	-0.249075	0.259087
Cfap36	Cfap36_01, Cfap36_02	-0.318781	0.25925
Cfap36	Cfap36_02, Cfap36_03	0.314307	0.25925
Uhrf1bp1l	Uhrf1bp1l_01, Uhrf1bp1l_12	-0.061922	0.259253
Adam22	Adam22_09, Adam22_10	-0.142742	0.259468
Sfr1	Sfr1_01, Sfr1_03	0.235962	0.259702
Kazn	Kazn_05, Kazn_06	0.346886	0.259753
St8sia1	St8sia1_06, St8sia1_07	-0.169243	0.260116
Lynx1	Lynx1_04, Lynx1_05	-0.165925	0.260161
Lynx1	Lynx1_05, Lynx1_06	0.325102	0.260161
Far1	Far1_09, Far1_10	-0.206011	0.260532
Itm2b	Itm2b_01, Itm2b_09	-0.427902	0.26055
Gm2a	Gm2a_04, Gm2a_08	0.341603	0.260569
Cds2	Cds2_04, Cds2_08	0.13632	0.260643
Atp6v1e1	Atp6v1e1_01, Atp6v1e1_03	-0.217419	0.260901
Atp6v1e1	Atp6v1e1_02, Atp6v1e1_03	-0.200787	0.260901
3110035E14Rik	3110035E14Rik_01, 3110035E14Rik_02	-0.225929	0.261428
Mtmr6	Mtmr6_01, Mtmr6_03	-0.4205	0.261536
Mtmr6	Mtmr6_02, Mtmr6_03	-0.207616	0.261536
Mtmr6	Mtmr6_03, Mtmr6_04	0.249653	0.261536
Camk2n1	Camk2n1_04, Camk2n1_06	-0.542544	0.261606
Rabep1	Rabep1_04, Rabep1_08	-0.372316	0.261788
Lbh	Lbh_03, Lbh_05	-0.129447	0.261972
Stxbp1	Stxbp1_04, Stxbp1_06	-0.394541	0.262314
Tmem183a	Tmem183a_04, Tmem183a_14	0.314499	0.262515
Bcl2l2	Bcl2l2_01, Bcl2l2_04	0.360861	0.262814
Bcl2l2	Bcl2l2_03, Bcl2l2_04	0.260496	0.262814
Serinc1	Serinc1_06, Serinc1_08	-0.075989	0.262978
Cul1	Cul1_01, Cul1_02	-0.178997	0.262981
Stip1	Stip1_01, Stip1_02	0.296803	0.263109
Gls	Gls_03, Gls_04	-0.208801	0.263428
Leprotl1	Leprotl1_08, Leprotl1_10	0.12527	0.263646
Ranbp2	Ranbp2_01, Ranbp2_02	-0.179893	0.263682
Napb	Napb_02, Napb_05	-0.300023	0.263795
Cluh	Cluh_01, Cluh_04	-0.291361	0.2639
Tle4	Tle4_01, Tle4_03	-0.114164	0.2643
Zmat2	Zmat2_01, Zmat2_07	-0.717962	0.26433
Zmat2	Zmat2_07, Zmat2_08	0.286557	0.26433
Tra2b	Tra2b_03, Tra2b_05	0.191346	0.264471
Asb13	Asb13_01, Asb13_02	0.135464	0.264501
Fmr1	Fmr1_02, Fmr1_04	-0.223712	0.264633
Tnr	Tnr_01, Tnr_06	-0.179093	0.265011
Tnr	Tnr_02, Tnr_05	0.375645	0.265011
Spop	Spop_01, Spop_02	0.431267	0.265156
Spop	Spop_02, Spop_12	-0.328255	0.265156
Adcy2	Adcy2_01, Adcy2_02	-0.77803	0.265205
Tmx3	Tmx3_01, Tmx3_11	-0.210958	0.265254
Enah	Enah_03, Enah_12	-0.296025	0.265363
Prkar2b	Prkar2b_01, Prkar2b_07	0.300594	0.265522
Rilpl1	Rilpl1_03, Rilpl1_04	0.392888	0.265643
Timm13	Timm13_01, Timm13_02	0.231845	0.26596
Cntnap2	Cntnap2_02, Cntnap2_03	0.480394	0.266025
Arl2bp	Arl2bp_06, Arl2bp_08	-0.252955	0.266193
Sqstm1	Sqstm1_04, Sqstm1_07	-0.502687	0.26634
Marcks	Marcks_08, Marcks_13	0.217303	0.266724
Fhl1	Fhl1_01, Fhl1_02	0.10172	0.266829
Akap1	Akap1_03, Akap1_05	-0.164216	0.26703
Pop5	Pop5_01, Pop5_02	0.204775	0.267177
Pgm2l1	Pgm2l1_04, Pgm2l1_18	-0.304183	0.267254
Pgm2l1	Pgm2l1_12, Pgm2l1_15	0.240585	0.267254
Eif4h	Eif4h_01, Eif4h_09	-0.365987	0.26774
Eif4h	Eif4h_03, Eif4h_05	-0.400836	0.26774
Eif4h	Eif4h_05, Eif4h_08	0.309755	0.26774
Dcp2	Dcp2_04, Dcp2_10	-0.566824	0.267787
1110008P14Rik	1110008P14Rik_01, 1110008P14Rik_03	0.392576	0.267966
Prpf19	Prpf19_02, Prpf19_03	0.52418	0.268038
Spryd3	Spryd3_01, Spryd3_04	-0.231871	0.268082
Spryd3	Spryd3_02, Spryd3_04	-0.38306	0.268082
Pex13	Pex13_01, Pex13_02	0.238261	0.26813
Canx	Canx_05, Canx_06	0.125804	0.268313
Lgi3	Lgi3_05, Lgi3_06	-0.225363	0.268434
Tpm3	Tpm3_01, Tpm3_05	-0.314399	0.268599
Tpm3	Tpm3_04, Tpm3_05	-0.195218	0.268599
Snx3	Snx3_01, Snx3_02	-0.216717	0.26863
C1qbp	C1qbp_01, C1qbp_03	-0.0858873	0.268633
C1qbp	C1qbp_02, C1qbp_03	-0.119693	0.268633
Rnmt	Rnmt_02, Rnmt_03	-0.449986	0.268795
Rnmt	Rnmt_03, Rnmt_05	0.136269	0.268795
Vps26a	Vps26a_02, Vps26a_05	0.135604	0.269122
Sptssa	Sptssa_01, Sptssa_05	-0.107507	0.269217
Ppp1r16a	Ppp1r16a_01, Ppp1r16a_02	-0.356511	0.269415
Elavl3	Elavl3_01, Elavl3_07	-0.205174	0.269482
Abhd12	Abhd12_01, Abhd12_02	-0.116954	0.269526
Dnajb14	Dnajb14_01, Dnajb14_10	-0.14103	0.269571
Dnajb14	Dnajb14_10, Dnajb14_11	0.435042	0.269571
Bnip3l	Bnip3l_03, Bnip3l_10	-0.460684	0.269677
Bnip3l	Bnip3l_08, Bnip3l_10	-0.307107	0.269677
Bnip3l	Bnip3l_10, Bnip3l_11	0.458108	0.269677
Arf4	Arf4_02, Arf4_08	-0.356162	0.26978
Usp22	Usp22_02, Usp22_05	0.22291	0.26993
Usp22	Usp22_03, Usp22_04	-0.221711	0.26993
Usp22	Usp22_04, Usp22_05	0.258052	0.26993
Rfk	Rfk_01, Rfk_04	0.281752	0.27017
Rfk	Rfk_04, Rfk_10	-0.149316	0.27017
Slc35b4	Slc35b4_01, Slc35b4_03	0.320042	0.270339
Slc35b4	Slc35b4_03, Slc35b4_05	-0.395619	0.270339
Itfg1	Itfg1_01, Itfg1_04	0.391808	0.270374
Itfg1	Itfg1_02, Itfg1_04	0.459536	0.270374
Itfg1	Itfg1_03, Itfg1_04	0.511097	0.270374
Ciapin1	Ciapin1_01, Ciapin1_02	-0.132082	0.270492
Zfp91	Zfp91_07, Zfp91_08	0.344436	0.271066
Cacnb4	Cacnb4_01, Cacnb4_06	-0.49083	0.271252
Cacnb4	Cacnb4_06, Cacnb4_07	0.144073	0.271252
Abce1	Abce1_01, Abce1_05	-0.307463	0.271382
Thy1	Thy1_06, Thy1_07	-0.115328	0.271531
Nfix	Nfix_05, Nfix_11	-0.482306	0.271715
Impad1	Impad1_05, Impad1_10	0.0633678	0.272052
Cops2	Cops2_01, Cops2_04	0.357264	0.272153
Cops2	Cops2_04, Cops2_05	-0.622041	0.272153
Cops2	Cops2_05, Cops2_06	0.264012	0.272153
Arhgef17	Arhgef17_02, Arhgef17_03	-0.300358	0.272493
Mmd	Mmd_03, Mmd_08	-0.16482	0.272888
Fam163b	Fam163b_01, Fam163b_02	0.188451	0.27309
Ywhaz	Ywhaz_03, Ywhaz_09	-0.266623	0.273156
Dnajb5	Dnajb5_06, Dnajb5_07	-0.206399	0.273173
Sorl1	Sorl1_05, Sorl1_07	0.299455	0.273268
Lsm12	Lsm12_02, Lsm12_03	-0.220544	0.273651
Lsm12	Lsm12_03, Lsm12_04	0.431791	0.273651
Dync1h1	Dync1h1_02, Dync1h1_04	0.642908	0.27367
Mfge8	Mfge8_01, Mfge8_02	0.281039	0.274312
Enah	Enah_10, Enah_12	-0.303452	0.274319
Fus	Fus_01, Fus_03	-0.714643	0.274553
Fus	Fus_02, Fus_03	-0.574911	0.274553
Spred1	Spred1_02, Spred1_11	-0.144916	0.274568
Pdha1	Pdha1_04, Pdha1_10	-0.439744	0.274594
Pdha1	Pdha1_08, Pdha1_10	-0.521117	0.274594
Pdha1	Pdha1_09, Pdha1_10	-0.197533	0.274594
Pdha1	Pdha1_10, Pdha1_11	0.427191	0.274594
2024-09-07	Sept7_02, Sept7_06	-0.282024	0.274651
2024-09-07	Sept7_03, Sept7_06	-0.127053	0.274651
2024-09-07	Sept7_05, Sept7_06	-0.182215	0.274651
Mzt1	Mzt1_03, Mzt1_05	-0.300883	0.274728
Rala	Rala_09, Rala_10	-0.319741	0.274847
Mt1	Mt1_01, Mt1_02	-0.178838	0.274992
Degs1	Degs1_05, Degs1_06	-0.295575	0.27511
Mapre2	Mapre2_06, Mapre2_07	0.140507	0.27513
Mertk	Mertk_01, Mertk_02	-0.19926	0.275224
Nt5c3	Nt5c3_01, Nt5c3_02	-0.108335	0.275436
Kcnab2	Kcnab2_01, Kcnab2_02	0.204438	0.275725
Psd3	Psd3_01, Psd3_07	-0.136197	0.275748
Psd3	Psd3_05, Psd3_07	-0.261152	0.275748
Dmxl2	Dmxl2_03, Dmxl2_04	0.175892	0.275893
Camk4	Camk4_04, Camk4_07	-0.280398	0.275924
Cggbp1	Cggbp1_02, Cggbp1_09	-0.183449	0.276082
Add2	Add2_07, Add2_08	-0.255235	0.276133
Calm3	Calm3_03, Calm3_08	-0.275905	0.276213
Mef2c	Mef2c_12, Mef2c_16	-0.192456	0.276273
Zfc3h1	Zfc3h1_01, Zfc3h1_02	0.142139	0.276318
Calm1	Calm1_01, Calm1_19	-0.180726	0.2765
Ywhab	Ywhab_03, Ywhab_09	0.199269	0.276508
Rala	Rala_08, Rala_10	-0.224106	0.276514
Fam155a	Fam155a_01, Fam155a_02	-0.0758336	0.276956
Ube2b	Ube2b_05, Ube2b_09	0.195846	0.277069
Dnm1	Dnm1_01, Dnm1_03	-0.19159	0.277347
Dnm1	Dnm1_02, Dnm1_03	-0.176998	0.277347
Srp14	Srp14_01, Srp14_02	-0.345042	0.277695
Rasgef1a	Rasgef1a_03, Rasgef1a_04	0.112014	0.277709
Rab10	Rab10_01, Rab10_04	-0.242994	0.278003
Rab10	Rab10_05, Rab10_12	-0.272063	0.278003
Timp2	Timp2_06, Timp2_10	-0.147016	0.278142
Tmx4	Tmx4_02, Tmx4_03	0.29536	0.278182
Dlst	Dlst_02, Dlst_04	-0.581392	0.278186
Dlst	Dlst_04, Dlst_05	0.364305	0.278186
Car2	Car2_03, Car2_04	0.187548	0.278199
Chmp1a	Chmp1a_02, Chmp1a_04	0.220234	0.278369
Acsl6	Acsl6_01, Acsl6_05	0.0972222	0.278442
Acsl6	Acsl6_03, Acsl6_04	-0.20566	0.278442
Opcml	Opcml_07, Opcml_08	0.331261	0.278465
Srpk2	Srpk2_01, Srpk2_06	-0.187976	0.278491
Srpk2	Srpk2_05, Srpk2_13	-0.338088	0.278491
Ahcyl2	Ahcyl2_05, Ahcyl2_06	0.160707	0.278694
Ddx1	Ddx1_01, Ddx1_02	-0.42347	0.278797
Ddx1	Ddx1_02, Ddx1_03	0.466846	0.278797
Rasal2	Rasal2_06, Rasal2_08	0.0935837	0.278911
Rasal2	Rasal2_08, Rasal2_11	-0.141963	0.278911
Pkm	Pkm_03, Pkm_04	-0.378939	0.278915
Lancl2	Lancl2_01, Lancl2_02	-0.157542	0.27899
Pla2g7	Pla2g7_02, Pla2g7_03	-0.527613	0.279006
Dnajb5	Dnajb5_04, Dnajb5_06	0.32118	0.279056
Coq9	Coq9_02, Coq9_03	-0.432972	0.279071
Mrpl33	Mrpl33_01, Mrpl33_02	0.0959316	0.27933
Khdrbs3	Khdrbs3_01, Khdrbs3_05	0.188759	0.279429
Pmm1	Pmm1_01, Pmm1_02	0.109898	0.279455
Slc1a1	Slc1a1_01, Slc1a1_04	-0.410892	0.279526
Gpi1	Gpi1_01, Gpi1_02	-0.0915185	0.279527
Inpp4a	Inpp4a_02, Inpp4a_03	0.215774	0.279762
Pdcd6ip	Pdcd6ip_05, Pdcd6ip_07	0.1706	0.27989
Megf9	Megf9_01, Megf9_04	-0.203777	0.280313
Ppm1h	Ppm1h_01, Ppm1h_05	-0.24222	0.280337
Dot1l	Dot1l_02, Dot1l_05	0.32302	0.280466
Rgl1	Rgl1_01, Rgl1_03	-0.149054	0.280559
Rgl1	Rgl1_02, Rgl1_03	-0.213877	0.280559
Gnaq	Gnaq_07, Gnaq_18	0.352215	0.280869
Gnaq	Gnaq_11, Gnaq_18	0.303045	0.280869
Gnaq	Gnaq_15, Gnaq_18	0.213549	0.280869
Fnta	Fnta_01, Fnta_02	-0.123422	0.281363
Tmem234	Tmem234_01, Tmem234_02	0.115926	0.281421
Psmc6	Psmc6_01, Psmc6_04	0.214171	0.28166
Prmt5	Prmt5_02, Prmt5_03	0.52501	0.281814
Prmt5	Prmt5_03, Prmt5_04	-0.377032	0.281814
Mapk10	Mapk10_01, Mapk10_08	-0.529318	0.281926
Mapk10	Mapk10_02, Mapk10_03	0.322854	0.281926
Mapk10	Mapk10_04, Mapk10_08	-0.522909	0.281926
Mapk10	Mapk10_07, Mapk10_08	-0.321414	0.281926
Ubl5	Ubl5_01, Ubl5_02	-0.305744	0.281931
Armcx4	Armcx4_01, Armcx4_02	-0.209174	0.28235
Ccni	Ccni_01, Ccni_08	-0.170656	0.282712
Phactr3	Phactr3_03, Phactr3_06	0.179916	0.282781
Rbm39	Rbm39_01, Rbm39_05	-0.161294	0.282914
Ptp4a3	Ptp4a3_01, Ptp4a3_03	-0.364692	0.283048
R3hdm1	R3hdm1_01, R3hdm1_02	-0.241053	0.283534
Reep1	Reep1_04, Reep1_08	-0.552396	0.283662
Gsk3b	Gsk3b_06, Gsk3b_07	-0.229213	0.283679
Snap47	Snap47_01, Snap47_03	0.0673087	0.28378
Enah	Enah_05, Enah_12	-0.280071	0.283966
Rtfdc1	Rtfdc1_02, Rtfdc1_03	-0.164106	0.28414
Hspa4l	Hspa4l_03, Hspa4l_21	-0.178906	0.284796
Hepacam	Hepacam_02, Hepacam_03	-0.230444	0.285117
Dlgap1	Dlgap1_01, Dlgap1_03	0.189142	0.285289
Ugp2	Ugp2_01, Ugp2_05	0.571446	0.285328
Camkk1	Camkk1_01, Camkk1_02	-0.165161	0.285402
Napg	Napg_01, Napg_02	-0.534099	0.286148
Oxr1	Oxr1_02, Oxr1_09	-0.415522	0.286149
Dazap2	Dazap2_01, Dazap2_05	-0.164621	0.286247
Ankrd40	Ankrd40_03, Ankrd40_07	0.154086	0.28627
Gabbr2	Gabbr2_02, Gabbr2_03	-0.0837678	0.286353
Klf9	Klf9_01, Klf9_02	0.42981	0.286419
Klf9	Klf9_02, Klf9_05	-0.44189	0.286419
Klf9	Klf9_05, Klf9_06	0.375821	0.286419
Tef	Tef_05, Tef_06	0.249242	0.286549
Sirt2	Sirt2_03, Sirt2_04	0.397547	0.286564
Scd1	Scd1_11, Scd1_28	-0.390648	0.286724
Phlpp1	Phlpp1_03, Phlpp1_05	-0.317492	0.286733
Rab6a	Rab6a_01, Rab6a_06	-0.300432	0.286959
Ndufaf4	Ndufaf4_01, Ndufaf4_04	0.182974	0.287866
Ndrg2	Ndrg2_01, Ndrg2_02	-0.521447	0.288165
Ddx17	Ddx17_04, Ddx17_05	0.227754	0.288464
Dusp3	Dusp3_09, Dusp3_13	0.387046	0.288733
Spag9	Spag9_01, Spag9_06	-0.629943	0.288826
Spag9	Spag9_06, Spag9_08	0.575537	0.288826
Spag9	Spag9_08, Spag9_09	-0.632586	0.288826
Hif1a	Hif1a_01, Hif1a_06	-0.129601	0.289571
Tjp1	Tjp1_01, Tjp1_02	0.289516	0.289809
Tjp1	Tjp1_02, Tjp1_03	-0.250319	0.289809
Ptprd	Ptprd_03, Ptprd_04	0.185975	0.290051
Plk2	Plk2_01, Plk2_03	0.345357	0.290162
Plk2	Plk2_02, Plk2_03	0.298672	0.290162
Plk2	Plk2_03, Plk2_04	-0.0945656	0.290162
Ttc14	Ttc14_10, Ttc14_18	0.344734	0.29037
Rqcd1	Rqcd1_01, Rqcd1_04	-0.561009	0.290579
Acot7	Acot7_01, Acot7_03	-0.311767	0.290732
Slc1a2	Slc1a2_13, Slc1a2_14	-0.252183	0.290779
Ppp2r2c	Ppp2r2c_01, Ppp2r2c_03	-0.343087	0.291132
Rpn1	Rpn1_01, Rpn1_04	-0.0860389	0.291813
Zcrb1	Zcrb1_01, Zcrb1_02	-0.126758	0.292469
Hnrnpu	Hnrnpu_08, Hnrnpu_22	0.31012	0.292472
Slc1a2	Slc1a2_05, Slc1a2_14	-0.276675	0.292497
Klf9	Klf9_03, Klf9_05	-0.369321	0.292528
Klf9	Klf9_04, Klf9_06	0.326401	0.292528
Klf9	Klf9_06, Klf9_07	-0.291086	0.292528
Yaf2	Yaf2_01, Yaf2_06	-0.113335	0.292549
Abcd2	Abcd2_02, Abcd2_03	0.205434	0.292794
Ina	Ina_01, Ina_04	0.152194	0.293184
Mtpn	Mtpn_08, Mtpn_10	0.193557	0.293325
Rab1a	Rab1a_08, Rab1a_09	-0.15822	0.293654
Os9	Os9_01, Os9_02	-0.174114	0.2937
Capzb	Capzb_03, Capzb_10	-0.134706	0.293764
Capzb	Capzb_07, Capzb_10	-0.28772	0.293764
Spast	Spast_01, Spast_07	-0.343338	0.293875
Spast	Spast_03, Spast_07	-0.389689	0.293875
Map1a	Map1a_05, Map1a_10	0.443199	0.294431
Dvl1	Dvl1_02, Dvl1_03	-0.197739	0.294911
Cdipt	Cdipt_01, Cdipt_02	0.306017	0.294998
Ppp3cb	Ppp3cb_01, Ppp3cb_02	0.200585	0.295026
[truncated: 4,804 more rows]

## Sheet: Table S5
Biological GO Term	Count	Enrichment	p value	adjusted p value
cytoplasmic translation	14	3.6	4.5e-09	9.5e-06
translation	19	4.9	2.9e-07	0.0003
positive regulation of excitatory postsynaptic potential	8	2.1	4.2e-07	0.0003
vesicle-mediated transport	17	4.4	5.8e-07	0.0003
nervous system development	20	5.2	3.5e-06	0.0013
synapse organization	10	2.6	3.8e-06	0.0013
translation at presynapse	8	2.1	1.6e-05	0.0046
translation at postsynapse	8	2.1	1.7e-05	0.0046
mRNA splicing, via spliceosome	11	2.9	0.0001	0.023
modulation of chemical synaptic transmission	10	2.6	0.00011	0.024
intracellular protein transport	13	3.4	0.00017	0.029
cerebral cortex development	8	2.1	0.00017	0.029
phosphorylation	22	5.7	0.00018	0.029
protein transport	21	5.5	0.00021	0.031
proteasome-mediated ubiquitin-dependent protein catabolic process	12	3.1	0.00028	0.04
protein phosphorylation	20	5.2	0.00036	0.046
protein stabilization	11	2.9	0.00039	0.046
learning	7	1.8	0.00039	0.046
RNA splicing	13	3.4	0.00043	0.047
mRNA processing	14	3.6	0.0011	0.11
hippocampus development	7	1.8	0.0012	0.12
neuromuscular process controlling balance	6	1.6	0.0014	0.14
positive regulation of AMPA glutamate receptor clustering	3	0.8	0.0015	0.14
positive regulation of protein phosphorylation	11	2.9	0.0018	0.15
regulation of alternative mRNA splicing, via spliceosome	6	1.6	0.0019	0.16
regulation of AMPA receptor activity	4	1	0.0019	0.16
social behavior	6	1.6	0.002	0.16
dendritic spine morphogenesis	4	1	0.0022	0.16
regulation of postsynaptic membrane neurotransmitter receptor levels	5	1.3	0.0022	0.16
protein targeting	5	1.3	0.0024	0.17
MAPK cascade	7	1.8	0.0025	0.17
locomotory exploration behavior	4	1	0.0025	0.17
neurotransmitter transport	5	1.3	0.0026	0.17
dendritic spine development	4	1	0.0029	0.18
regulation of synaptic vesicle exocytosis	5	1.3	0.0031	0.19
dendrite morphogenesis	5	1.3	0.0036	0.21
negative regulation of transcription by RNA polymerase II	24	6.2	0.004	0.22
cellular response to heat	5	1.3	0.0041	0.22
intra-Golgi vesicle-mediated transport	4	1	0.0041	0.22
monoatomic ion transport	17	4.4	0.0044	0.23
axonogenesis	7	1.8	0.0045	0.23
memory	7	1.8	0.0047	0.23
protein monoubiquitination	5	1.3	0.0047	0.23
ribosomal small subunit biogenesis	6	1.6	0.0051	0.24
positive regulation of DNA binding	4	1	0.0056	0.26
calcium-ion regulated exocytosis	4	1	0.0056	0.26
exocytosis	7	1.8	0.0061	0.26
protein-containing complex assembly	7	1.8	0.0061	0.26
dentate gyrus development	4	1	0.0062	0.26
regulation of neuronal synaptic plasticity	4	1	0.0062	0.26
signal transduction	29	7.6	0.0066	0.27
postsynaptic neurotransmitter receptor diffusion trapping	3	0.8	0.0066	0.27
peptidyl-threonine phosphorylation	5	1.3	0.0069	0.27
synapse assembly	5	1.3	0.0073	0.28
positive regulation of long-term synaptic potentiation	4	1	0.0074	0.29
protein localization to plasma membrane	8	2.1	0.0079	0.29
positive regulation of protein localization	3	0.8	0.008	0.29
neurotransmitter secretion	4	1	0.0081	0.29
postsynaptic modulation of chemical synaptic transmission	4	1	0.0081	0.29
synaptic vesicle endocytosis	5	1.3	0.0081	0.29
cell cycle	17	4.4	0.0087	0.3
presynapse assembly	3	0.8	0.0095	0.32
synaptic vesicle clustering	3	0.8	0.0095	0.32
positive regulation of protein binding	5	1.3	0.01	0.33
positive regulation of dendritic spine development	4	1	0.011	0.34
response to ischemia	5	1.3	0.011	0.34
positive regulation of synaptic plasticity	3	0.8	0.011	0.34
actin filament depolymerization	3	0.8	0.011	0.34
negative regulation of protein dephosphorylation	3	0.8	0.011	0.34
positive regulation of apoptotic process	12	3.1	0.011	0.34
ubiquitin-dependent protein catabolic process	9	2.3	0.012	0.34
mitotic cytokinesis	5	1.3	0.012	0.34
regulation of synapse organization	4	1	0.012	0.35
positive regulation of synaptic transmission, glutamatergic	4	1	0.013	0.36
locomotion	3	0.8	0.013	0.36
chromatin organization	12	3.1	0.014	0.38
positive regulation of canonical Wnt signaling pathway	6	1.6	0.014	0.39
negative regulation of anoikis	3	0.8	0.015	0.4
rRNA processing	7	1.8	0.015	0.4
axon guidance	8	2.1	0.016	0.42
establishment of cell polarity	4	1	0.017	0.42
G2/M transition of mitotic cell cycle	4	1	0.017	0.42
regulation of G protein-coupled receptor signaling pathway	4	1	0.017	0.42
negative regulation of focal adhesion assembly	3	0.8	0.017	0.42
negative regulation of NLRP3 inflammasome complex assembly	3	0.8	0.017	0.42
adult behavior	4	1	0.019	0.45
positive regulation of embryonic development	3	0.8	0.019	0.45
endocytosis	8	2.1	0.019	0.45
Ras protein signal transduction	5	1.3	0.019	0.45
positive regulation of proteasomal ubiquitin-dependent protein catabolic process	5	1.3	0.02	0.46
behavioral fear response	4	1	0.02	0.46
negative regulation of DNA-templated transcription	16	4.2	0.021	0.47
calcium ion-regulated exocytosis of neurotransmitter	3	0.8	0.021	0.47
dendrite self-avoidance	3	0.8	0.021	0.47
mitotic cell cycle	6	1.6	0.023	0.5
autophagy	8	2.1	0.023	0.5
regulation of synapse maturation	3	0.8	0.023	0.5
protein localization to synapse	3	0.8	0.023	0.5
microtubule cytoskeleton organization	7	1.8	0.024	0.5
associative learning	4	1	0.024	0.5
neuron projection morphogenesis	5	1.3	0.024	0.5
vocalization behavior	3	0.8	0.026	0.53
sodium ion transport	6	1.6	0.026	0.53
establishment of protein localization	4	1	0.028	0.56
negative regulation of telomere maintenance via telomerase	3	0.8	0.028	0.56
regulation of short-term neuronal synaptic plasticity	3	0.8	0.028	0.56
positive regulation of TORC1 signaling	4	1	0.03	0.59
regulation of postsynapse organization	4	1	0.03	0.59
insulin secretion	4	1	0.03	0.59
regulation of protein stability	5	1.3	0.031	0.59
negative regulation of cysteine-type endopeptidase activity involved in apoptotic process	4	1	0.032	0.61
protein palmitoylation	3	0.8	0.033	0.63
actin cytoskeleton organization	8	2.1	0.034	0.63
positive regulation of protein localization to plasma membrane	4	1	0.035	0.65
regulation of actin cytoskeleton organization	5	1.3	0.035	0.65
brain development	8	2.1	0.036	0.65
peptidyl-L-cysteine S-palmitoylation	3	0.8	0.036	0.65
negative regulation of protein localization to cilium	2	0.5	0.037	0.65
positive regulation of platelet-derived growth factor receptor-beta signaling pathway	2	0.5	0.037	0.65
neurotransmitter receptor transport to plasma membrane	2	0.5	0.037	0.65
response to kainic acid	2	0.5	0.037	0.65
protein dephosphorylation	6	1.6	0.037	0.65
small GTPase-mediated signal transduction	5	1.3	0.039	0.65
megakaryocyte development	3	0.8	0.039	0.65
stress fiber assembly	3	0.8	0.039	0.65
positive regulation of proteolysis	3	0.8	0.039	0.65
negative regulation of apoptotic process	15	3.9	0.039	0.65
neuron migration	6	1.6	0.039	0.65
cognition	4	1	0.041	0.68
neurotransmitter receptor localization to postsynaptic specialization membrane	3	0.8	0.042	0.68
cellular response to calcium ion	5	1.3	0.042	0.68
DNA damage response	13	3.4	0.042	0.68
synaptic transmission, GABAergic	3	0.8	0.048	0.76
dendritic transport of messenger ribonucleoprotein complex	2	0.5	0.049	0.77
N-terminal protein myristoylation	2	0.5	0.049	0.77
protein autophosphorylation	6	1.6	0.05	0.77
response to calcium ion	4	1	0.05	0.78
synaptic vesicle exocytosis	3	0.8	0.051	0.78
regulation of dopamine secretion	3	0.8	0.054	0.81
intrinsic apoptotic signaling pathway by p53 class mediator	3	0.8	0.054	0.81
cortical actin cytoskeleton organization	3	0.8	0.054	0.81
regulation of cell morphogenesis	3	0.8	0.058	0.85
regulation of protein localization to plasma membrane	3	0.8	0.058	0.85
translational initiation	4	1	0.058	0.85
chemical synaptic transmission	6	1.6	0.059	0.85
protein folding	5	1.3	0.06	0.85
protein localization to membrane	3	0.8	0.061	0.85
dorsal root ganglion development	2	0.5	0.061	0.85
endoplasmic reticulum tubular network formation	2	0.5	0.061	0.85
acrosomal vesicle exocytosis	2	0.5	0.061	0.85
regulation of chemokine production	2	0.5	0.061	0.85
actin filament organization	6	1.6	0.061	0.85
protein ubiquitination	11	2.9	0.063	0.86
monoatomic ion transmembrane transport	9	2.3	0.063	0.86
peptidyl-serine phosphorylation	6	1.6	0.064	0.87
vesicle fusion	3	0.8	0.064	0.87
gamma-aminobutyric acid signaling pathway	3	0.8	0.064	0.87
actomyosin structure organization	3	0.8	0.068	0.91
positive regulation of insulin secretion	4	1	0.068	0.91
protein catabolic process	5	1.3	0.07	0.92
microtubule-based process	3	0.8	0.071	0.92
cell division	10	2.6	0.072	0.92
regulation of RNA splicing	4	1	0.073	0.92
protein insertion into mitochondrial outer membrane	2	0.5	0.073	0.92
synaptic vesicle cycle	2	0.5	0.073	0.92
regulation of synaptic vesicle fusion to presynaptic active zone membrane	2	0.5	0.073	0.92
presynaptic endocytosis	2	0.5	0.073	0.92
locomotory behavior	5	1.3	0.075	0.94
actin filament polymerization	3	0.8	0.075	0.94
potassium ion transmembrane transport	5	1.3	0.08	0.98
regulation of GTPase activity	4	1	0.082	0.98
negative regulation of microtubule depolymerization	3	0.8	0.082	0.98
ephrin receptor signaling pathway	3	0.8	0.082	0.98
neuron projection development	6	1.6	0.083	0.98
positive regulation of synapse assembly	4	1	0.084	0.98
positive regulation of protein ubiquitination	4	1	0.084	0.98
negative regulation of actin filament bundle assembly	2	0.5	0.085	0.98
metaphase/anaphase transition of mitotic cell cycle	2	0.5	0.085	0.98
regulation of epithelial cell migration	2	0.5	0.085	0.98
chaperone-mediated autophagy	2	0.5	0.085	0.98
regulation of nervous system process	2	0.5	0.085	0.98
negative regulation of epithelial cell proliferation involved in prostate gland development	2	0.5	0.085	0.98
regulation of postsynaptic neurotransmitter receptor internalization	3	0.8	0.086	0.99
positive regulation of dendrite morphogenesis	3	0.8	0.09	1
neuron differentiation	7	1.8	0.092	1
nervous system process	3	0.8	0.094	1
regulation of postsynapse assembly	3	0.8	0.094	1
chloride transport	4	1	0.094	1
negative regulation of interleukin-4 production	2	0.5	0.096	1
ribosome assembly	2	0.5	0.096	1
regulation of mitochondrial membrane permeability involved in apoptotic process	2	0.5	0.096	1
negative regulation of cAMP-dependent protein kinase activity	2	0.5	0.096	1
positive regulation of synaptic vesicle clustering	2	0.5	0.096	1
positive regulation of attachment of mitotic spindle microtubules to kinetochore	2	0.5	0.096	1
positive regulation of neuron projection arborization	2	0.5	0.096	1
positive regulation of intrinsic apoptotic signaling pathway in response to DNA damage	2	0.5	0.096	1
positive regulation of canonical NF-kappaB signal transduction	6	1.6	0.097	1
intracellular signal transduction	10	2.6	0.097	1
positive regulation of axonogenesis	3	0.8	0.097	1

## Sheet: Table S6
Gene Symbol	RED	p value	DEXseq RED	DEXseq adjusted p value	Significance	Compared to Table S1
Tmem151a	1.53936	5.28328e-11	1.56678	0	Lengthen	Shared
Fdft1	0.884154	0.000126695	0.888165	6.49937e-06	Lengthen	Shared
Trim41	0.921366	0.000196444	1.01364	6.50956e-06	Lengthen	Shared
Kctd2	0.507954	4.62487e-05	0.544673	2.00628e-05	Lengthen	Shared
Tmem132a	1.51396	9.96885e-05	1.66132	6.25741e-05	Lengthen	Shared
Arpp19	0.354995	0.000628375	0.374343	0.000122762	Lengthen	Shared
Tbc1d8	0.393952	0.000324565	0.412185	0.000561197	Lengthen	Shared
Lin37	1.20235	0.000237957	1.20863	0.000625524	Lengthen	Shared
Stub1	0.537605	0.000544665	0.527167	0.00105083	Lengthen	Shared
Nelfcd	0.59402	0.000469158	0.603713	0.00136523	Lengthen	Shared
Tmem184b	0.444122	0.00303712	0.492077	0.00675458	Lengthen	Shared
Syt13	0.445368	0.00227698	0.476585	0.0157989	Lengthen	Shared
Rit1	0.460677	0.00242587	0.445696	0.0293174	Lengthen	Shared
Rasl10a	0.876765	0.0117636	0.879497	0.0426402	Lengthen	Shared
Eif2s1	0.307103	0.000753073	0.311283	0.0482133	Lengthen	Shared
Pld3	-1.23262	3.20358e-08	-1.22015	0	Shorten	Shared
Rexo2	-1.30951	8.30386e-07	-1.33644	0	Shorten	Shared
Rpl12	-1.41646	1.60553e-05	-1.44658	7.15421e-11	Shorten	Shared
Mn1	-0.484233	2.26044e-06	-0.486827	4.76547e-10	Shorten	Shared
Ctsz	-0.984302	2.33689e-05	-0.980118	5.53609e-07	Shorten	Shared
Ost4	-0.576831	1.46937e-05	-0.564253	6.01034e-07	Shorten	Shared
Tmem134	-0.709997	1.69326e-05	-0.747001	1.17938e-06	Shorten	Shared
Rps25	-1.21705	0.000219217	-1.30545	1.27615e-05	Shorten	Shared
Stk16	-0.681792	2.58076e-05	-0.66617	1.70963e-05	Shorten	Shared
Luzp2	-0.377144	0.002288	-0.301319	0.000370949	Shorten	Shared
Rpl15	-0.786467	0.00109129	-0.830409	0.000937438	Shorten	Shared
Rpl31	-0.391783	0.000552697	-0.379897	0.00108678	Shorten	Shared
Rps20	-0.865623	0.00218352	-0.927211	0.00167799	Shorten	Shared
Las1l	-0.853881	0.0018444	-0.860909	0.00182227	Shorten	Shared
Arhgef4	-0.34687	0.00329508	-0.330165	0.00340162	Shorten	Shared
Plxdc2	-0.591629	0.00434654	-0.623579	0.00370049	Shorten	Shared
Plin4	-0.854408	0.00107489	-0.753908	0.00956481	Shorten	Shared
Rps27a	-0.63403	0.00642197	-0.736439	0.00977223	Shorten	Shared
Ephb6	-0.562884	0.00440908	-0.461939	0.0148439	Shorten	Shared
Gpr162	-0.527424	0.00126752	-0.553843	0.0154891	Shorten	Shared
Rpl30	-0.801427	0.0130186	-0.943405	0.0229217	Shorten	Shared
Zfpm1	-0.829404	0.0162411	-0.927253	0.0245591	Shorten	Shared
Lmtk3	-0.453554	0.0146669	-0.495803	0.045914	Shorten	Shared
Snrnp35	-0.272858	0.0089645	-0.285156	0.0477733	Shorten	Shared
Kcnj4	1.90935	4.48444e-11	1.90227	0	Lengthen	Opposite
Syn2	1.39068	7.85222e-09	1.42527	0	Lengthen	Opposite
Eml6	0.967007	0.000721863	1.02188	9.15164e-05	Lengthen	Opposite
Aak1	0.434931	0.000807896	0.42457	0.000115263	Lengthen	Opposite
Add2	0.173702	0.000117913	0.171806	0.00075475	Lengthen	Opposite
Csnk1a1	0.306185	0.000417877	0.288556	0.00219899	Lengthen	Opposite
Atp1a2	0.307073	0.00160551	0.305856	0.00410903	Lengthen	Opposite
Ackr1	0.790341	0.00386026	0.807943	0.0123968	Lengthen	Opposite
Ppm1a	0.315323	0.00338274	0.306157	0.0136781	Lengthen	Opposite
Dpp10	0.328332	0.000527248	0.306629	0.0151276	Lengthen	Opposite
Iqsec1	0.310129	0.00423471	0.315727	0.0317494	Lengthen	Opposite
Shank2	0.242878	0.0410397	0.312089	0.0318493	Lengthen	Opposite
Zbtb9	0.463521	0.00745452	0.464494	0.0431041	Lengthen	Opposite
Atp5l	-1.64005	6.48746e-07	-1.67516	0	Shorten	Opposite
Ints1	-2.05127	4.4014e-05	-1.92099	1.98225e-09	Shorten	Opposite
Gabra4	-0.691327	2.77146e-05	-0.695532	4.25498e-09	Shorten	Opposite
Asphd2	-0.669775	4.73466e-06	-0.697049	9.04116e-09	Shorten	Opposite
Amph	-0.588931	0.00118338	-0.524944	1.74182e-05	Shorten	Opposite
Pcsk2	-0.384096	0.000614225	-0.378958	0.000113027	Shorten	Opposite
Dcun1d5	-0.873279	0.000697195	-0.848469	0.000643861	Shorten	Opposite
Ttc9b	-0.332911	2.17475e-06	-0.32609	0.000879231	Shorten	Opposite
Nmt1	-0.38468	0.000524313	-0.379849	0.00102347	Shorten	Opposite
Mtch2	-0.544565	0.000299554	-0.523846	0.00201565	Shorten	Opposite
Med28	-0.548532	0.0013525	-0.512694	0.00292207	Shorten	Opposite
Trappc2l	-0.911061	0.00454069	-0.974949	0.00351276	Shorten	Opposite
Dvl1	-0.654754	0.00116144	-0.620141	0.0105217	Shorten	Opposite
Phb	-0.54433	0.00593357	-0.499692	0.0198025	Shorten	Opposite
AI314180	-0.359562	0.00155445	-0.317871	0.0288956	Shorten	Opposite
Cdh10	-0.684356	0.00739903	-0.558254	0.0311989	Shorten	Opposite
Nova1	-0.241721	0.00625638	-0.239104	0.0334924	Shorten	Opposite
Pex6	-0.910578	0.0139245	-0.776069	0.0348546	Shorten	Opposite
Drg1	1.18977	5.33617e-12	1.18971	0	Lengthen
Lrrc10b	1.74725	1.38134e-06	1.74679	0	Lengthen
Megf8	2.27644	2.73776e-08	2.25465	0	Lengthen
Naaa	1.68374	1.11954e-06	1.70876	0	Lengthen
Rgs20	0.89777	5.61479e-09	0.905896	0	Lengthen
Sbk1	1.21728	1.33331e-06	1.26501	0	Lengthen
Scn4b	0.876253	8.22206e-07	0.916611	0	Lengthen
Slc4a1ap	0.801104	2.96413e-08	0.778866	0	Lengthen
Sgip1	0.477886	1.21002e-07	0.476867	1.21844e-13	Lengthen
Adcy5	0.363695	1.8663e-07	0.365779	4.63007e-13	Lengthen
Grin1	0.595754	1.08814e-06	0.598158	5.03269e-13	Lengthen
Ndfip2	0.780739	3.22283e-07	0.774116	5.26145e-13	Lengthen
Tmem189	0.916419	2.94859e-07	0.901033	5.51199e-13	Lengthen
Lysmd4	0.780456	1.66458e-07	0.769182	1.57423e-12	Lengthen
2024-09-11	0.749251	8.20101e-07	0.737653	2.84928e-12	Lengthen
Pes1	0.979769	1.39773e-07	0.991743	7.02779e-12	Lengthen
Ggct	1.48863	1.23686e-06	1.58371	5.48424e-11	Lengthen
Gcc1	1.17856	1.39345e-07	1.15315	6.91424e-11	Lengthen
AI593442	0.219612	3.92895e-06	0.228981	8.81161e-11	Lengthen
B4galnt1	0.764063	2.32731e-06	0.758733	1.49422e-09	Lengthen
Mmd2	1.15451	1.03129e-05	1.13309	3.96147e-09	Lengthen
Dgke	0.395254	2.34984e-06	0.405857	4.32295e-09	Lengthen
Syne1	0.926481	5.71381e-07	0.942796	4.69866e-09	Lengthen
Extl3	1.05309	1.44096e-06	1.03998	1.72931e-08	Lengthen
Lypd1	0.557103	3.34117e-06	0.551269	6.37415e-08	Lengthen
Hpcal4	0.180951	4.91053e-07	0.167761	9.76289e-08	Lengthen
Diras2	1.05409	1.31677e-05	1.06078	1.0597e-07	Lengthen
Wasf1	1.08512	1.50847e-05	1.1003	1.17841e-07	Lengthen
Ctnnd2	0.397904	2.5384e-05	0.382624	1.25594e-07	Lengthen
Ipo13	1.05062	1.81711e-08	1.02099	1.45343e-07	Lengthen
Tubb2b	0.810933	4.48895e-05	0.791299	5.53192e-07	Lengthen
Ywhag	0.472296	0.00015177	0.388274	5.64703e-07	Lengthen
Soga1	0.569729	0.000103831	0.536301	6.00275e-07	Lengthen
Jund	0.606286	1.83517e-05	0.616407	1.10625e-06	Lengthen
Srsf11	0.688307	2.37337e-05	0.691094	1.58725e-06	Lengthen
Slc35e1	0.367555	9.52849e-06	0.355096	2.43536e-06	Lengthen
Kcnc1	0.892692	4.66179e-05	0.827348	2.44689e-06	Lengthen
Prpf6	0.992623	6.64695e-06	1.03702	2.57991e-06	Lengthen
Tnip1	1.51494	2.94005e-05	1.64498	3.04505e-06	Lengthen
Oat	0.982981	2.44306e-05	1.00072	3.67505e-06	Lengthen
Arhgef2	0.552135	0.000291134	0.519516	4.23276e-06	Lengthen
Atp8a1	0.26694	9.49119e-07	0.277085	4.55303e-06	Lengthen
Adcy1	0.281969	1.03195e-05	0.245629	4.64423e-06	Lengthen
Zfp609	0.841664	2.68257e-05	0.756921	5.54387e-06	Lengthen
Psd	0.529135	0.000357149	0.541405	6.23329e-06	Lengthen
Usp22	1.13256	0.000142687	1.14705	6.2671e-06	Lengthen
Atp5b	1.25878	0.000299623	1.48179	6.35653e-06	Lengthen
Atp6v0e	1.41677	4.14077e-05	1.49346	6.55152e-06	Lengthen
Emc1	0.517572	5.2705e-06	0.496436	6.61229e-06	Lengthen
Tnr	0.542293	0.000125683	0.482585	6.66228e-06	Lengthen
Akt1	0.577681	9.66676e-05	0.596272	7.55828e-06	Lengthen
Slc8a2	0.495623	0.000243881	0.506207	8.26663e-06	Lengthen
Chrm1	0.378901	4.92542e-05	0.396541	1.03147e-05	Lengthen
Scn8a	0.311256	7.33433e-06	0.3134	1.27918e-05	Lengthen
Srp19	1.02099	4.71153e-05	1.07532	1.29583e-05	Lengthen
Mapre1	0.753702	0.000234697	0.70311	1.46738e-05	Lengthen
Dhx38	1.78445	5.3861e-05	1.69277	1.53102e-05	Lengthen
Tac1	0.435472	0.000437013	0.518395	1.62161e-05	Lengthen
Chrm4	0.386411	3.48615e-05	0.389894	1.62571e-05	Lengthen
Psmd2	1.22172	3.39326e-05	1.2495	2.10123e-05	Lengthen
Rasd2	0.511622	0.000375787	0.567101	2.57709e-05	Lengthen
Rimbp2	0.535625	0.0003334	0.497562	2.60586e-05	Lengthen
Npc2	0.998172	0.00021847	1.0879	2.74955e-05	Lengthen
Dzip1l	0.719692	1.0083e-05	0.719778	2.99629e-05	Lengthen
Mtch1	0.55858	0.000326406	0.578283	3.01138e-05	Lengthen
Cbx6	0.350338	0.000518283	0.319043	3.07677e-05	Lengthen
Hnrnpk	0.417082	0.000232732	0.395166	3.4615e-05	Lengthen
Atp2b1	0.248794	0.000242363	0.263966	4.00765e-05	Lengthen
Tmod1	0.496924	2.15735e-07	0.532981	4.09098e-05	Lengthen
Pdap1	0.934914	0.000626019	0.922838	4.09335e-05	Lengthen
Scp2	0.796528	0.000181675	0.85191	4.14829e-05	Lengthen
Ypel2	0.484354	0.000193895	0.476959	4.28861e-05	Lengthen
Apoe	0.706574	0.00058232	0.959211	4.56515e-05	Lengthen
Dkk3	0.687924	5.32799e-05	0.616217	4.69481e-05	Lengthen
Wsb2	0.376954	9.69619e-05	0.362541	4.82018e-05	Lengthen
4931406P16Rik	0.645894	3.69076e-06	0.611717	4.85457e-05	Lengthen
Nsf	0.325111	0.000173024	0.287865	5.35471e-05	Lengthen
9330182L06Rik	0.371677	0.000357693	0.340306	5.39135e-05	Lengthen
Fus	0.885083	0.000303419	0.982151	5.45499e-05	Lengthen
Pcbp2	0.537478	0.000227591	0.515986	5.4706e-05	Lengthen
Atp5j2	1.40379	0.000192601	1.52549	5.87834e-05	Lengthen
Arpc1a	0.983955	0.000264094	1.04523	6.1158e-05	Lengthen
Tuba1a	0.810887	0.000688969	0.848887	7.1874e-05	Lengthen
Erp29	0.870407	2.81231e-05	0.855639	8.00044e-05	Lengthen
Tmem181a	1.50929	8.09799e-05	1.47778	8.04227e-05	Lengthen
Gprc5b	1.02919	0.000412765	1.11369	8.66726e-05	Lengthen
Smarca1	1.15024	7.50301e-06	1.14519	9.23207e-05	Lengthen
Brd2	1.52357	0.000683297	1.63631	0.00010444	Lengthen
Snw1	0.559415	5.40499e-05	0.556251	0.000110153	Lengthen
Mfn1	0.749451	4.12914e-05	0.72559	0.00011232	Lengthen
Commd3	0.81331	0.000208114	0.877099	0.00011511	Lengthen
Scn1b	0.982829	0.00129287	1.0067	0.000116413	Lengthen
Gpm6a	0.489777	0.000742395	0.455638	0.000118327	Lengthen
Mybph	0.41089	0.000105456	0.396099	0.000120909	Lengthen
Dgkz	1.31351	0.000791438	1.35201	0.000123023	Lengthen
2510009E07Rik	0.34706	5.28192e-05	0.355855	0.000123198	Lengthen
Cadm3	0.454799	0.000157037	0.414758	0.000123841	Lengthen
Tmem158	0.570032	0.000793346	0.637796	0.000124015	Lengthen
Gpr62	1.21902	0.000399728	1.3553	0.000124031	Lengthen
Arrb1	0.239544	0.000265097	0.21479	0.000141735	Lengthen
Bcl2l2	0.46987	0.000298183	0.40708	0.000142733	Lengthen
Spock3	0.645212	0.000963152	0.63804	0.000162602	Lengthen
Ndrg4	0.180917	0.000458365	0.182344	0.000167998	Lengthen
Cox6a1	0.933334	0.000709984	1.06015	0.000172735	Lengthen
Wscd2	0.504286	0.000254288	0.538991	0.000178947	Lengthen
Ankrd10	1.13344	0.000325948	1.12818	0.000179314	Lengthen
Arpc2	0.450978	0.000135227	0.456781	0.0001844	Lengthen
Sfxn3	0.397059	0.000307464	0.399996	0.000203991	Lengthen
Qdpr	0.573029	0.000856045	0.651867	0.000204247	Lengthen
Glul	0.158644	8.35792e-05	0.16758	0.000204494	Lengthen
Sdcbp	0.508476	0.000277625	0.490034	0.000207546	Lengthen
Hnrnph1	0.545866	0.000313772	0.531211	0.000212522	Lengthen
Ano3	0.323067	0.000375828	0.368672	0.000214779	Lengthen
Akap7	0.688639	7.15355e-05	0.653316	0.000221548	Lengthen
Dbn1	0.506829	0.000504686	0.476655	0.000222267	Lengthen
Thra	0.924243	0.00105513	0.98964	0.000224717	Lengthen
Hdac3	1.41903	0.000103636	1.28532	0.000225764	Lengthen
Trim44	0.361627	5.276e-05	0.277521	0.000227093	Lengthen
Txn2	0.457558	0.000162533	0.453846	0.000227543	Lengthen
Esrra	0.904811	0.000645232	0.887162	0.000227914	Lengthen
Nfasc	0.427111	0.000587747	0.432701	0.000228096	Lengthen
Clstn1	1.10102	0.00135022	1.14047	0.000228371	Lengthen
Pdk2	0.680829	0.000145949	0.677371	0.000228638	Lengthen
Glyr1	1.31128	0.00053884	1.35134	0.000236909	Lengthen
Cox6c	0.329254	8.25684e-05	0.315926	0.00024543	Lengthen
Epm2aip1	0.563204	0.00182875	0.425461	0.000247721	Lengthen
Tmed1	1.366	0.000714979	1.21732	0.000264783	Lengthen
Wipf2	0.429051	0.000144171	0.389517	0.000268054	Lengthen
Anks1b	0.546743	0.00153943	0.643769	0.000269895	Lengthen
Vamp4	0.689151	0.000378057	0.64907	0.000304951	Lengthen
Ezr	0.653445	0.00049237	0.723381	0.000305861	Lengthen
Basp1	0.245802	0.000135995	0.24306	0.000322671	Lengthen
Cs	0.508732	0.000648731	0.469285	0.000325444	Lengthen
Tbc1d24	0.281745	0.000144113	0.256374	0.000340553	Lengthen
Pja2	0.210989	0.000134169	0.208526	0.000347113	Lengthen
Fam57b	0.658926	0.000224421	0.60662	0.000357709	Lengthen
Klhl23	1.2632	0.00111637	1.13435	0.000364786	Lengthen
Wls	0.718275	0.000117196	0.651523	0.000403588	Lengthen
Snrnp70	1.30308	0.000892709	1.37552	0.000407885	Lengthen
Ncl	0.628097	0.000387107	0.623788	0.000417803	Lengthen
Tmcc3	0.456509	0.00058245	0.492975	0.00042261	Lengthen
Prkcz	0.30023	0.000137243	0.314091	0.000423747	Lengthen
Clta	0.722082	0.000508039	0.736603	0.000424069	Lengthen
Irf2bpl	0.364939	0.000112018	0.376247	0.000424126	Lengthen
Rps6kl1	0.902234	0.000143452	0.890272	0.000428533	Lengthen
Eef2	0.195708	2.43354e-05	0.18584	0.000445355	Lengthen
Klc2	0.467585	0.00176641	0.417264	0.000446395	Lengthen
Arhgef17	0.433215	0.000301071	0.457774	0.000459894	Lengthen
Rab1b	0.461925	0.000614491	0.458672	0.00046186	Lengthen
Zswim8	0.878619	0.000124674	0.926766	0.000466406	Lengthen
Appl2	0.398988	2.10494e-05	0.404578	0.000467383	Lengthen
Dnm3	0.61928	0.000155493	0.575973	0.00047475	Lengthen
Syt7	0.473995	0.000633616	0.466534	0.000486926	Lengthen
Ctsb	0.502947	0.00104466	0.528322	0.000508564	Lengthen
Sqstm1	0.462531	0.000404783	0.436192	0.00051963	Lengthen
Jam3	1.43509	0.00023569	1.42563	0.000520927	Lengthen
Atp5f1	0.829353	0.00154242	0.897382	0.000522955	Lengthen
Camk2n1	0.24364	0.000252495	0.248666	0.000523273	Lengthen
Ap1g1	0.318251	6.33464e-05	0.291052	0.000523293	Lengthen
H3f3b	0.364219	0.000124464	0.368303	0.000539475	Lengthen
Tuba1b	0.843307	0.00104192	0.864086	0.000546091	Lengthen
Golim4	0.775747	9.28598e-05	0.795018	0.000546123	Lengthen
Kif3c	0.352603	0.00139067	0.372828	0.000547761	Lengthen
Acvr1b	0.370685	0.000622354	0.349628	0.000552427	Lengthen
Tbc1d22b	1.28507	0.00014649	1.226	0.00056229	Lengthen
Rad21	0.47924	0.000453265	0.476431	0.000567288	Lengthen
Stk32a	0.542491	4.27741e-05	0.506588	0.000578573	Lengthen
Mfrp	0.907221	0.000559406	0.978865	0.000624798	Lengthen
Chmp4b	0.673915	0.000729611	0.659869	0.000633335	Lengthen
Psmd13	1.07267	0.000828473	1.00961	0.000640553	Lengthen
Frmd4b	0.948012	0.000467941	0.995525	0.000644286	Lengthen
Src	1.71902	0.00060706	1.80386	0.000644396	Lengthen
Hnrnpa2b1	0.883392	0.000637746	0.915368	0.000644903	Lengthen
Irak2	1.26917	0.000705706	1.35597	0.000672862	Lengthen
Cry2	1.30274	0.000628778	1.09888	0.000725161	Lengthen
Rxrb	0.64679	0.00112664	0.644185	0.000734477	Lengthen
Mycbp2	1.14089	0.000904338	1.14454	0.000739126	Lengthen
Snx6	0.870787	0.000546348	0.912249	0.000741628	Lengthen
Gnao1	0.380426	0.00131683	0.409633	0.00077354	Lengthen
Ntrk2	0.565779	0.00129872	0.541446	0.000776117	Lengthen
Tmem50a	0.500531	0.00127801	0.519647	0.000782845	Lengthen
Nsg1	0.273306	0.000369533	0.255401	0.000784731	Lengthen
Vps54	0.62188	0.000395732	0.605474	0.000802091	Lengthen
Ppp1r14b	0.885636	0.000413715	0.928958	0.000841462	Lengthen
[truncated: 7,696 more rows]

## Sheet: Table S7
Gene Symbol	Reference Site	cFC	adjusted p value	Significance	Agreement	Compared to Table S2
[truncated: 1,898 more rows]

[truncated: 16 more sheets: Table S8, Table S9, Table S10, Table S11, Table S12, Table S13, Table S14, Table S15, Table S16, Table S17, Table S18, Table S19, Table S20, Table S21, Table S22, Table S23]
